# Supplementary material for: A universal RT-qPCR assay for “One Health” detection of influenza A viruses
Source: PLoS One. 2021 Jan 20;16(1):e0244669. doi: 10.1371/journal.pone.0244669 (PMC7817021; doi:10.1371/journal.pone.0244669)
Supplement: S4 File — (ZIP) [file pone.0244669.s004.zip]

Archive with 5 entries (5 files):
- Avian 21,530 aln SVIP-MPv2 ROI.fasta
- Human H1N1pdm 16,948 aln SVIP-MPv2 ROI.fasta
- Human H3N2 37,046 aln SVIP-MPv2 ROI.fasta
- Others 7,064 aln SVIP-MPv2 ROI.fasta
- Swine 9,337 aln SVIP-MPv2 ROI.fasta
