# Supplementary material for: A universal RT-qPCR assay for “One Health” detection of influenza A viruses
Source: PLoS One. 2021 Jan 20;16(1):e0244669. doi: 10.1371/journal.pone.0244669 (PMC7817021; doi:10.1371/journal.pone.0244669)
Supplement: S4 File — (ZIP) [file pone.0244669.s004.zip › Avian 21,530 aln SVIP-MPv2 ROI.fasta]

>A/parakeet/Chiba/1/97 | EPI_ISL_127 | A / H9N2
ggccccctcaaagccgaacgctcaccgtgcccagtgaggactgcagcgtagacg
>A/parakeet/Narita/92A/98 | EPI_ISL_128 | A / H9N2
ggccccctcaaagccgaacgctcaccgtgcccagtgaggactgcagcgtagacg
>A/turkey/Israel/90710/2000 | EPI_ISL_10368 | A / H9N2
ggccccctcaaagccgaacgctcaccgtgcccagtgaggactgcagcgtagacg
>A/chicken/Maale HaHamisha/90658/00 | EPI_ISL_9357 | A / H9N2
ggccccctcaaagccgaacgctcaccgtgcccagtgaggactgcagcgtagacg
>A/turkey/Naharia/1013/02 | EPI_ISL_9342 | A / H9N2
ggccccctcaaagccgaacgctcaccgtgcccagtgaggactgcagcgtagacg
>A/ostrich/Eshkol/1436/03 | EPI_ISL_4535 | A / H9N2
ggccccctcaaagccgaacgctcaccgtgcccagtgaggactgcagcgtagacg
>A/turkey/Mishmar_Hasharon/619/02 | EPI_ISL_9505 | A / H9N2
ggccccctcaaagccgaacgctcaccgtgcccagtgaggactgcagcgtagacg
>A/chicken/Tel Adashim/786/01 | EPI_ISL_3802 | A / H9N2
ggccccctcaaagccgaacgctcaccgtgcccagtgaggactgcagcgtagacg
>A/turkey/Israel/810/2001 | EPI_ISL_10373 | A / H9N2
ggccccctcaaagccgaacgctcaccgtgcccagtgaggactgcagcgtagacg
>A/turkey/Israel/965/2002 | EPI_ISL_10374 | A / H9N2
ggccccctcaaagccgaacgctcaccgtgcccagtgaggactgcagcgtagacg
>A/turkey/Israel/1209/2003 | EPI_ISL_10375 | A / H9N2
ggccccctcaaagccgaacgctcaccgtgcccagtgaggactgcagcgtagacg
>A/chicken/Beit-Aran/29/05 | EPI_ISL_9494 | A / H9N2
ggccccctcaaagccgaacgctcaccgtgcccagtgaggactgcagcgtagacg
>A/chicken/Israel/1966/2004 | EPI_ISL_10377 | A / H9N2
ggccccctcaaagccgaacgctcaccgtgcccagtgaggactgcagcgtagacg
>A/turkey/Israel/747/2005 | EPI_ISL_19626 | A / H9N2
ggccccctcaaagccgaacgctcaccgtgcccagtgaggactgcagcgtagacg
>A/turkey/Israel/884/2005 | EPI_ISL_19628 | A / H9N2
ggccccctcaaagccgaacgctcaccgtgcccagtgaggactgcagcgtagacg
>A/chicken/Talmei Elazar/1304/03 | EPI_ISL_4534 | A / H9N2
ggccccctcaaagccgaacgctcaccgtgcccagtgaggactgcagcgtagacg
>A/chicken/Iarah/1376/03 | EPI_ISL_9474 | A / H9N2
ggccccctcaaagccgaacgctcaccgtgcccagtgaggactgcagcgtagacg
>A/duck/Jordan/1436-890/2004 | EPI_ISL_85773 | A / H9N2
ggccccctcaaagccgaacgctcaccgtgcccagtgaggactgcagcgtagacg
>A/chicken/Jordan/1436-643/2004 | EPI_ISL_85774 | A / H9N2
ggccccctcaaagccgaacgctcaccgtgcccagtgaggactgcagcgtagacg
>A/chicken/Jordan/1436-997/2004 | EPI_ISL_85775 | A / H9N2
ggccccctcaaagccgaacgctcaccgtgcccagtgaggactgcagcgtagacg
>A/chicken/Jordan/09vir579-3/2007 | EPI_ISL_85778 | A / H9N2
ggccccctcaaagccgaacgctcaccgtgcccagtgaggactgcagcgtagacg
>A/chicken/Jordan/09vir579-2/2007 | EPI_ISL_85779 | A / H9N2
ggccccctcaaagccgaacgctcaccgtgcccagtgaggactgcagcgtagacg
>A/turkey/Bezat/89/05 | EPI_ISL_9485 | A / H9N2
ggccccctcaaagccgaacgctcaccgtgcccagtgaggactgcagcgtagacg
>A/turkey/Beit_HaLevi/1562/03 | EPI_ISL_9515 | A / H9N2
ggccccctcaaagccgaacgctcaccgtgcccagtgaggactgcagcgtagacg
>A/turkey/Shadmot Dvorah/1567/04 | EPI_ISL_9481 | A / H9N2
ggccccctcaaagccgaacgctcaccgtgcccagtgaggactgcagcgtagacg
>A/chicken/Israel/282/2005 | EPI_ISL_19622 | A / H9N2
ggccccctcaaagccgaacgctcaccgtgcccagtgaggactgcagcgtagacg
>A/chicken/Israel/1953/2004 | EPI_ISL_10376 | A / H9N2
ggccccctcaaagccgaacgctcaccgtgcccagtgaggactgcagcgtagacg
>A/turkey/Israel/425/2005 | EPI_ISL_19623 | A / H9N2
ggccccctcaaagccgaacgctcaccgtgcccagtgaggactgcagcgtagacg
>A/chicken/Pardes-Hana-Carcur/1475/03 | EPI_ISL_9367 | A / H9N2
ggccccctcaaagccgaacgctcaccgtgcccagtgaggactgcagcgtagaag
>A/chicken/Ein Habsor/1808/04 | EPI_ISL_9488 | A / H9N2
ggccccctcaaagccgaacgctcaccgtgcccagtgaggactgcagcgtagaag
>A/chicken/Israel/178/2006 | EPI_ISL_19621 | A / H9N2
ggccccctcaaagccgaacgctcaccgtgcccagtgaggactgcagcgtagacg
>A/avian/Israel/584/2005 | EPI_ISL_19625 | A / H9N2
ggccccctcaaagccgaacgctcaccgtgcccagtgaggactgcagcgtagacg
>A/chicken/Israel/554/2005 | EPI_ISL_19624 | A / H9N2
ggccccctcaaagccgaacgctcaccgtgcccagtgaggactgcagcgtagacg
>A/chicken/Jordan/1436-1451/2004 | EPI_ISL_85772 | A / H9N2
ggccccctcaaagccgaacgctcaccgtgcccagtgaggactgcagcgtagaag
>A/chicken/Israel/793/2005 | EPI_ISL_19620 | A / H9N2
ggccccctcaaagccgaacgctcaccgtgcccagtgaggactgcagcgtagacg
>A/chicken/Israel/853/2005 | EPI_ISL_19627 | A / H9N2
ggccccctcaaagccgaacgctcaccgtgcccagtgaggactgcagcgtagacg
>A/chicken/Israel/909/2005 | EPI_ISL_19629 | A / H9N2
ggccccctcaaagccgaacgctcaccgtgcccagtgaggactgcagcgtagacg
>A/chicken/Israel/114/2007 | EPI_ISL_63454 | A / H9N2
ggccccctcaaagccgaacgctcaccgtgcccagtgaggactgcagcgtagacg
>A/Chicken/Hong Kong/220/97 | EPI_ISL_962 | A / H5N1
ggccccctcaaagccgaacgctcaccgtgcccagtgaggactgcagcgtagacg
>A/chicken/Hong Kong/786-2/1997 | EPI_ISL_68660 | A / H5N1
ggccccctcaaagccgaacgctcaccgtgcccagtgaggactgcagcgtagacg
>A/chicken/China/27402/1997 | EPI_ISL_68659 | A / H5N1
-----------------acgctcaccgtgcccagtgaggactgcagcgtagacg
>A/chicken/Hong Kong/258/97 | EPI_ISL_978 | A / H5N1
ggccccctcaaagccgaacgctcaccgtgcccagtgaggactgcagcgtagacg
>A/Chicken/Hong Kong/y388/97 | EPI_ISL_1149 | A / H5N1
ggccccctcaaagccgaacgctcaccgtgcccagtgaggactgcagcgtagacg
>A/Chicken/Hong Kong/786/97 | EPI_ISL_1102 | A / H5N1
ggccccctcaaagccgaacgctcaccgtgcccagtgaggactgcagcgtagacg
>A/Chicken/Hong Kong/728/97 | EPI_ISL_966 | A / H5N1
ggccccctcaaagccgaacgctcaccgtgcccagtgaggactgcagcgtatacg
>A/chicken/Hong Kong/915/97 | EPI_ISL_1103 | A / H5N1
ggccccctcaaagccgaacgctcaccgtgcccagtgaggactgcagcgtagacg
>A/Duck/Hong Kong/y283/97 | EPI_ISL_1151 | A / H5N1
ggccccctcaaagccgaacgctcaccgtgcccagtgaggactgcagcgtagacg
>A/Goose/Hong Kong/w355/97 | EPI_ISL_1152 | A / H5N1
ggccccctcaaagccgaacgctcaccgtgcccagtgaggactgcagcgtagacg
>A/Duck/Hong Kong/p46/97 | EPI_ISL_1150 | A / H5N1
ggccccctcaaagccgaacgctcaccgtgcccagtgaggactgcagcgtagacg
>A/Chicken/Sichuan/5/97 | EPI_ISL_2239 | A / H9N2
ggccccctcaaagccgaacgctcaccgtgcccagtgaggactgcagcgtagacg
>A/Quail/Hong Kong/G1/97 | EPI_ISL_1268 | A / H9N2
ggccccctcaaagccgaacgctcaccgtgcccagtgaggactgcagcgtagacg
>A/quail/Hong Kong/PA-G1/1997 | EPI_ISL_281217 | A / H9N2
ggccccctcaaagccgaacgctcaccgtgcccagtgaggactgcagcgtagacg
>A/quail/Hong Kong/PA-G1/1997 | EPI_ISL_281218 | A / H9N2
ggccccctcaaagccgaacgctcaccgtgcccagtgaggactgcagcgtagacg
>A/quail/Hong Kong/PA-G1/1997 | EPI_ISL_281220 | A / H9N2
ggccccctcaaagccgaacgctcaccgtgcccagtgaggactgcagcgtagacg
>A/quail/Hong Kong/PA-G1/1997 | EPI_ISL_281221 | A / H9N2
ggccccctcaaagccgaacgctcaccgtgcccagtgaggactgcagcgtagacg
>A/quail/Hong Kong/PA-G1/1997 | EPI_ISL_281219 | A / H9N2
ggccccctcaaagccgaacgctcaccgtgcccagtgaggactgcagcgtagacg
>A/Quail/Hong Kong/A17/99 | EPI_ISL_1518 | A / H9N2
ggccccctcaaagccgaacgctcaccgtgcccagtgaggactgcagcgtagacg
>A/Pigeon/Hong Kong/FY6/99 | EPI_ISL_1519 | A / H9N2
ggccccctcaaagccgaacgctcaccgtgcccagtgaggactgcagcgtagacg
>A/Quail/Hong Kong/SSP10/99 | EPI_ISL_1521 | A / H9N2
ggccccctcaaagccgaacgctcaccgtgcccagtgaggactgcagcgtagacg
>A/Chicken/Hong Kong/NT16/99 | EPI_ISL_1520 | A / H9N2
ggccccctcaaagccgaacgctcaccgtgcccagtgaggactgcagcgtagacg
>A/Pheasant/Hong Kong/SSP11/99 | EPI_ISL_1522 | A / H9N2
ggccccctcaaagccgaacgctcaccgtgcccagtgaggactgcagcgtatact
>A/Teal/Hong Kong/W312/97 | EPI_ISL_1709 | A / H6N1
ggccccctcaaagccgaacgctcaccgtgcccagtgaggactgcagcgtagacg
>A/pheasant/Hong Kong/SH39/99 | EPI_ISL_2550 | A / H6N1
ggccccctcaaagccgaacgctcaccgtgcccagtgaggactgcagcgtagacg
>A/pheasant/Hong Kong/NT261/00 | EPI_ISL_2555 | A / H6N1
ggccccctcaaagccgaacgctcaccgtgcccagtgaggactgcagcgtagacg
>A/guineafowl/Hong Kong/WF10_CIP046_RGAO031/1999 | EPI_ISL_235752 | A / H9N2
ggccccctcaaagccgaacgctcaccgtgcccagtgaggactgcagcgtagacg
>A/guineafowl/Hong Kong/WF10_CIP046_RGAO031/1999 | EPI_ISL_235752 | A / H9N2
ggccccctcaaagccgaacgctcaccgtgcccagtgaggactgcagcgtagacg
>A/guineafowl/Hong Kong/WF10_CIP046_RGAO031/1999 | EPI_ISL_235756 | A / H9N2
ggccccctcaaagccgaacgctcaccgtgcccagtgaggactgcagcgtagacg
>A/guineafowl/Hong Kong/WF10_CIP046_RGAO031/1999 | EPI_ISL_235752 | A / H9N2
ggccccctcaaagccgaacgctcaccgtgcccagtgaggactgcagcgtagacg
>A/guineafowl/Hong Kong/WF10_CIP046_RGAO031/1999 | EPI_ISL_235752 | A / H9N2
ggccccctcaaagccgaacgctcaccgtgcccagtgaggactgcagcgtagacg
>A/quail/Hong Kong/G1/1997 | EPI_ISL_260531 | A / H9N2
ggccccctcaaagccgaacgctcaccgtgcccagtgaggactgcagcgtagacg
>A/quail/Hong Kong/SF550/00 | EPI_ISL_2553 | A / H6N1
ggccccctcaaagccgaacgctcaccgtgcccagtgaggactgcagcgtagacg
>A/quail/Hong Kong/SF595/00 | EPI_ISL_2554 | A / H6N1
ggccccctcaaagccgaacgctcaccgtgcccagtgaggactgcagcgtagacg
>A/chukka/Hong Kong/FY295/00 | EPI_ISL_2556 | A / H6N1
ggccccctcaaagccgaacgctcaccgtgcccagtgaggactgcagcgtagacg
>A/pheasant/Hong Kong/FY294/00 | EPI_ISL_2615 | A / H6N1
ggccccctcaaagccgaacgctcaccgtgcccagtgaggactgcagcgtagacg
>A/chicken/Saudi Arabia/CP7/1998 | EPI_ISL_87538 | A / H9N2
ggccccctcaaagccgaacgctcaccgtgcccagtgaggactgcagcgtagacg
>A/chicken/Iran/ZMT-101/1998 | EPI_ISL_146763 | A / H9N2
ggccccctcaaagccgaacgctcaccgtgcccagtgaggactgcagcgtagacg
>A/quail/Shantou/1821/2000 | EPI_ISL_12907 | A / H6N1
ggccccctcaaagccgaacgctcaccgtgcccagtgaggactgcagcgtagacg
>A/quail/Shantou/2185/2000 | EPI_ISL_12908 | A / H6N2
ggccccctcaaagccgaacgctcaccgtgcccagtgaggactgcagcgtagacg
>A/quail/Shantou/1811/2001 | EPI_ISL_12909 | A / H6N1
ggccccctcaaagccgaacgctcaccgtgcccagtgaggactgcagcgtagacg
>A/quail/Shantou/5234/2001 | EPI_ISL_12915 | A / H6N1
ggccccctcaaagccgaacgctcaccgtgcccagtgaggactgcagcgtagacg
>A/quail/Hong Kong/NT342/2001 | EPI_ISL_80305 | A / H6N1
ggccccctcaaagccgaacgctcaccgtgcccagtgaggactgcagcgtagacg
>A/chicken/Hong Kong/SF4/2001 | EPI_ISL_80307 | A / H6N1
ggccccctcaaagccgaacgctcaccgtgcccagtgaggactgcagcgtagacg
>A/silky chicken/Hong Kong/AP46/2001 | EPI_ISL_80308 | A / H6N2
ggccccctcaaagccgaacgctcaccgtgcccagtgaggactgcagcgtagacg
>A/quail/Hong Kong/SF104/2001 | EPI_ISL_80303 | A / H6N1
ggccccctcaaagccgaacgctcaccgtgcccagtgaggactgcagcgtagacg
>A/quail/Hong Kong/FY119/2001 | EPI_ISL_80304 | A / H6N1
ggccccctcaaagccgaacgctcaccgtgcccagtgaggactgcagcgtagacg
>A/duck/Viet Nam/1/2005 | EPI_ISL_21032 | A / H5N1
ggccccctcaaagccgaacgctcaccgtgcccagtgaggactgcagcgtagacg
>A/duck/Vietnam/8/05 | EPI_ISL_10055 | A / H5N1
ggccccctcaaagccgaacgctcaccgtgcccagtgaggactgcagcgtagacg
>A/goose/Vietnam/3/05 | EPI_ISL_10054 | A / H5N1
ggccccctcaaagccgaacgctcaccgtgcccagtgaggactgcagcgtagacg
>A/partridge/Shantou/4541/2001 | EPI_ISL_7310 | A / H9N2
ggccccctcaaagccgaacgctcaccgtgcccagtgaggactgcagcgtagacg
>A/chukkar/Shantou/465/2002 | EPI_ISL_7365 | A / H9N2
ggccccctcaaagccgaacgctcaccgtgcccagtgaggactgcagcgtagacg
>A/chukkar/Shantou/469/2002 | EPI_ISL_7376 | A / H9N2
ggccccctcaaagccgaacgctcaccgtgcccagtgaggactgcagcgtagacg
>A/partridge/Shantou/24/2000 | EPI_ISL_7287 | A / H9N2
ggccccctcaaagccgaacgctcaccgtgcccagtgaggactgcagcgtagacg
>A/chicken/Shantou/9/2002 | EPI_ISL_15624 | A / H5N1
ggccccctcaaagccgaacgctcaccgtgcccagtgaggactgcagcgtagacg
>A/partridge/Shantou/1800/2000 | EPI_ISL_7416 | A / H9N2
ggccccctcaaagccgaacgctcaccgtgcccagtgaggactgcagcgtagacg
>A/partridge/Shantou/2063/2000 | EPI_ISL_7427 | A / H9N2
ggccccctcaaagccgaacgctcaccgtgcccagtgaggactgcagcgtagacg
>A/partridge/Shantou/2158/2000 | EPI_ISL_7438 | A / H9N2
ggccccctcaaagccgaacgctcaccgtgcccagtgaggactgcagcgtagacg
>A/quail/Shantou/243/2000 | EPI_ISL_11269 | A / H9N2
ggccccctcaaagccgaacgctcaccgtgcccagtgaggactgcagcgtagacg
>A/wild duck/Shantou/867/2002 | EPI_ISL_76379 | A / H6N2
ggccccctcaaagccgaacgctcaccgtgcccagtgaggactgcagcgtagacg
>A/partridge/Shantou/25/2000 | EPI_ISL_12902 | A / H6N2
ggccccctcaaagccgaacgctcaccgtgcccagtgaggactgcagcgtagacg
>A/quail/Shantou/1318/2000 | EPI_ISL_11272 | A / H9N2
ggccccctcaaagccgaacgctcaccgtgcccagtgaggactgcagcgtagacg
>A/quail/Shantou/1425/2001 | EPI_ISL_11281 | A / H9N2
ggccccctcaaagccgaacgctcaccgtgcccagtgaggactgcagcgtagacg
>A/quail/Shantou/1461/2001 | EPI_ISL_11282 | A / H9N2
ggccccctcaaagccgaacgctcaccgtgcccagtgaggactgcagcgtagacg
>A/quail/Shantou/4179/2001 | EPI_ISL_11287 | A / H9N2
ggccccctcaaagccgaacgctcaccgtgcccagtgaggactgcagcgtagacg
>A/quail/Shantou/5663/2001 | EPI_ISL_11290 | A / H9N2
ggccccctcaaagccgaacgctcaccgtgcccagtgaggactgcagcgtagacg
>A/partridge/Shantou/1403/2002 | EPI_ISL_12921 | A / H6N1
ggccccctcaaagccgaacgctcaccgtgcccagtgaggactgcagcgtagacg
>A/quail/Shantou/5675/2001 | EPI_ISL_11291 | A / H9N2
ggccccctcaaagccgaacgctcaccgtgcccagtgaggactgcagcgtagacg
>A/quail/Shantou/365/2002 | EPI_ISL_11293 | A / H9N2
ggccccctcaaagccgaacgctcaccgtgcccagtgaggactgcagcgtagacg
>A/quail/Shantou/384/2002 | EPI_ISL_11294 | A / H9N2
ggccccctcaaagccgaacgctcaccgtgcccagtgaggactgcagcgtagacg
>A/quail/Shantou/396/2002 | EPI_ISL_11295 | A / H9N2
ggccccctcaaagccgaacgctcaccgtgcccagtgaggactgcagcgtagacg
>A/quail/Shantou/1038/2002 | EPI_ISL_11297 | A / H9N2
ggccccctcaaagccgaacgctcaccgtgcccagtgaggactgcagcgtagacg
>A/quail/Shantou/1039/2002 | EPI_ISL_12920 | A / H6N2
ggccccctcaaagccgaacgctcaccgtgcccagtgaggactgcagcgtagacg
>A/quail/Shantou/149/2003 | EPI_ISL_11302 | A / H9N2
ggccccctcaaagccgaacgctcaccgtgcccagtgaggactgcagcgtagacg
>A/quail/Shantou/1780/2003 | EPI_ISL_11306 | A / H9N2
ggccccctcaaagccgaacgctcaccgtgcccagtgaggactgcagcgtagacg
>A/quail/Shantou/1978/2003 | EPI_ISL_11307 | A / H9N2
ggccccctcaaagccgaacgctcaccgtgcccagtgaggactgcagcgtagacg
>A/quail/Shantou/2608/2003 | EPI_ISL_11308 | A / H9N2
ggccccctcaaagccgaacgctcaccgtgcccagtgaggactgcagcgtagacg
>A/quail/Shantou/3856/2003 | EPI_ISL_11315 | A / H9N2
ggccccctcaaagccgaacgctcaccgtgcccagtgaggactgcagcgtagacg
>A/turkey/Shantou/135/2004 | EPI_ISL_12940 | A / H6N1
ggccccctcaaagccgaacgctcaccgtgcccagtgaggactgcagcgtagacg
>A/chukkar/Shantou/2478/2004 | EPI_ISL_12951 | A / H6N1
ggccccctcaaagccgaacgctcaccgtgcccagtgaggactgcagcgtagacg
>A/pheasant/Shantou/2798/2004 | EPI_ISL_12955 | A / H6N1
ggccccctcaaagccgaacgctcaccgtgcccagtgaggactgcagcgtagacg
>A/quail/Shantou/1140/2003 | EPI_ISL_11305 | A / H9N2
ggccccctcaaagccgaacgctcaccgtgcccagtgaggactgcagcgtagacg
>A/chukkar/Shantou/352/2002 | EPI_ISL_12916 | A / H6N1
ggccccctcaaagccgaacgctcaccgtgcccagtgaggactgcagcgtagacg
>A/chukkar/Shantou/823/2002 | EPI_ISL_12919 | A / H6N1
ggccccctcaaagccgaacgctcaccgtgcccagtgaggactgcagcgtagacg
>A/chukkar/Shantou/1712/2002 | EPI_ISL_12922 | A / H6N1
ggccccctcaaagccgaacgctcaccgtgcccagtgaggactgcagcgtagacg
>A/quail/Shantou/1825/2002 | EPI_ISL_12923 | A / H6N1
ggccccctcaaagccgaacgctcaccgtgcccagtgaggactgcagcgtagacg
>A/quail/Shantou/4680/2002 | EPI_ISL_12924 | A / H6N1
ggccccctcaaagccgaacgctcaccgtgcccagtgaggactgcagcgtagacg
>A/chukkar/Shantou/3809/2003 | EPI_ISL_12932 | A / H6N1
ggccccctcaaagccgaacgctcaccgtgcccagtgaggactgcagcgtagacg
>A/chukkar/Shantou/467/2002 | EPI_ISL_12917 | A / H6N1
ggccccctcaaagccgaacgctcaccgtgcccagtgaggactgcagcgtagacg
>A/quail/Shantou/1218/2003 | EPI_ISL_12926 | A / H6N1
ggccccctcaaagccgaacgctcaccgtgcccagtgaggactgcagcgtagacg
>A/chukkar/Shantou/121/2004 | EPI_ISL_12939 | A / H6N1
ggccccctcaaagccgaacgctcaccgtgcccagtgaggactgcagcgtagacg
>A/quail/Shantou/1770/2003 | EPI_ISL_12927 | A / H6N1
ggccccctcaaagccgaacgctcaccgtgcccagtgaggactgcagcgtagacg
>A/quail/Shantou/3212/2003 | EPI_ISL_12930 | A / H6N1
ggccccctcaaagccgaacgctcaccgtgcccagtgaggactgcagcgtagacg
>A/quail/Shantou/2602/2003 | EPI_ISL_12928 | A / H6N1
ggccccctcaaagccgaacgctcaccgtgcccagtgaggactgcagcgtagacg
>A/chukkar/Shantou/4360/2003 | EPI_ISL_12935 | A / H6N1
ggccccctcaaagccgaacgctcaccgtgcccagtgaggactgcagcgtagacg
>A/quail/Shantou/3692/2003 | EPI_ISL_12931 | A / H6N1
ggccccctcaaagccgaacgctcaccgtgcccagtgaggactgcagcgtagacg
>A/quail/Shantou/4443/2003 | EPI_ISL_12936 | A / H6N1
ggccccctcaaagccgaacgctcaccgtgcccagtgaggactgcagcgtagacg
>A/chukkar/Shantou/1550/2004 | EPI_ISL_12946 | A / H6N1
ggccccctcaaagccgaacgctcaccgtgcccagtgaggactgcagcgtagacg
>A/chukkar/Shantou/3978/2003 | EPI_ISL_12934 | A / H6N1
ggccccctcaaagccgaacgctcaccgtgtccagtgaggactgcagcgtagacg
>A/quail/Shantou/815/2004 | EPI_ISL_12943 | A / H6N1
ggccccctcaaagccgaacgctcaccgtgcccagtgaggactgcagcgtagacg
>A/quail/Shantou/1052/2003 | EPI_ISL_12925 | A / H6N1
ggccccctcaaagccgaacgctcaccgtgcccagtgaggactgcagcgtagacg
>A/turkey/Shantou/752/2004 | EPI_ISL_12941 | A / H6N1
ggccccctcaaagccgaacgctcaccgtgcccagtgaggactgcagcgtagacg
>A/chukkar/Shantou/2888/2003 | EPI_ISL_12929 | A / H6N1
ggccccctcaaagccgaacgctcaccgtgcccagtgaggactgcagcgtagacg
>A/pheasant/Hong Kong/SSP44/2002 | EPI_ISL_9379 | A / H6N1
ggccccctcaaagccgaacgctcaccgtgcccagtgaggactgcagcgtagacg
>A/chicken/Hong Kong/SF3/2001 | EPI_ISL_9375 | A / H6N0
ggccccctcaaagccgaacgctcaccgtgcccagtgaggactgcagcgtagacg
>A/quail/Hong Kong/1721-20/99 | EPI_ISL_2551 | A / H6N1
ggccccctcaaagccgaacgctcaccgtgcccagtgaggactgcagcgtagacg
>A/quail/Hong Kong/1721-30/99 | EPI_ISL_2552 | A / H6N1
ggccccctcaaagccgaacgctcaccgtgcccagtgaggactgcagcgtagacg
>A/chicken/Hubei/wo/2003 | EPI_ISL_67374 | A / H5N1
ggccccctcaaagccgaacgctcaccgtgcccagtgaggactgcagcgtagacg
>A/quail/Hong Kong/YU415/2002 | EPI_ISL_9469 | A / H9N2
ggccccctcaaagccgaacgctcaccgtgcccagtgaggactgcagcgtagacg
>A/quail/Hong Kong/YU404/2002 | EPI_ISL_80309 | A / H6N1
ggccccctcaaagccgaacgctcaccgtgcccagtgaggactgcagcgtagacg
>A/quail/Hong Kong/YU421/2002 | EPI_ISL_9381 | A / H6N1
ggccccctcaaagccgaacgctcaccgtgcccagtgaggactgcagcgtagacg
>A/guinea fowl/Hong Kong/SSP99/2002 | EPI_ISL_9380 | A / H6N2
ggccccctcaaagccgaacgctcaccgtgcccagtgaggactgcagcgtagacg
>A/quail/Hong Kong/SSP225/2001 | EPI_ISL_9465 | A / H9N0
ggccccctcaaagccgaacgctcaccgtgcccagtgaggactgcagcgtagacg
>A/duck/Vietnam/OIE-2576/2009 | EPI_ISL_91563 | A / H9N2
ggccccctcaaagccgaacgctcaccgtgcccagtgaggactgcagcgtagacg
>A/duck/Vietnam/OIE-2582/2009 | EPI_ISL_91565 | A / H9N2
ggccccctcaaagccgaacgctcaccgtgcccagtgaggactgcagcgtagacg
>A/duck/Vietnam/OIE-2584/2009 | EPI_ISL_91566 | A / H9N2
ggccccctcaaagccgaacgctcaccgtgcccagtgaggactgcagcgtagacg
>A/duck/Vietnam/OIE-2587/2009 | EPI_ISL_91567 | A / H9N2
ggccccctcaaagccgaacgctcaccgtgcccagtgaggactgcagcgtagacg
>A/duck/Vietnam/OIE-2592/2009 | EPI_ISL_91568 | A / H9N2
ggccccctcaaagccgaacgctcaccgtgcccagtgaggactgcagcgtagacg
>A/duck/Vietnam/OIE-2593/2009 | EPI_ISL_91569 | A / H9N2
ggccccctcaaagccgaacgctcaccgtgcccagtgaggactgcagcgtagacg
>A/duck/Vietnam/OIE-2595/2009 | EPI_ISL_91570 | A / H9N2
ggccccctcaaagccgaacgctcaccgtgcccagtgaggactgcagcgtagacg
>A/pheasant/Hong Kong/SSP44/2002 | EPI_ISL_9379 | A / H6N1
------------------------------------------------------
>A/chicken/Hong Kong/CSW106/2001 | EPI_ISL_9373 | A / H6N4
------------------------------------------------------
>A/pheasant/Hong Kong/FY479/2000 | EPI_ISL_9376 | A / H6N1
------------------------------------------------------
>A/pheasant/Hong Kong/CSW2573/2001 | EPI_ISL_9378 | A / H6N4
------------------------------------------------------
>A/guinea fowl/Hong Kong/SSP99/2002 | EPI_ISL_9380 | A / H6N2
------------------------------------------------------
>A/quail/Hong Kong/YU421/2002 | EPI_ISL_9381 | A / H6N1
------------------------------------------------------
>A/quail/Hong Kong/SF792/2000 | EPI_ISL_9377 | A / H6N2
------------------------------------------------------
>A/guinea fowl/Hong Kong/NT897/2001 | EPI_ISL_80306 | A / H6N1
tgccccctcaaagccgaacgctcaccgtgcccagtgaggactgcagcgtagacg
>A/quail/Hong Kong/FB611/2001 | EPI_ISL_80301 | A / H6N1
ggccccctcaaagccgaacgctcaccgtgcccagtgaggactgcagcgtagacg
>A/quail/Hong Kong/FB801/2001 | EPI_ISL_80302 | A / H6N1
ggccccctcaaagccgaacgctcaccgtgcccagtgaggactgcagcgtagacg
>A/chicken/Pakistan/4/99 | EPI_ISL_1503 | A / H9N2
ggccccctcaaagccgaacgctcaccgtgcccagtgaggactgcagcgtagacg
>A/chicken/Saudi Arabia/532/99 | EPI_ISL_1505 | A / H9N2
ggccccctcaaagccgaacgctcaccgtgcccagtgaggactgcagcgtagacg
>A/chicken/Iran/11T/99 | EPI_ISL_1498 | A / H9N2
ggccccctcaaagccgaacgctcaccgtgcccagtgaggactgcagcgtagacg
>A/chicken/Pakistan/5/99 | EPI_ISL_1504 | A / H9N2
---cccctcaaagccgaacgctcaccgtgcccagtgaggactgcagcgtagacg
>A/Chicken/Pakistan/2/99 | EPI_ISL_1501 | A / H9N2
ggccccctcaaagccgaacgctcaccgtgcccagtgaggactgcagcgtagacg
>A/Duck/Shantou/1043/00 | EPI_ISL_2305 | A / H9N2
ggccccctcaaagccgaacgctcaccgtgcccagtgaggactgcagcgtagacg
>A/Duck/Shantou/2134/00 | EPI_ISL_2303 | A / H9N2
ggccccctcaaagccgaacgctcaccgtgcccagtgaggactgcagcgtagacg
>A/Wild Duck/Shantou/4808/01 | EPI_ISL_2304 | A / H9N2
ggccccctcaaagccgaacgctcaccgtgcccagtgaggactgcagcgtagacg
>A/Duck/Shantou/1042/00 | EPI_ISL_2306 | A / H9N2
ggccccctcaaagccgaacgctcaccgtgcccagtgaggactgcagcgtagacg
>A/chicken/Shantou/2197/2001 | EPI_ISL_12910 | A / H6N2
ggccccctcaaagccgaacgctcaccgtgcccagtgaggactgcagcgtagacg
>A/quail/Shantou/2370/2001 | EPI_ISL_12911 | A / H6N1
ggccccctcaaagccgaacgctcaccgtgcccagtgaggactgcagcgtagacg
>A/chicken/Shantou/3605/2001 | EPI_ISL_12913 | A / H6N1
ggccccctcaaagccgaacgctcaccgtgcccagtgaggactgcagcgtagacg
>A/Ck/HK/37.4/2002 | EPI_ISL_4169 | A / H5N1
ggccccctcaaagccgaacgctcaccgtgcccagtgaggactgcagcgtagacg
>A/guineafowl/HongKong/NT184/03 | EPI_ISL_4465 | A / H9N2
ggccccctcaaagccgaacgctcaccgtgcccagtgaggactgcagcgtagacg
>A/Gf/HK/SSP607/2003 | EPI_ISL_9788 | A / H9N2
ggccccctcaaagccgaacgctcaccgtgcccagtgaggactgcagcgtagacg
>A/silky chicken/Shantou/473/2004 | EPI_ISL_7311 | A / H9N2
ggccccctcaaagccgaacgctcaccgtgcccagtgaggactgcagcgtagacg
>A/partridge/Shantou/688/2004 | EPI_ISL_7434 | A / H9N2
ggccccctcaaagccgaacgctcaccgtgcccagtgaggactgcagcgtagacg
>A/pheasant/Shantou/3530/2003 | EPI_ISL_7415 | A / H9N2
ggccccctcaaagccgaacgctcaccgtgcccagtgaggactgcagcgtagacg
>A/chukkar/Shantou/4350/2003 | EPI_ISL_7424 | A / H9N2
ggccccctcaaagccgaacgctcaccgtgcccagtgaggactgcagcgtagacg
>A/pheasant/Shantou/841/2004 | EPI_ISL_7435 | A / H9N2
ggccccctcaaagccgaacgctcaccgtgcccagtgaggactgcagcgtagacg
>A/pheasant/Shantou/4469/2003 | EPI_ISL_7425 | A / H9N2
ggccccctcaaagccgaacgctcaccgtgcccagtgaggactgcagcgtagacg
>A/pheasant/Shantou/4709/2003 | EPI_ISL_7428 | A / H9N2
ggccccctcaaagccgaacgctcaccgtgcccagtgaggactgcagcgtagacg
>A/duck/Shantou/3658/2003 | EPI_ISL_7401 | A / H9N2
ggccccctcaaagccgaacgctcaccgtgcccagtgaggactgcagcgtagacg
>A/partridge/Shantou/600/2003 | EPI_ISL_7411 | A / H9N2
ggccccctcaaagccgaacgctcaccgtgcccagtgaggactgcagcgtagacg
>A/quail/Shantou/3700/2003 | EPI_ISL_11313 | A / H9N2
ggccccctcaaagccgaacgctcaccgtgcccagtgaggactgcagcgtagacg
>A/quail/Shantou/5/2004 | EPI_ISL_11319 | A / H9N2
ggccccctcaaagccgaacgctcaccgtgcccagtgaggactgcagcgtagacg
>A/partridge/Shantou/35/2004 | EPI_ISL_12938 | A / H6N1
ggccccctcaaagccgaacgctcaccgtgcccagtgaggactgcagcgtagacg
>A/quail/Shantou/3/2004 | EPI_ISL_12937 | A / H6N1
ggccccctcaaagccgaacgctcaccgtgcccagtgaggactgcagcgtagacg
>A/chukkar/Shantou/3980/2003 | EPI_ISL_7418 | A / H9N2
ggccccctcaaagccgaacgctcaccgtgcccagtgaggactgcagcgtagacg
>A/partridge/Shantou/4829/2001 | EPI_ISL_7321 | A / H9N2
ggccccctcaaagccgaacgctcaccgtgcccagtgaggactgcagcgtagacg
>A/chukkar/Shantou/338/2002 | EPI_ISL_7343 | A / H9N2
ggccccctcaaagccgaacgctcaccgtgcccagtgaggactgcagcgtagacg
>A/partridge/Shantou/354/2002 | EPI_ISL_7354 | A / H9N2
ggccccctcaaagccgaacgctcaccgtgcccagtgaggactgcagcgtagacg
>A/partridge/Shantou/545/2002 | EPI_ISL_7387 | A / H9N2
ggccccctcaaagccgaacgctcaccgtgcccagtgaggactgcagcgtagacg
>A/chukkar/Shantou/1059/2002 | EPI_ISL_7399 | A / H9N2
ggccccctcaaagccgaacgctcaccgtgcccagtgaggactgcagcgtagacg
>A/chukkar/Shantou/1039/2003 | EPI_ISL_7412 | A / H9N2
ggccccctcaaagccgaacgctcaccgtgcccagtgaggactgcagcgtagacg
>A/pheasant/Shantou/511/2003 | EPI_ISL_7410 | A / H9N2
ggccccctcaaagccgaacgctcaccgtgcccagtgaggactgcagcgtagacg
>A/Guinea fowl/Shantou/2076/2001 | EPI_ISL_7471 | A / H9N2
ggccccctcaaagccgaacgctcaccgtgcccagtgaggactgcagcgtagacg
>A/partridge/Shantou/3987/2003 | EPI_ISL_7419 | A / H9N2
ggccccctcaaagccgaacgctcaccgtgcccagtgaggactgcagcgtagacg
>A/partridge/Shantou/5692/2000 | EPI_ISL_7449 | A / H9N2
ggccccctcaaagccgaacgctcaccgtgcccagtgaggactgcagcgtagacg
>A/chukkar/Shantou/2226/2004 | EPI_ISL_7440 | A / H9N2
ggccccctcaaagccgaacgctcaccgtgcccagtgaggactgcagcgtagacg
>A/Ph/HK/CSW1323/2003 | EPI_ISL_9787 | A / H9N2
ggccccctcaaagccgaacgctcaccgtgcccagtgaggactgcagcgtagacg
>A/quail/Shantou/3958/2003 | EPI_ISL_12933 | A / H6N1
ggccccctcaaagccgaacgctcaccgtgcccagtgaggactgcagcgtagacg
>A/silky chicken/Shantou/999/2004 | EPI_ISL_7312 | A / H9N2
ggccccctcaaagccgaacgctcaccgtgcccagtgaggactgcagcgtagacg
>A/partridge/Shantou/1651/2004 | EPI_ISL_7439 | A / H9N2
ggccccctcaaagccgaacgctcaccgtgcccagtgaggactgcagcgtagacg
>A/pheasant/Shantou/2290/2004 | EPI_ISL_7441 | A / H9N2
ggccccctcaaagccgaacgctcaccgtgcccagtgaggactgcagcgtagacg
>A/partridge/Shantou/3811/2002 | EPI_ISL_7407 | A / H9N2
ggccccctcaaagccgaacgctcaccgtgcccagtgaggactgcagcgtagacg
>A/pheasant/Shantou/443/2003 | EPI_ISL_7409 | A / H9N2
ggccccctcaaagccgaacgctcaccgtgcccagtgaggactgcagcgtagacg
>A/partridge/Shantou/4093/2003 | EPI_ISL_7420 | A / H9N2
ggccccctcaaagccgaacgctcaccgtgcccagtgaggactgcagcgtagacg
>A/pheasant/Shantou/4116/2003 | EPI_ISL_7421 | A / H9N2
ggccccctcaaagccgaacgctcaccgtgcccagtgaggactgcagcgtagacg
>A/partridge/Shantou/25/2004 | EPI_ISL_7430 | A / H9N2
ggccccctcaaagccgaacgctcaccgtgcccagtgaggactgcagcgtagacg
>A/partridge/Shantou/4889/2003 | EPI_ISL_7429 | A / H9N2
ggccccctcaaagccgaacgctcaccgtgcccagtgaggactgcagcgtagacg
>A/chukkar/Shantou/107/2004 | EPI_ISL_7432 | A / H9N2
ggccccctcaaagccgaacgctcaccgtgcccagtgaggactgcagcgtagacg
>A/partridge/Shantou/1405/2004 | EPI_ISL_7436 | A / H9N2
ggccccctcaaagccgaacgctcaccgtgcccagtgaggactgcagcgtagacg
>A/chukkar/Shantou/1447/2004 | EPI_ISL_7437 | A / H9N2
ggccccctcaaagccgaacgctcaccgtgcccagtgaggactgcagcgtagacg
>A/chukkar/Shantou/290/2004 | EPI_ISL_7433 | A / H9N2
ggccccctcaaagccgaacgctcaccgtgcccagtgaggactgcagcgtagacg
>A/pigeon/Hong Kong/WF47/2003 | EPI_ISL_80310 | A / H6N1
ggccccctcaaagccgaacgctcaccgtgcccagtgaggactgcagcgtagacg
>A/chukkar/Hong Kong/SF164/2003 | EPI_ISL_80312 | A / H6N1
ggccccctcaaagccgaacgctcaccgtgcccagtgaggactgcagcgtagacg
>A/chukkar/Hong Kong/CSW595/2003 | EPI_ISL_80313 | A / H6N1
ggccccctcaaagccgaacgctcaccgtgcccagtgaggactgcagcgtagacg
>A/chukkar/Hong Kong/SF126/2003 | EPI_ISL_80311 | A / H6N1
ggccccctcaaagccgaacgctcaccgtgcccagtgaggactgcagcgtagacg
>A/quail/Dubai/301/2000 | EPI_ISL_11169 | A / H9N2
ggccccctcaaagccgaacgctcaccgtgcccagtgaggactgcagcgtaaaca
>A/quail/Dubai/302/2000 | EPI_ISL_11170 | A / H9N2
ggccccctcaaagccgaacgctcaccgtgcccagtgaggactgcagcgtaaaca
>A/quail/Dubai/303/2000 | EPI_ISL_11171 | A / H9N2
ggccccctcaaagccgaacgctcaccgtgcccagtgaggactgcagcgtaaacg
>A/chicken/Dubai/338/2001 | EPI_ISL_11172 | A / H9N2
ggccccctcaaagccgaacgctcaccgtgcccagtgaggactgcagcgtagacg
>A/chicken/Dubai/339/2001 | EPI_ISL_11173 | A / H9N2
ggccccctcaaagccgaacgctcaccgtgcccagtgaggactgcagcgtagacg
>A/chicken/Dubai/383/2002 | EPI_ISL_11174 | A / H9N2
ggccccctcaaagccgaacgctcaccgtgcccagtgaggactgcagcgtagacg
>A/chicken/Emirates/R66/2002 | EPI_ISL_83544 | A / H9N2
ggccccctcaaagccgaacgctcaccgtgcccagtgaggactgcagcgtagacg
>A/chicken/Dubai/339/2001 | EPI_ISL_146695 | A / H9N2
ggccccctcaaagccgaacgctcaccgtgcccagtgaggactgcagcgtagacg
>A/quail/Hong Kong/CSW106/2001 | EPI_ISL_9397 | A / H6N4
ggccccctcaaagccgaacgctcaccgtgcccagtgaggactgcagcgtagacg
>A/chicken/Israel/375/2007 | EPI_ISL_30443 | A / H9N2
ggccccctcaaagccgaacgctcaccgtgcccagtgaggactgcagcgtagacg
>A/chicken/Israel/953/2007 | EPI_ISL_30450 | A / H9N2
ggccccctcaaagccgaacgctcaccgtgcccagtgaggactgcagcgtagacg
>A/quail/Saudi Arabia/08vir3489-46-as104/2006 | EPI_ISL_85783 | A / H9N2
ggccccctcaaagccgaacgctcaccgtgcccagtgaggactgcagcgtagacg
>A/duck/Vietnam/OIE-2328/2009 | EPI_ISL_76849 | A / H9N2
ggccccctcaaagccgaacgctcaccgtgcccagtgaggactgcagcgtagacg
>A/duck/Vietnam/OIE-2581/2009 | EPI_ISL_91564 | A / H9N2
ggccccctcaaagccgaacgctcaccgtgcccagtgaggactgcagcgtagacg
>A/duck/Vietnam/OIE-2583/2009 | EPI_ISL_76850 | A / H9N2
---cccctcaaagccgaacgctcaccgtgcccagtgaggactgcagcgtagacg
>A/chicken/Jordan/1540/2003 | EPI_ISL_10104 | A / H9N2
ggccccctcaaagccgaacgctcaccgtgcccagtgaggactgcagcgtagacg
>A/partridge/Shantou/2875/2001 | EPI_ISL_7288 | A / H9N2
ggccccctcaaagccgaacgctcaccgtgcccagtgaggactgcagcgtagacg
>A/quail/Shantou/782/2000 | EPI_ISL_11270 | A / H9N2
ggccccctcaaagccgaacgctcaccgtgcccagtgaggactgcagcgtagacg
>A/quail/Shantou/1310/2000 | EPI_ISL_11271 | A / H9N2
ggccccctcaaagccgaacgctcaccgtgcccagtgaggactgcagcgtagacg
>A/quail/Shantou/222/2001 | EPI_ISL_11276 | A / H9N2
ggccccctcaaagccgaacgctcaccgtgcccagtgaggactgcagcgtagacg
>A/quail/Shantou/1808/2000 | EPI_ISL_12906 | A / H6N1
ggccccctcaaagccgaacgctcaccgtgcccagtgaggactgcagcgtagacg
>A/quail/Shantou/2061/2000 | EPI_ISL_11274 | A / H9N2
ggccccctcaaagccgaacgctcaccgtgcccagtgaggactgcagcgtagacg
>A/quail/Shantou/2111/2001 | EPI_ISL_11285 | A / H9N2
ggccccctcaaagccgaacgctcaccgtgcccagtgaggactgcagcgtagacg
>A/quail/Shantou/4641/2001 | EPI_ISL_11288 | A / H9N2
ggccccctcaaagccgaacgctcaccgtgcccagtgaggactgcagcgtagacg
>A/quail/Shantou/4762/2001 | EPI_ISL_11289 | A / H9N2
ggccccctcaaagccgaacgctcaccgtgcccagtgaggactgcagcgtagacg
>A/quail/Shantou/238/2000 | EPI_ISL_12903 | A / H6N1
ggccccctcaaagccgaacgctcaccgtgcccagtgaggactgcagcgtagacg
>A/quail/Shantou/2462/2001 | EPI_ISL_11286 | A / H9N2
ggccccctcaaagccgaacgctcaccgtgcccagtgaggactgcagcgtagacg
>A/quail/Shantou/1551/2002 | EPI_ISL_11298 | A / H9N2
ggccccctcaaagccgaacgctcaccgtgcccagtgaggactgcagcgtagacg
>A/quail/Shantou/3329/2001 | EPI_ISL_12912 | A / H6N1
ggccccctcaaagccgaacgctcaccgtgcccagtgaggactgcagcgtagacg
>A/quail/Shantou/3851/2002 | EPI_ISL_11299 | A / H9N2
ggccccctcaaagccgaacgctcaccgtgcccagtgaggactgcagcgtagacg
>A/quail/Shantou/335/2003 | EPI_ISL_11304 | A / H9N2
ggccccctcaaagccgaacgctcaccgtgcccagtgaggactgcagcgtagacg
>A/quail/Shantou/3008/2003 | EPI_ISL_11310 | A / H9N2
ggccccctcaaagccgaacgctcaccgtgcccagtgaggactgcagcgtagacg
>A/quail/Shantou/3308/2003 | EPI_ISL_11311 | A / H9N2
ggccccctcaaagccgaacgctcaccgtgcccagtgaggactgcagcgtagacg
>A/quail/Shantou/4044/2003 | EPI_ISL_11317 | A / H9N2
ggccccctcaaagccgaacgctcaccgtgcccagtgaggactgcagcgtagacg
>A/quail/Shantou/4850/2003 | EPI_ISL_11318 | A / H9N2
ggccccctcaaagccgaacgctcaccgtgcccagtgaggactgcagcgtagacg
>A/quail/Shantou/403/2004 | EPI_ISL_11320 | A / H9N2
ggccccctcaaagccgaacgctcaccgtgcccagtgaggactgcagcgtagacg
>A/quail/Shantou/1865/2004 | EPI_ISL_11322 | A / H9N2
ggccccctcaaagccgaacgctcaccgtgcccagtgaggactgcagcgtagacg
>A/quail/Shantou/3768/2003 | EPI_ISL_11314 | A / H9N2
ggccccctcaaagccgaacgctcaccgtgcccagtgaggactgcagcgtagacg
>A/quail/Shantou/1475/2004 | EPI_ISL_11321 | A / H9N2
ggccccctcaaagccgaacgctcaccgtgcccagtgaggactgcagcgtagacg
>A/quail/Shantou/3060/2004 | EPI_ISL_11324 | A / H9N2
ggccccctcaaagccgaacgctcaccgtgcccagtgaggactgcagcgtagacg
>A/quail/Shantou/1883/2004 | EPI_ISL_11323 | A / H9N2
ggccccctcaaagccgaacgctcaccgtgcccagtgaggactgcagcgtagacg
>A/quail/Shantou/4203/2002 | EPI_ISL_11300 | A / H9N2
ggccccctcaaagccgaacgctcaccgtgcccagtgaggactgcagcgtagacg
>A/quail/Shantou/4700/2002 | EPI_ISL_11301 | A / H9N2
ggccccctcaaagccgaacgctcaccgtgcccagtgaggactgcagcgtagacg
>A/quail/Shantou/308/2003 | EPI_ISL_11303 | A / H9N2
ggccccctcaaagccgaacgctcaccgtgcccagtgaggactgcagcgtagacg
>A/quail/Shantou/69/2002 | EPI_ISL_11292 | A / H9N2
ggccccctcaaagccgaacgctcaccgtgcccagtgaggactgcagcgtagacg
>A/quail/Shantou/4770/2001 | EPI_ISL_12914 | A / H6N2
ggccccctcaaagccgaacgctcaccgtgcccagtgaggactgcagcgtagacg
>A/quail/Shantou/2816/2000 | EPI_ISL_11275 | A / H9N2
ggccccctcaaagccgaacgctcaccgtgcccagtgaggactgcagcgtagacg
>A/quail/Shantou/1235/2001 | EPI_ISL_11279 | A / H9N2
ggccccctcaaagccgaacgctcaccgtgcccagtgaggactgcagcgtagacg
>A/quail/Shantou/1912/2001 | EPI_ISL_11284 | A / H9N2
ggccccctcaaagccgaacgctcaccgtgcccagtgaggactgcagcgtagacg
>A/quail/Shantou/1555/2001 | EPI_ISL_11283 | A / H9N2
ggccccctcaaagccgaacgctcaccgtgcccagtgaggactgcagcgtagacg
>A/quail/Shantou/888/2000 | EPI_ISL_12904 | A / H6N1
ggccccctcaaagccgaacgctcaccgtgcccagtgaggactgcagcgtagacg
>A/quail/Shantou/892/2000 | EPI_ISL_12905 | A / H6N2
ggccccctcaaagccgaacgctcaccgtgcccagtgaggactgcagcgtagacg
>A/quail/Hong Kong/YU1495/2000 | EPI_ISL_9464 | A / H9N2
------------------------------------------------------
>A/chicken/Iran/10VIR854-1/2002 | EPI_ISL_85793 | A / H9N2
ggccccctcaaagccgaacgctcaccgtgcccagtgaggactgcagcgtagacg
>A/chicken/Iran/101/1998 | EPI_ISL_15727 | A / H9N2
------------------------------------------------------
>A/quail/Hong Kong/CSW106/2001 | EPI_ISL_9397 | A / H6N4
ggccccctcaaagccgaacgctaaccgtgcccagcgaggactgcagcgtagacg
>A/chicken/Shantou/2402/2004 | EPI_ISL_7316 | A / H9N2
ggccccctcaaagccgaacgctcaccgtgcccagtgaggactgcagcgtagacg
>A/chukkar/Shantou/6571/2004 | EPI_ISL_7451 | A / H9N2
ggccccctcaaagccgaacgctcaccgtgcccagtgaggactgcagcgtagacg
>A/partridge/Shantou/4648/2004 | EPI_ISL_7442 | A / H9N2
ggccccctcaaagccgaacgctcaccgtgcccagtgaggactgcagcgtagacg
>A/chicken/Shantou/6786/2004 | EPI_ISL_7324 | A / H9N2
ggccccctcaaagccgaacgctcaccgtgcccagtgaggactgcagcgtagacg
>A/pheasant/Shantou/6893/2004 | EPI_ISL_7454 | A / H9N2
ggccccctcaaagccgaacgctcaccgtgcccagtgaggactgcagcgtagacg
>A/partridge/Shantou/7343/2004 | EPI_ISL_7457 | A / H9N2
ggccccctcaaagccgaacgctcaccgtgcccagtgaggactgcagcgtagacg
>A/pheasant/Shantou/7501/2004 | EPI_ISL_7458 | A / H9N2
ggccccctcaaagccgaacgctcaccgtgcccagtgaggactgcagcgtagacg
>A/chicken/Guangxi/1032/2005 | EPI_ISL_7368 | A / H9N2
ggccccctcaaagccgaacgctcaccgtgcccagtgaggactgcagcgtagacg
>A/chicken/Guangxi/1428/2005 | EPI_ISL_7369 | A / H9N2
ggccccctcaaagccgaacgctcaccgtgcccagtgaggactgcagcgtagacg
>A/chicken/Guangxi/4745/2005 | EPI_ISL_7371 | A / H9N2
ggccccctcaaagccgaacgctcaccgtgcccagtgaggactgcagcgtagacg
>A/partridge/Shantou/6266/2004 | EPI_ISL_7447 | A / H9N2
ggccccctcaaagccgaacgctcaccgtgcccagtgaggactgcagcgtagacg
>A/chukkar/Shantou/6288/2004 | EPI_ISL_7448 | A / H9N2
ggccccctcaaagccgaacgctcaccgtgcccagtgaggactgcagcgtagacg
>A/Guinea fowl/Shantou/630/2005 | EPI_ISL_7463 | A / H9N2
ggccccctcaaagccgaacgctcaccgtgcccagtgaggactgcagcgtagacg
>A/pheasant/Shantou/1578/2005 | EPI_ISL_7464 | A / H9N2
ggccccctcaaagccgaacgctcaccgtgcccagtgaggactgcagcgtagacg
>A/chicken/Hunan/2536/2005 | EPI_ISL_7373 | A / H9N2
ggccccctcaaagccgaacgctcaccgtgcccagtgaggactgcagcgtagacg
>A/chicken/Hunan/4444/2005 | EPI_ISL_7378 | A / H9N2
ggccccctcaaagccgaacgctcaccgtgcccagtgaggactgcagcgtagacg
>A/chicken/Hunan/2903/2005 | EPI_ISL_7374 | A / H9N2
ggccccctcaaagccgaacgctcaccgtgcccagtgaggactgcagcgtagacg
>A/chicken/Hunan/3369/2005 | EPI_ISL_7375 | A / H9N2
ggccccctcaaagccgaacgctcaccgtgcccagtgaggactgcagcgtagacg
>A/chicken/Hunan/6108/2005 | EPI_ISL_7381 | A / H9N2
ggccccctcaaagccgaacgctcaccgtgcccagtgaggactgcagcgtagacg
>A/pheasant/Shantou/7814/2004 | EPI_ISL_7459 | A / H9N2
ggccccctcaaagccgaacgctcaccgtgcccagtgaggactgcagcgtagacg
>A/chicken/Hunan/5700/2005 | EPI_ISL_7380 | A / H9N2
ggccccctcaaagccgaacgctcaccgtgcccagtgaggactgcagcgtagacg
>A/pheasant/Shantou/21583/2005 | EPI_ISL_7468 | A / H9N2
ggccccctcaaagccgaacgctcaccgtgcccagtgaggactgcagcgtagacg
>A/partridge/Shantou/22102/2005 | EPI_ISL_7469 | A / H9N2
ggccccctcaaagccgaacgctcaccgtgcccagtgaggactgcagcgtagacg
>A/silky chicken/Shantou/459/2005 | EPI_ISL_7329 | A / H9N2
ggccccctcaaagccgaacgctcaccgtgcccagtgaggactgcagcgtagacg
>A/chicken/Shandong/12/2008 | EPI_ISL_84323 | A / H9N2
ggccccctcaaagccgaacgctcaccgtgcccagtgaggactgcagcgtagacg
>A/quail/Shantou/20787/2005 | EPI_ISL_11340 | A / H9N2
ggccccctcaaagccgaacgctcaccgtgcccagtgaggactgcagcgtagacg
>A/guinea fowl/Shantou/20773/2005 | EPI_ISL_12993 | A / H6N1
ggccccctcaaagccgaacgctcaccgtgcccagtgaggactgcagcgtagacg
>A/quail/Shantou/6794/2004 | EPI_ISL_11327 | A / H9N2
ggccccctcaaagccgaacgctcaccgtgcccagtgaggactgcagcgtagacg
>A/quail/Shantou/7731/2004 | EPI_ISL_11329 | A / H9N2
ggccccctcaaagccgaacgctcaccgtgcccagtgaggactgcagcgtagacg
>A/quail/Shantou/493/2005 | EPI_ISL_11331 | A / H9N2
ggccccctcaaagccgaacgctcaccgtgcccagtgaggactgcagcgtagacg
>A/quail/Shantou/687/2005 | EPI_ISL_12983 | A / H6N1
ggccccctcaaagccgaacgctcaccgtgcccagtgaggactgcagcgtagacg
>A/quail/Shantou/887/2005 | EPI_ISL_12984 | A / H6N1
ggccccctcaaagccgaacgctcaccgtgcccagtgaggactgcagcgtagacg
>A/chukkar/Shantou/5651/2004 | EPI_ISL_12967 | A / H6N1
ggccccctcaaagccgaacgctcaccgtgcccagtgaggactgcagcgtagacg
>A/quail/Shantou/2766/2004 | EPI_ISL_12954 | A / H6N1
ggccccctcaaagccgaacgctcaccgtgcccagtgaggactgcagcgtagacg
>A/chukkar/Shantou/89/2005 | EPI_ISL_12980 | A / H6N1
ggccccctcaaagccgaacgctcaccgtgcccagtgaggactgcagcgtagacg
>A/duck/Shantou/1275/2004 | EPI_ISL_76285 | A / H6N1
ggccccctcaaagccgaacgctcaccgtgcccagtgaggactgcagcgtagacg
>A/guinea fowl/Shantou/6042/2004 | EPI_ISL_12968 | A / H6N1
ggccccctcaaagccgaacgctcaccgtgcccagtgaggactgcagcgtagacg
>A/quail/Shantou/6060/2004 | EPI_ISL_12969 | A / H6N1
ggccccctcaaagccgaacgctcaccgtgcccagtgaggactgcagcgtagacg
>A/chukkar/Shantou/1530/2005 | EPI_ISL_12985 | A / H6N1
ggccccctcaaagccgaacgctcaccgtgcccagtgaggactgcagcgtagacg
>A/chicken/Hebei/0329/2007 | EPI_ISL_84330 | A / H9N2
ggccccctcaaagccgaacgctcaccgtgcccagtgaggactgcagcgtagacg
>A/chicken/Hong Kong/HH45/2007 | EPI_ISL_146283 | A / H9N2
ggccccctcaaagccgaacgctcaccgtgcccagtgaggactgcagcgtagacg
>A/silkie chicken/Hong Kong/FY49W/2007 | EPI_ISL_146312 | A / H9N2
ggccccctcaaagccgaacgctcaccgtgcccagtgaggactgcagcgtagacg
>A/pigeon/Hong Kong/YU656/2007 | EPI_ISL_146311 | A / H9N2
ggccccctcaaagccgaacgctcaccgtgcccagtgaggactgcagcgtagacg
>A/chicken/Hong Kong/YU341/2008 | EPI_ISL_146300 | A / H9N2
ggccccctcaaagccgaacgctcaccgtgcccagtgaggactgcagcgtagacg
>A/chicken/Hong Kong/YU629/2007 | EPI_ISL_146290 | A / H9N2
ggccccctcaaagccgaacgctcaccgtgcccagtgaggactgcagcgtagacg
>A/chicken/Hong Kong/NT211W/2007 | EPI_ISL_146285 | A / H9N2
ggccccctcaaagccgaacgctcaccgtgcccagtgaggactgcagcgtagacg
>A/chicken/Hong Kong/HH181/2007 | EPI_ISL_146284 | A / H9N2
ggccccctcaaagccgaacgctcaccgtgcccagtgaggactgcagcgtagacg
>A/pheasant/Hong Kong/HH185/2007 | EPI_ISL_146292 | A / H9N2
ggccccctcaaagccgaacgctcaccgtgcccagtgaggactgcagcgtagacg
>A/pigeon/Hong Kong/WF255/2007 | EPI_ISL_146310 | A / H9N2
ggccccctcaaagccgaacgctcaccgtgcccagtgaggactgcagcgtagacg
>A/chicken/Hong Kong/WF4/2007 | EPI_ISL_146289 | A / H9N2
ggccccctcaaagccgaacgctcaccgtgcccagtgaggactgcagcgtagacg
>A/chukkar/Hong Kong/CSW948/2008 | EPI_ISL_146318 | A / H9N2
ggccccctcaaagccgaacgctcaccgtgcccagtgaggactgcagcgtagacg
>A/pigeon/Hong Kong/CSW1121/2008 | EPI_ISL_146316 | A / H9N2
ggccccctcaaagccgaacgctcaccgtgcccagtgaggactgcagcgtagacg
>A/pheasant/Hong Kong/HH225/2008 | EPI_ISL_146302 | A / H9N2
ggccccctcaaagccgaacgctcaccgtgcccagtgaggactgcagcgtagacg
>A/silkie chicken/Hong Kong/HH137/2008 | EPI_ISL_146317 | A / H9N2
ggcccccccaaagccgaacgctcaccgtgcccagtgaggactgcagcgtagacg
>A/chicken/Hong Kong/NT286/2007 | EPI_ISL_146286 | A / H9N2
ggccccctcaaagccgaacgctcaccgtgcccagtgaggactgcagcgtagacg
>A/chicken/Hong Kong/YU797/2007 | EPI_ISL_146291 | A / H9N2
ggccccctcaaagccgaacgctcaccgtgcccagtgaggactgcagcgtagacg
>A/silkie chicken/Hong Kong/NT382/2007 | EPI_ISL_146313 | A / H9N2
ggccccctcaaagccgaacgctcaccgtgcccagtgaggactgcagcgtagacg
>A/duck/Shanghai/C60/2007 | EPI_ISL_139167 | A / H9N2
ggccccctcaaagccgaacgctcaccgtgcccagtgaggactgcagcgtagacg
>A/chicken/Hong Kong/TP178/2007 | EPI_ISL_146288 | A / H9N2
ggccccctcaaagccgaacgctcaccgtgcccagtgaggactgcagcgtagacg
>A/pheasant/Hong Kong/WF288W/2007 | EPI_ISL_146293 | A / H9N2
ggccccctcaaagccgaacgctcaccgtgcccagtgaggactgcagcgtagacg
>A/chicken/Hong Kong/SF60/2008 | EPI_ISL_146298 | A / H9N2
ggccccctcaaagccgaacgctcaccgtgcccagtgaggactgcagcgtagacg
>A/chicken/Hong Kong/YSC82/2008 | EPI_ISL_146299 | A / H9N2
ggccccctcaaagccgaacgctcaccgtgcccagtgaggactgcagcgtagacg
>A/chukkar/Shantou/795/2004 | EPI_ISL_12942 | A / H6N1
ggccccctcaaagccgaacgctcaccgtgcccagtgaggactgcagcgtagacg
>A/chukkar/Shantou/3574/2004 | EPI_ISL_12960 | A / H6N1
ggccccctcaaagccgaacgctcaccgtgcccagtgaggactgcagcgtagacg
>A/chukkar/Shantou/3182/2004 | EPI_ISL_12956 | A / H6N1
ggccccctcaaagccgaacgctcaccgtgcccagtgaggactgcagcgtagacg
>A/chukkar/Shantou/1201/2004 | EPI_ISL_12944 | A / H6N1
ggccccctcaaagccgaacgctcaccgtgcccagtgaggactgcagcgtagacg
>A/guinea fowl/Shantou/2418/2004 | EPI_ISL_12950 | A / H6N2
ggccccctcaaagccgaacgctcaccgtgcccagtgaggactgcagcgtagacg
>A/guinea fowl/Shantou/3431/2004 | EPI_ISL_12959 | A / H6N1
ggccccctcaaagccgaacgctcaccgtgcccagtgaggactgcagcgtagacg
>A/quail/Shantou/8002/2004 | EPI_ISL_12979 | A / H6N1
ggccccctcaaagccgaacgctcaccgtgcccagtgaggactgcagcgtagacg
>A/chukkar/Shantou/6865/2004 | EPI_ISL_12974 | A / H6N1
ggccccctcaaagccgaacgctcaccgtgcccagtgaggactgcagcgtagacg
>A/pheasant/Shantou/7503/2004 | EPI_ISL_12977 | A / H6N2
ggccccctcaaagccgaacgctcaccgtgcccagtgaggactgcagcgtagacg
>A/chukkar/Shantou/7964/2004 | EPI_ISL_12978 | A / H6N1
ggccccctcaaagccgaacgctcaccgtgcccagtgaggactgcagcgtagacg
>A/guinea fowl/Shantou/7211/2004 | EPI_ISL_12976 | A / H6N1
ggccccctcaaagccgaacgctcaccgtgcccagtgaggactgcagcgtagacg
>A/chukkar/Shantou/3322/2004 | EPI_ISL_12958 | A / H6N1
ggccccctcaaagccgaacgctcaccgtgcccagtgaggactgcagcgtagacg
>A/partridge/Shantou/3936/2004 | EPI_ISL_12961 | A / H6N1
ggccccctcaaagccgaacgctcaccgtgcccagtgaggactgcagcgtagacg
>A/partridge/Shantou/4650/2004 | EPI_ISL_12964 | A / H6N1
ggccccctcaaagccgaacgctcaccgtgcccagtgaggactgcagcgtagacg
>A/guinea fowl/Shantou/6302/2004 | EPI_ISL_12971 | A / H6N1
ggccccctcaaagccgaacgctcaccgtgcccagtgaggactgcagcgtagacg
>A/chukkar/Shantou/4536/2004 | EPI_ISL_12962 | A / H6N1
ggccccctcaaagccgaacgctcaccgtgcccagtgaggactgcagcgtagacg
>A/quail/Shantou/4606/2004 | EPI_ISL_12963 | A / H6N1
ggccccctcaaagccgaacgctcaccgtgcccagtgaggactgcagcgtagacg
>A/chukkar/Shantou/6282/2004 | EPI_ISL_12970 | A / H6N1
ggccccctcaaagccgaacgctcaccgtgcccagtgaggactgcagcgtagaag
>A/partridge/Shantou/1297/2004 | EPI_ISL_12945 | A / H6N1
ggccccctcaaagccgaacgctcaccgtgcccagtgaggactgcagcgtagacg
>A/chukkar/Shantou/2113/2004 | EPI_ISL_12949 | A / H6N1
ggccccctcaaagccgaacgctcaccgtgcccagtgaggactgcagcgtagacg
>A/partridge/Shantou/3201/2004 | EPI_ISL_12957 | A / H6N1
ggccccctcaaagccgaacgctcaccgtgcccagtgaggactgcagcgtagacg
>A/partridge/Shantou/5028/2004 | EPI_ISL_12965 | A / H6N1
ggccccctcaaagccgaacgctcaccgtgcccagtgaggactgcagcgtagacg
>A/quail/Shantou/6806/2004 | EPI_ISL_12973 | A / H6N1
ggccccctcaaagccgaacgctcaccgtgcccagtgaggactgcagcgtagacg
>A/quail/Shantou/5136/2004 | EPI_ISL_12966 | A / H6N1
ggccccctcaaagccgaacgctcaccgtgcccagtgaggactgcagcgtagacg
>A/chicken/Vietnam/NCVD-080/2008 | EPI_ISL_80642 | A / H5N1
ggccccctcaaagccgaacgctcaccgtgcccagtgaggactgcagcgtagacg
>A/chicken/Vietnam/NCVD-081/2008 | EPI_ISL_80643 | A / H5N1
ggccccctcaaagccgaacgctcaccgtgcccagtgaggactgcagcgtagacg
>A/chicken/Hong Kong/NT449/2007 | EPI_ISL_146287 | A / H9N2
ggccccctcaaagccgaacgctcaccgtgcccagtgaggactgcagcgtagacg
>A/duck/Beijing/31/2005 | EPI_ISL_84318 | A / H9N2
ggccccctcaaagccgaacgctcaccgtgcccagtgaggactgcagcgtagacg
>A/chicken/Shandong/1/2006 | EPI_ISL_84324 | A / H9N2
ggccccctcaaagccgaacgctcaccgtgcccagtgaggactgcagcgtagacg
>A/chicken/Hebei/0822/2007 | EPI_ISL_84328 | A / H9N2
ggccccctcaaagccgaacgctcaccgtgcccagtgaggactgcagcgtagacg
>A/chicken/Hebei/0617/2007 | EPI_ISL_84329 | A / H9N2
ggccccctcaaagccgaacgctcaccgtgcccagtgaggactgcagcgtagacg
>A/chicken/Hebei/LC/2008 | EPI_ISL_84326 | A / H9N2
ggccccctcaaagccgaacgctcaccgtgcccagtgaggactgcagcgtagacg
>A/chicken/Hong Kong/FY85/2008 | EPI_ISL_146294 | A / H9N2
ggccccctcaaagccgaacgctcaccgtgcccagtgaggactgcagcgtagacg
>A/chicken/Hong Kong/NT270/2008 | EPI_ISL_146296 | A / H9N2
ggccccctcaaagccgaacgctcaccgtgcccagtgaggactgcagcgtagacg
>A/chicken/Hong Kong/NT272/2008 | EPI_ISL_146297 | A / H9N2
ggccccctcaaagccgaacgctcaccgtgcccagtgaggactgcagcgtagacg
>A/chicken/Hong Kong/YU471W/2008 | EPI_ISL_146301 | A / H9N2
ggccccctcaaagccgaacgctcaccgtgcccagtgaggactgcagcgtagacg
>A/chicken/Hong Kong/NT155/2008 | EPI_ISL_146295 | A / H9N2
ggccccctcaaagccgaacgctcaccgtgcccagtgaggactgcagcgtagacg
>A/chicken/Hong Kong/CSW475/2009 | EPI_ISL_146303 | A / H9N2
ggccccctcaaagccgaacgctcaccgtgcccagcgaggactgcagcgtagacg
>A/chicken/Hong Kong/SSP176/2009 | EPI_ISL_146304 | A / H9N2
ggccccctcaaagccgaacgctcaccgtgcccagcgaggactgcagcgtagacg
>A/chicken/Hong Kong/TSTB27/2010 | EPI_ISL_146258 | A / H9N2
ggccccctcaaagccgaacgctcaccgtgcccagcgaggactgcagcgtagacg
>A/chicken/Hong Kong/TSTB25W/2010 | EPI_ISL_146262 | A / H9N2
ggccccctcaaagccgaacgctcaccgtgcccagcgaggactgcagcgtagacg
>A/chicken/Hong Kong/TSTB28W/2010 | EPI_ISL_146263 | A / H9N2
ggccccctcaaagccgaacgctcaccgtgcccagcgaggactgcagcgtagacg
>A/chicken/Hong Kong/SSP177W/2009 | EPI_ISL_146305 | A / H9N2
ggccccctcaaagccgaacgctcaccgtgcccagcgaggactgcagcgtagacg
>A/chicken/Hunan/4246/2005 | EPI_ISL_7377 | A / H9N2
ggccccctcaaagccgaacgctcaccgtgcccagtgaggactgcagcgtagacg
>A/pheasant/Shantou/17033/2005 | EPI_ISL_7467 | A / H9N2
ggccccctcaaagccgaacgctcaccgtgcccagtgaggactgcagcgtagacg
>A/chukkar/Shantou/22116/2005 | EPI_ISL_7470 | A / H9N2
ggccccctcaaagccgaacgctcaccgtgcccagtgaggactgcagcgtagacg
>A/quail/Shantou/11195/2005 | EPI_ISL_11336 | A / H9N2
ggccccctcaaagccgaacgctcaccgtgcccagtgaggactgcagcgtagacg
>A/quail/Shantou/13425/2005 | EPI_ISL_11337 | A / H9N2
ggccccctcaaagccgaacgctcaccgtgcccagtgaggactgcagcgtagacg
>A/quail/Shantou/19506/2005 | EPI_ISL_11339 | A / H9N2
ggccccctcaaagccgaacgctcaccgtgcccagtgaggactgcagcgtagacg
>A/quail/Shantou/15892/2005 | EPI_ISL_11338 | A / H9N2
ggccccctcaaagccgaacgctcaccgtgcccagtgaggactgcagcgtagacg
>A/quail/Shantou/21605/2005 | EPI_ISL_11341 | A / H9N2
ggccccctcaaagccgaacgctcaccgtgcccagtgaggactgcagcgtagacg
>A/silky chicken/Shantou/7790/2004 | EPI_ISL_7326 | A / H9N2
ggccccctcaaagccgaacgctcaccgtgcccagtgaggactgcagcgtagacg
>A/partridge/Shantou/6004/2004 | EPI_ISL_7446 | A / H9N2
ggccccctcaaagccgaacgctcaccgtgcccagtgaggactgcagcgtagacg
>A/chicken/Shantou/9909/2005 | EPI_ISL_7336 | A / H9N2
ggccccctcaaagccgaacgctcaccgtgcccagtgaggactgcagcgtagacg
>A/chicken/Fujian/8341/2005 | EPI_ISL_7353 | A / H9N2
ggccccctcaaagccgaacgctcaccgtgcccagtgaggactgcagcgtagacg
>A/chicken/Fujian/9104/2005 | EPI_ISL_7355 | A / H9N2
ggccccctcaaagccgaacgctcaccgtgcccagtgaggactgcagcgtagacg
>A/pheasant/Shantou/11551/2005 | EPI_ISL_7466 | A / H9N2
ggccccctcaaagccgaacgctcaccgtgcccagtgaggactgcagcgtagacg
>A/chicken/Shantou/17139/2005 | EPI_ISL_7338 | A / H9N2
ggccccctcaaagccgaacgctcaccgtgcccagtgaggactgcagcgtagacg
>A/chicken/Shantou/20817/2005 | EPI_ISL_7340 | A / H9N2
ggccccctcaaagccgaacgctcaccgtgcccagtgaggactgcagcgtagacg
>A/chicken/Fujian/9290/2005 | EPI_ISL_7356 | A / H9N2
ggccccctcaaagccgaacgctcaccgtgcccagtgaggactgcagcgtagacg
>A/chicken/Fujian/9752/2005 | EPI_ISL_7357 | A / H9N2
ggccccctcaaagccgaacgctcaccgtgcccagtgaggactgcagcgtagacg
>A/chicken/Fujian/10308/2005 | EPI_ISL_7358 | A / H9N2
ggccccctcaaagccgaacgctcaccgtgcccagtgaggactgcagcgtagacg
>A/duck/Shantou/12560/2005 | EPI_ISL_7406 | A / H9N2
ggccccctcaaagccgaacgctcaccgtgcccagtgaggactgcagcgtagacg
>A/chicken/Fujian/11488/2005 | EPI_ISL_7361 | A / H9N2
ggccccctcaaagccgaacgctcaccgtgcccagtgaggactgcagcgtagacg
>A/chicken/Fujian/12252/2005 | EPI_ISL_7362 | A / H9N2
ggccccctcaaagccgaacgctcaccgtgcccagtgaggactgcagcgtagacg
>A/chicken/Shantou/22054/2005 | EPI_ISL_7341 | A / H9N2
ggccccctcaaagccgaacgctcaccgtgcccagtgaggactgcagcgtagacg
>A/chicken/Fujian/10954/2005 | EPI_ISL_7359 | A / H9N2
ggccccctcaaagccgaacgctcaccgtgcccagtgaggactgcagcgtagacg
>A/chicken/Fujian/11302/2005 | EPI_ISL_7360 | A / H9N2
ggccccctcaaagccgaacgctcaccgtgcccagtgaggactgcagcgtagacg
>A/chicken/Shantou/14907/2005 | EPI_ISL_7337 | A / H9N2
ggccccctcaaagccgaacgctcaccgtgcccagtgaggactgcagcgtagacg
>A/chicken/Shantou/19465/2005 | EPI_ISL_7339 | A / H9N2
ggccccctcaaagccgaacgctcaccgtgcccagtgaggactgcagcgtagacg
>A/quail/Shantou/2200/2005 | EPI_ISL_11332 | A / H9N2
ggccccctcaaagccgaacgctcaccgtgcccagtgaggactgcagcgtagacg
>A/quail/Shantou/3143/2005 | EPI_ISL_11333 | A / H9N2
ggccccctcaaagccgaacgctcaccgtgcccagtgaggactgcagcgtagacg
>A/quail/Shantou/7397/2004 | EPI_ISL_11328 | A / H9N2
ggccccctcaaagccgaacgctcaccgtgcccagtgaggactgcagcgtagacg
>A/quail/Shantou/5011/2005 | EPI_ISL_11334 | A / H9N2
ggccccctcaaagccgaacgctcaccgtgcccagtgaggactgcagcgtagacg
>A/quail/Shantou/4106/2005 | EPI_ISL_12986 | A / H6N2
ggccccctcaaagccgaacgctcaccgtgcccagtgaggactgcagcgtagacg
>A/quail/Shantou/6825/2005 | EPI_ISL_12989 | A / H6N2
ggccccctcaaagccgaacgctcaccgtgcccagtgaggactgcagcgtagacg
>A/chukkar/Shantou/13393/2005 | EPI_ISL_12991 | A / H6N1
ggccccctcaaagccgaacgctcaccgtgcccagtgaggactgcagcgtagacg
>A/quail/Shantou/8993/2005 | EPI_ISL_11335 | A / H9N2
ggccccctcaaagccgaacgctcaccgtgcccagtgaggactgcagcgtagacg
>A/quail/Shantou/9399/2005 | EPI_ISL_12990 | A / H6N2
ggccccctcaaagccgaacgctcaccgtgcccagtgaggactgcagcgtagacg
>A/chukkar/Shantou/20741/2005 | EPI_ISL_12992 | A / H6N2
ggccccctcaaagccgaacgctcaccgtgcccagtgaggactgcagcgtagacg
>A/quail/Shantou/2614/2004 | EPI_ISL_12952 | A / H6N1
ggccccctcaaagccgaacgctcaccgtgcccagtgaggactgcagcgtagacg
>A/partridge/Shantou/2672/2004 | EPI_ISL_12953 | A / H6N1
ggccccctcaaagccgaacgctcaccgtgcccagtgaggactgcagcgtagacg
>A/pheasant/Shantou/113/2005 | EPI_ISL_12981 | A / H6N1
ggccccctcaaagccgaacgctcaccgtgcccagtgaggactgcagcgtagacg
>A/pheasant/Shantou/114/2005 | EPI_ISL_12982 | A / H6N1
ggccccctcaaagccgaacgctcaccgtgcccagtgaggactgcagcgtagacg
>A/quail/Shantou/5017/2005 | EPI_ISL_12987 | A / H6N2
ggccccctcaaagccgaacgctcaccgtgcccagtgaggactgcagcgtagacg
>A/quail/Shantou/22124/2005 | EPI_ISL_12994 | A / H6N1
ggccccctcaaagccgaacgctcaccgtgcccagtgaggactgcagcgtagacg
>A/chukkar/Shantou/5275/2005 | EPI_ISL_12988 | A / H6N1
ggccccctcaaagccgaacgctcaccgtgcccagtgaggactgcagcgtagacg
>A/chicken/Hunan/5260/2005 | EPI_ISL_7379 | A / H9N2
ggccccctcaaagccgaacgctcaccgtgcccagtgaggactgcagcgtagacg
>A/chicken/Hebei/4/2008 | EPI_ISL_71046 | A / H9N2
ggccccctcaaagccgaacgctcaccgtgcccagtgaggactgcagcgtagacg
>A/chicken/Henan/1.2/2008 | EPI_ISL_76660 | A / H9N2
ggccccctcaaagccgaacgctcaccgtgcccagtgaggactgcagcgtagacg
>A/chicken/Hebei/Y2/2009 | EPI_ISL_76662 | A / H9N2
ggccccctcaaagccgaacgctcaccgtgcccagtgaggactgcagcgtagacg
>A/chicken/Hebei/7/2008 | EPI_ISL_76659 | A / H9N2
ggccccctcaaagccgaacgctcaccgtgcccagtgaggactgcagcgtagacg
>A/chicken/Hebei/A/2007 | EPI_ISL_76661 | A / H9N2
ggccccctcaaagccgaacgctcaccgtgcccagtgaggactgcagcgtagacg
>A/chicken/Hebei/C4/2008 | EPI_ISL_76658 | A / H9N2
ggccccctcaaagccgaacgctcaccgtgcccagtgaggactgcagcgtagacg
>A/chicken/Shandong/1231/2008 | EPI_ISL_84321 | A / H9N2
ggccccctcaaagccgaacgctcaccgtgcccagtgaggactgcagcgtagacg
>A/chicken/Beijing/20/2006 | EPI_ISL_84331 | A / H9N2
ggccccctcaaagccgaacgctcaccgtgcccagtgaggactgcagcgtagacg
>A/chicken/Beijing/1/2006 | EPI_ISL_84333 | A / H9N2
ggccccctcaaagccgaacgctcaccgtgcccagtgaggactgcagcgtagacg
>A/Chinese Hwamei/Vietnam/38/2006 | EPI_ISL_139368 | A / H9N2
ggccccctcaaagccgaacgctcaccgtgcccagtgaggactgcagcgtagacg
>A/chicken/Beijing/7/2005 | EPI_ISL_84332 | A / H9N2
ggccccctcaaagccgaacgctcaccgtgcccagtgaggactgcagcgtagacg
>A/chicken/Anhui/10/2009 | EPI_ISL_127668 | A / H9N2
ggccccctcaaagccgaacgctcaccgtgcccagtgaggactgcagcgtagacg
>A/chicken/Hubei/10/2009 | EPI_ISL_127669 | A / H9N2
ggccccctcaaagccgaacgctcaccgtgcccagtgaggactgcagcgtagacg
>A/silkie chicken/Hong Kong/SF202/2006 | EPI_ISL_146309 | A / H9N2
ggccccctcaaagccgaacgctcaccgtgcccagtgaggactgcagcgtagacg
>A/chicken/Jiangxi/12/2007 | EPI_ISL_84325 | A / H9N2
ggccccctcaaagccgaacgctcaccgtgcccagtgaggactgcagcgtagacg
>A/chicken/Hong Kong/TSTA7W/2009 | EPI_ISL_146249 | A / H9N2
ggccccctcaaagccgaacgctcaccgtgcccagtgaggactgcagcgtagacg
>A/chicken/Hong Kong/TSTB21/2010 | EPI_ISL_146257 | A / H9N2
ggccccctcaaagccgaacgctcaccgtgcccagtgaggactgcagcgtagacg
>A/pheasant/Hong Kong/NT279W/2009 | EPI_ISL_146252 | A / H9N2
ggccccctcaaagccgaacgctcaccgtgcccagtgaggactgcagcgtagacg
>A/chicken/Hong Kong/TSTB17W/2010 | EPI_ISL_146256 | A / H9N2
ggccccctcaaagccgaacgctcaccgtgcccagtgaggactgcagcgtagacg
>A/chicken/Guangdong/G7/2009 | EPI_ISL_69430 | A / H9N2
ggccccctcaaagccgaacgctcaccgtgcccagtgaggactgcagcgtagacg
>A/chicken/Hong Kong/AP167W/2006 | EPI_ISL_146275 | A / H9N2
ggccccctcaaagccgaacgctcaccgtgcccagtgaggactgcagcgtagacg
>A/chicken/Hong Kong/TC176/2006 | EPI_ISL_146279 | A / H9N2
ggccccctcaaagccgaacgctcaccgtgcccagtgaggactgcagcgtagacg
>A/chicken/Shandong/22/2008 | EPI_ISL_84322 | A / H9N2
ggccccctcaaagccgaacgctcaccgtgcccagtgaggactgcagcgtagacg
>A/chicken/Chongqing/A52/2011 | EPI_ISL_206756 | A / H9N2
ggccccctcaaagccgaacgctcaccgtgcccagtgaggactgcagcgtagacg
>A/chicken/Guangxi/55/2005 | EPI_ISL_13013 | A / H9N2
ggccccctcaaagccgaacgctcaccgtgcccagtgaggactgcagcgtagacg
>A/chicken/Shandong/B4/2007 | EPI_ISL_13999 | A / H9N2
ggccccctcaaagccgaacgctcaccgtgcccagtgaggactgcagcgtagacg
>A/duck/Shandong/009/2008 | EPI_ISL_95061 | A / H5N1
ggccccctcaaagccgaacgctcaccgtgcccagtgaggactgcagcgtagacg
>A/chicken/Henan/01/2009 | EPI_ISL_173903 | A / H9N2
ggccccctcaaagccgaacgctcaccgtgcccagtgaggactgcagcgtagacg
>A/chicken/Shandong/01/2010 | EPI_ISL_134188 | A / H9N2
ggccccctcaaagccgaacgctcaccgtgcccagtgaggactgcagcgtagacg
>A/chicken/Shandong/01/2009 | EPI_ISL_134206 | A / H9N2
ggccccctcaaagccgaacgctcaccgtgcccagtgaggactgcagcgtagacg
>A/Japanese Quail/Vietnam/4/2009 | EPI_ISL_139366 | A / H9N2
ggccccctcaaagccgaacgctcaccgtgcccagtgaggactgcagcgtagacg
>A/Rock Pigeon/Vietnam/6/2009 | EPI_ISL_139370 | A / H9N2
ggccccctcaaagccgaacgctcaccgtgcccagtgaggactgcagcgtagacg
>A/chicken/Shandong/07/2009 | EPI_ISL_173645 | A / H9N2
ggccccctcaaagccgaacgctcaccgtgcccagtgaggactgcagcgtagacg
>A/African Stonechat/Vietnam/8/2009 | EPI_ISL_139371 | A / H9N2
ggccccctcaaagccgaacgctcaccgtgcccagtgaggactgcagcgtagacg
>A/duck/Guangxi/NN/2006 | EPI_ISL_188536 | A / H9N2
ggccccctcaaagccgaacgctcaccgtgcccagtgaggactgcagcgtagacg
>A/chicken/Guangxi/LF/2007 | EPI_ISL_188539 | A / H9N2
ggccccctcaaagccgaacgctcaccgtgcccagtgaggactgcagcgtagacg
>A/chicken/Shandong/384/2011 | EPI_ISL_150401 | A / H9N2
ggccccctcaaagccgaacgctcaccgtgcccagtgaggactgcagcgtagacg
>A/chicken/Shandong/382/2009 | EPI_ISL_150400 | A / H9N2
ggccccctcaaagccgaacgctcaccgtgcccagtgaggactgcagcgtagacg
>A/chicken/Jiangsu/245/2004 | EPI_ISL_150410 | A / H9N2
ggccccctcaaagccgaacgctcaccgtgcccagtgaggactgcagcgtagacg
>A/chicken/Shandong/513/2011 | EPI_ISL_150413 | A / H9N2
ggccccctcaaagccgaacgctcaccgtgcccagtgaggactgcagcgtagacg
>A/chicken/Shandong/03/2008 | EPI_ISL_173646 | A / H9N2
ggccccctcaaagccgaacgctcaccgtgcccagtgaggactgcagcgtagacg
>A/chicken/Zhejiang/HJ/2007 | EPI_ISL_63471 | A / H9N2
ggccccctcaaagccgaacgctcaccgtgcccagtgaggactgcagcgtagacg
>A/chicken/Henan/Z01/2007 | EPI_ISL_173648 | A / H9N2
ggccccctcaaagccgaacgctcaccgtgcccagtgaggactgcagcgtagacg
>A/chicken/Shandong/02/2009 | EPI_ISL_134194 | A / H9N2
ggccccctcaaagccgaacgctcaccgtgcccagtgaggactgcagcgtagacg
>A/chicken/Hong Kong/YU106W/2009 | EPI_ISL_146250 | A / H9N2
ggccccctcaaagccgaacgctcaccgtgcccagtgaggactgcagcgtagacg
>A/chicken/Hong Kong/YU119/2009 | EPI_ISL_146251 | A / H9N2
ggccccctcaaagccgaacgctcaccgtgcccagtgaggactgcagcgtagacg
>A/duck/Beijing/MG0617/2005 | EPI_ISL_84334 | A / H9N2
ggccccctcaaagccgaacgctcaccgtgcccagtgaggactgcagcgtagacg
>A/chicken/Hebei/C6/2007 | EPI_ISL_84327 | A / H9N2
ggccccctcaaagccgaacgctcaccgtgcccagtgaggactgcagcgtagacg
>A/chicken/Tibet/S1/2009 | EPI_ISL_89114 | A / H9N2
ggccccctcaaagccgaacgctcaccgtgcccagtgaggactgcagcgtagacg
>A/chicken/Tibet/S4/2009 | EPI_ISL_89115 | A / H9N2
ggccccctcaaagccgaacgctcaccgtgcccagtgaggactgcagcgtagacg
>A/duck/Tibet/S2/2009 | EPI_ISL_89133 | A / H9N2
ggccccctcaaagccgaacgctcaccgtgcccagtgaggactgcagtgtagacg
>A/chicken/Shandong/02/2008 | EPI_ISL_134189 | A / H9N2
ggccccctcaaagccgaacgctcaccgtgcccagtgaggactgcagcgtagacg
>A/goose/Jiangsu/YZ527/2011 | EPI_ISL_256105 | A / H9N2
ggccccctcaaagccgaacgctcaccgtgcccagtgaggactgcagcgtagacg
>A/chicken/Shandong/LY/2006 | EPI_ISL_84320 | A / H9N2
ggccccctcaaagccgaacgctcaccgtgcccagtgaggactgcagcgtagacg
>A/peregrine falcon/Hong Kong/2142/2008 | EPI_ISL_25702 | A / H5N1
ggccccctcaaagccgaacgctcaccgtgcccagtgaggactgcagcgtagacg
>A/chicken/Hong Kong/AP156/2008 | EPI_ISL_137553 | A / H5N1
ggccccctcaaagccgaacgctcaccgtgcccagtgaggactgcagcgtagacg
>A/duck/Eastern China/057/2007 | EPI_ISL_151694 | A / H5N1
ggccccctcaaagccgaacgctcaccgtgcccagtgaggactgcagcgtagacg
>A/chicken/Anhui/1/2008 | EPI_ISL_170532 | A / H9N2
ggccccctcaaagccgaacgctcaccgtgcccagtgaggactgcagcgtagacg
>A/goose/Eastern China/223/2008 | EPI_ISL_151695 | A / H5N1
ggccccctcaaagccgaacgctcaccgtgcccagtgaggactgcagcgtagacg
>A/chicken/North China/k0604/2010 | EPI_ISL_151697 | A / H5N1
ggccccctcaaagccgaacgctcaccgtgcccagtgaggactgcagcgtagacg
>A/chicken/Eastern China/ZG16/2010 | EPI_ISL_151698 | A / H5N1
ggccccctcaaagccgaacgctcaccgtgcccagtgaggactgcagcgtagacg
>A/chicken/Eastern China/ZG56/2011 | EPI_ISL_151696 | A / H5N1
ggccccatcaaagccgaacgctcaccgtgcccagtgaggactgcagcgtagacg
>A/chicken/Zibo/B1/2008 | EPI_ISL_63019 | A / H9N2
ggccccctcaaagccgaacgctcaccgtgcccagtgaggactgcagcgtagacg
>A/chicken/Henan/L1/2008 | EPI_ISL_20103 | A / H9N2
ggccccctcaaagccgaacgctcaccgtgcccagtgaggactgcagcgtagacg
>A/chicken/Henan/L2/2008 | EPI_ISL_62998 | A / H9N2
ggccccctcaaagccgaacgctcaccgtgcccagtgaggactgcagcgtagacg
>A/chicken/Henan/L3/2008 | EPI_ISL_62999 | A / H9N2
ggccccctcaaagccgaacgctcaccgtgcccagtgaggactgcagcgtagacg
>A/duck/Fujian/FQ2/2007 | EPI_ISL_100152 | A / H9N2
ggccccctcaaagccgaacgctcaccgtgcccagtgaggactgcagcgtagacg
>A/chicken/Jiangsu/02/2008 | EPI_ISL_173647 | A / H9N2
ggccccctcaaagccgaacgctcaccgtgcccagtgaggactgcagcgtagacg
>A/chicken/Jiangsu/03/2007 | EPI_ISL_173922 | A / H9N2
ggccccctcaaagccgaacgctcaccgtgcccagtgaggactgcagcgtagacg
>A/chicken/Jiangsu/01/2007 | EPI_ISL_173649 | A / H9N2
ggccccctcaaagccgaacgctcaccgtgcccagtgaggactgcagcgtagacg
>A/chicken/Tibet/LZ01/2010 | EPI_ISL_129354 | A / H5N2
ggccccctcaaagccgaacgctcaccgtgcccagtgaggactgcagcgtagacg
>A/chicken/Henan/12/2008 | EPI_ISL_173921 | A / H9N2
ggccccctcaaagccgaacgctcaccgtgcccagtgaggactgcagcgtagacg
>A/chicken/Guangdong/01/2008 | EPI_ISL_173907 | A / H9N2
ggccccctcaaagccgaacgctcaccgtgcccagtgaggactgcagcgtagacg
>A/chicken/Guangxi/DX/2008 | EPI_ISL_188533 | A / H9N2
ggccccctcaaagccgaacgctcaccgtgcccagtgaggactgcagcgtagacg
>A/chicken/Zibo/L2/2008 | EPI_ISL_63020 | A / H9N2
ggccccctcaaagccgaacgctcaccgtgcccagtgaggactgcagcgtagacg
>A/chicken/Shandong/BD/2008 | EPI_ISL_134197 | A / H9N2
ggccccctcaaagccgaacgctcaccgtgcccagtgaggactgcagcgtagacg
>A/chicken/Anhui/02/2008 | EPI_ISL_173905 | A / H9N2
ggccccctcaaagccgaacgctcaccgtgcccagtgaggactgcagcgtagacg
>A/quail/Jiangsu/WX3/2013 | EPI_ISL_145392 | A / H9N2
ggccccctcaaagccgaacgctcaccgtgcccagtgaggactgcagcgtagacg
>A/quail/Zhejiang/2A2/2013 | EPI_ISL_203700 | A / H9N2
ggccccctcaaagccgaacgctcaccgtgcccagtgaggactgcagcgtagacg
>A/quail/Zhejiang/2A4/2013 | EPI_ISL_203702 | A / H9N2
ggccccctcaaagccgaacgctcaccgtgcccagtgaggactgcagcgtagacg
>A/quail/Zhejiang/2A3/2013 | EPI_ISL_203701 | A / H9N2
ggccccctcaaagccgaacgctcaccgtgcccagtgaggactgcagcgtagacg
>A/pigeon/Jiangsu/K151/2013 | EPI_ISL_206728 | A / H9N2
ggccccctcaaagccgaacgctcaccgtgcccagtgaggactgcagcgtagacg
>A/pigeon/Jiangsu/K161/2013 | EPI_ISL_206729 | A / H9N2
ggccccctcaaagccgaacgctcaccgtgcccagtgaggactgcagcgtagacg
>A/pigeon/Anhui/A20/2013 | EPI_ISL_204392 | A / H9N0
ggccccctcaaagccgaacgctcaccgtgcccagtgaggactgcagcgtagacg
>A/quail/Jiangsu/K121/2013 | EPI_ISL_206740 | A / H9N2
ggccccctcaaagccgaacgctcaccgtgcccagtgaggactgcagcgtagacg
>A/chicken/Shandong/PD/2009 | EPI_ISL_77197 | A / H9N2
ggccccctcaaagccgaacgctcaccgtgcccagtgaggactgcagcgtagacg
>A/chicken/Shandong/WL/2009 | EPI_ISL_77199 | A / H9N2
ggccccctcaaagccgaacgctcaccgtgcccagtgaggactgcagcgtagacg
>A/chicken/Shandong/SG2/2009 | EPI_ISL_77202 | A / H9N2
ggccccctcaaagccgaacgctcaccgtgcccagtgaggactgcagcgtagacg
>A/chicken/Hebei/706/2005 | EPI_ISL_11361 | A / H5N1
ggccccctcaaagccgaacgctcaccgtgcccagtgaggactgcagcgtagacg
>A/chicken/Henan/323/2008 | EPI_ISL_150407 | A / H9N2
ggccccctcaaagccgaacgctcaccgtgcccagtgaggactgcagcgtagacg
>A/chicken/Shandong/377/2009 | EPI_ISL_150418 | A / H9N2
ggccccctcaaagccgaacgctcaccgtgcccagtgaggactgcagcgtagacg
>A/Japanese Quail/Vietnam/7/2009 | EPI_ISL_139367 | A / H9N2
ggccccctcaaagccgaacgctcaccgtgcccagtgaggactgcagcgtagacg
>A/chicken/Fujian/G9/2009 | EPI_ISL_89652 | A / H9N2
ggccccctcaaagccgaacgctcaccgtgcccagtgaggactgcagcgtagacg
>A/chicken/Fujian/SIC5/2013 | EPI_ISL_234439 | A / H9N2
ggccccctcaaagccgaacgctcaccgtgcccagtgaggactgcagcgtagacg
>A/chicken/Shaanxi/11/2012 | EPI_ISL_139107 | A / H9N2
ggccccctcaaagccgaacgctcaccgtgcccagtgaggactgcagcgtagacg
>A/Duck/Hubei/S4135/2010 | EPI_ISL_154183 | A / H6N2
ggccccctcaaagccgaacgctcaccgtgcccagtgaggactgcagcgtagacg
>A/duck/Hubei/S4135/2010 | EPI_ISL_266487 | A / H6N2
ggccccctcaaagccgaacgctcaccgtgcccagtgaggactgcagcgtagacg
>A/pigeon/Hubei/RP25/2012 | EPI_ISL_198176 | A / H5N1
ggccccctcaaagccgaacgctcaccgtgcccagtgaggactgcagcgtagacg
>A/chicken/Shandong/SG1/2009 | EPI_ISL_77201 | A / H9N2
ggccccctcaaagccgaacgctcaccgtgcccagtgaggactgcagcgtagacg
>A/chicken/Vietnam/OIE-0056/2012 | EPI_ISL_121367 | A / H9N2
ggccccctcaaagccgaacgctcaccgtgcccagtgaggactgcagcgtagacg
>A/chicken/VungTau/0189/2014 | EPI_ISL_224914 | A / H9N2
ggccccctcaaagccgaacgctcaccgtgcccagtgaggactgcagcgtagacg
>A/chicken/TayNinh/0200/2014 | EPI_ISL_224917 | A / H9N2
ggccccctcaaagccgaacgctcaccgtgcccagtgaggactgcagcgtagacg
>A/chicken/TayNinh/0202/2014 | EPI_ISL_224919 | A / H9N2
ggccccctcaaagccgaacgctcaccgtgcccagtgaggactgcagcgtagacg
>A/chicken/Jilin/DH102/2012 | EPI_ISL_171169 | A / H9N2
ggccccctcaaagccgaacgctcaccgtgcccagtgaggactgcagcgtagacg
>A/chicken/Jilin/DH109/2012 | EPI_ISL_171175 | A / H9N2
ggccccctcaaagccgaacgctcaccgtgcccagtgaggactgcagcgtagacg
>A/chicken/Jilin/DH104/2012 | EPI_ISL_171171 | A / H9N2
ggccccctcaaagccgaacgctcaccgtgcccagtgaggactgcagcgtagacg
>A/chicken/Jilin/DH108/2012 | EPI_ISL_171173 | A / H9N2
ggccccctcaaagccgaacgctcaccgtgcccagtgaggactgcagcgtagacg
>A/chicken/Guangdong/ZHJ/2011 | EPI_ISL_98865 | A / H9N2
ggccccctcaaagccgaacgctcaccgtgcccagtgaggactgcagcgtagacg
>A/chicken/Guangdong/ZCY/2011 | EPI_ISL_98866 | A / H9N2
ggccccctcaaagccgaacgctcaccgtgcccagtgaggactgcagcgtagacg
>A/chicken/Hong Kong/TC18/2011 | EPI_ISL_146267 | A / H9N2
ggccccctcaaagccgaacgctcaccgtgcccagtgaggactgcagcgtagacg
>A/chicken/Hong Kong/FY64W/2010 | EPI_ISL_146254 | A / H9N2
ggccccctcaaagccgaacgctcaccgtgcccagtgaggactgcagcgtagacg
>A/Chicken/Guangdong/S1311/2010 | EPI_ISL_154156 | A / H6N6
ggccccctcaaagccgaacgctcaccgtgcccagtgaggactgcagcgtagacg
>A/Chicken/Guangdong/S1312/2010 | EPI_ISL_154157 | A / H6N2
ggccccctcaaagccgaacgctcaccgtgcccagtgaggactgcagcgtagacg
>A/chicken/Guangdong/S1311/2010 | EPI_ISL_266460 | A / H6N6
ggccccctcaaagccgaacgctcaccgtgcccagtgaggactgcagcgtagacg
>A/chicken/Guangdong/S1312/2010 | EPI_ISL_266461 | A / H6N2
ggccccctcaaagccgaacgctcaccgtgcccagtgaggactgcagcgtagacg
>A/chicken/Hong Kong/CRA45/2010 | EPI_ISL_146264 | A / H9N2
ggccccctcaaagccgaacgctcaccgtgcccagtgaggactgcagcgtagacg
>A/chicken/Hong Kong/CRA45W/2010 | EPI_ISL_146265 | A / H9N2
ggccccctcaaagccgaacgctcaccgtgcccagtgaggactgcagcgtagacg
>A/chicken/Hong Kong/YO28/2011 | EPI_ISL_146268 | A / H9N2
ggccccctcaaagccgaacgctcaccgtgcccagtgaggactgcagcgtagacg
>A/silkie chicken/Hong Kong/YU595W/2011 | EPI_ISL_146248 | A / H9N2
ggccccctcaaagccgaacgctcaccgtgcccagtgaggactgcagcgtagacg
>A/chicken/Hong Kong/YO173W/2011 | EPI_ISL_146230 | A / H9N2
ggccccctcaaagccgaacgctcaccgtgcccagtgaggactgcagcgtagacg
>A/chicken/Hong Kong/JV17/2012 | EPI_ISL_146239 | A / H9N2
ggccccctcaaagccgaacgctcaccgtgcccagtgaggactgcagcgtagacg
>A/chicken/Hong Kong/YU148/2012 | EPI_ISL_146240 | A / H9N2
ggccccctcaaagccgaacgctcaccgtgcccagtgaggactgcagcgtagacg
>A/chicken/Hong Kong/YU150W/2012 | EPI_ISL_146241 | A / H9N2
ggccccctcaaagccgaacgctcaccgtgcccagtgaggactgcagcgtagacg
>A/chicken/Hong Kong/YU344/2012 | EPI_ISL_146244 | A / H9N2
ggccccctcaaagccgaacgctcaccgtgcccagtgaggactgcagcgtagacg
>A/chicken/Hong Kong/YO117W/2012 | EPI_ISL_146246 | A / H9N2
ggccccctcaaagccgaacgctcaccgtgcccagtgaggactgcagcgtagacg
>A/chicken/Hong Kong/HH117/2012 | EPI_ISL_146242 | A / H9N2
ggccccctcaaagccgaacgctcaccgtgcccagtgaggactgcagcgtagacg
>A/chicken/Hong Kong/YU262W/2012 | EPI_ISL_146243 | A / H9N2
ggccccctcaaagccgaacgctcaccgtgcccagtgaggactgcagcgtagacg
>A/chicken/Hong Kong/FY105W/2012 | EPI_ISL_146245 | A / H9N2
ggccccctcaaagccgaacgctcaccgtgcccagtgaggactgcagcgtagacg
>A/chicken/Hong Kong/FY6W/2012 | EPI_ISL_146234 | A / H9N2
ggccccctcaaagccgaacgctcaccgtgcccagtgaggactgcagcgtagacg
>A/chicken/Hong Kong/WF3/2012 | EPI_ISL_146236 | A / H9N2
ggccccctcaaagccgaacgctcaccgtgcccagtgaggactgcagcgtagacg
>A/chicken/Hong Kong/WF1W/2012 | EPI_ISL_146237 | A / H9N2
ggccccctcaaagccgaacgctcaccgtgcccagtgaggactgcagcgtagacg
>A/chicken/Hong Kong/YO6/2012 | EPI_ISL_146235 | A / H9N2
ggccccctcaaagccgaacgctcaccgtgcccagtgaggactgcagcgtagacg
>A/chicken/Hong Kong/CSW445W/2011 | EPI_ISL_146228 | A / H9N2
ggccccctcaaagccgaacgctcaccgtgcccagtgaggactgcagcgtagacg
>A/chicken/Hong Kong/NT148W/2011 | EPI_ISL_146221 | A / H9N2
ggccccctcaaagccgaacgctcaccgtgcccagtgaggactgcagcgtagacg
>A/chicken/Hong Kong/NT149W/2011 | EPI_ISL_146222 | A / H9N2
ggccccctcaaagccgaacgctcaccgtgcccagtgaggactgcagcgtagacg
>A/chicken/Hong Kong/YU250W/2011 | EPI_ISL_146223 | A / H9N2
ggccccctcaaagccgaacgctcaccgtgcccagtgaggactgcagcgtagacg
>A/chicken/Hong Kong/NT180W/2011 | EPI_ISL_146224 | A / H9N2
ggccccctcaaagccgaacgctcaccgtgcccagtgaggactgcagcgtagacg
>A/chicken/Hong Kong/YO151W/2011 | EPI_ISL_146226 | A / H9N2
ggccccctcaaagccgaacgctcaccgtgcccagtgaggactgcagcgtagacg
>A/chicken/Hong Kong/NT305W/2011 | EPI_ISL_146227 | A / H9N2
ggccccctcaaagccgaacgctcaccgtgcccagtgaggactgcagcgtagacg
>A/chicken/Hong Kong/YO12W/2012 | EPI_ISL_146238 | A / H9N2
ggccccctcaaagccgaacgctcaccgtgcccagtgaggactgcagcgtagacg
>A/chicken/Hong Kong/JV231W/2012 | EPI_ISL_146189 | A / H9N2
ggccccctcaaagccgaacgctcaccgtgcccagtgaggactgcagcgtagacg
>A/chicken/Shanghai/B/2010 | EPI_ISL_161831 | A / H9N2
ggccccctcaaagccgaacgctcaccgtgcccagtgaggactgcagcgtagacg
>A/chicken/Guangdong/SIC10/2013 | EPI_ISL_234444 | A / H9N2
ggccccctcaaagccgaacgctcaccgtgcccagtgaggactgcagcgtagacg
>A/chicken/Jiangxi/10278/2013 | EPI_ISL_176443 | A / H9N2
ggccccctcaaagccgaacgctcaccgtgcccagtgaggactgcagcgtagacg
>A/chicken/Jiangxi/10269/2013 | EPI_ISL_181527 | A / H9N2
ggccccctcaaagccgaacgctcaccgtgcccagtgaggactgcagcgtagacg
>A/chicken/Jiangxi/11708/2013 | EPI_ISL_173534 | A / H9N2
ggccccctcaaagccgaacgctcaccgtgcccagtgaggactgcagcgtagacg
>A/duck/Jiangxi/8358/2013 | EPI_ISL_181526 | A / H9N2
ggccccctcaaagccgaacgctcaccgtgcccagtgaggactgcagcgtagacg
>A/chicken/Jiangxi/8281/2013 | EPI_ISL_181609 | A / H9N2
ggccccctcaaagccgaacgctcaccgtgcccagtgaggactgcagcgtagacg
>A/chicken/Jiangxi/8271/2013 | EPI_ISL_181893 | A / H0N0
ggccccctcaaagccgaacgctcaccgtgcccagtgaggactgcagcgtagacg
>A/duck/Jiangxi/8314/2013 | EPI_ISL_181524 | A / H9N2
ggccccctcaaagccgaacgctcaccgtgcccagtgaggactgcagcgtagacg
>A/chicken/Jiangxi/12562/2013 | EPI_ISL_181528 | A / H9N2
ggccccctcaaagccgaacgctcaccgtgcccagtgaggactgcagcgtagacg
>A/chicken/Jiangxi/6719/2013 | EPI_ISL_181608 | A / H9N2
ggccccctcaaagccgaacgctcaccgtgcccagtgaggactgcagcgtagacg
>A/chicken/Jiangxi/9696/2013 | EPI_ISL_181610 | A / H9N2
ggccccctcaaagccgaacgctcaccgtgcccagtgaggactgcagcgtagacg
>A/chicken/Guangxi/SIC6/2013 | EPI_ISL_234448 | A / H9N2
ggccccctcaaagccgaacgctcaccgtgcccagtgaggactgcagcgtagacg
>A/duck/Jiangxi/6613/2013 | EPI_ISL_181767 | A / H0N0
ggccccctcaaagccgaacgctcaccgtgcccagtgaggactgcagcgtagacg
>A/chicken/Jiangxi/506/2013 | EPI_ISL_181607 | A / H9N2
ggccccctcaaagccgaacgctcaccgtgcccagtgaggactgcagcgtagacg
>A/chicken/Jiangxi/6741/2013 | EPI_ISL_181786 | A / H0N0
ggccccctcaaagccgaacgctcaccgtgcccagtgaggactgcagcgtagacg
>A/chicken/Hong Kong/TC8/2012 | EPI_ISL_146233 | A / H9N2
ggccccctcaaagccgaacgctcaccgtgcccagtgaggactgcagcgtagacg
>A/chicken/Hong Kong/NT266/2012 | EPI_ISL_146247 | A / H9N2
ggccccctcaaagccgaacgctcaccgtgcccagtgaggactgcagcgtagacg
>A/chicken/Zhejiang/Q1D4/2010 | EPI_ISL_89651 | A / H9N2
ggccccctcaaagccgaacgctcaccgtgcccagtgaggactgcagcgtagacg
>A/duck/Shanghai/C164/2009 | EPI_ISL_139169 | A / H9N2
ggccccctcaaagccgaacgctcaccgtgcccagtgaggactgcagcgtagacg
>A/chicken/Guangxi/G8/2009 | EPI_ISL_69407 | A / H9N2
ggccccctcaaagccgaacgctcaccgtgcccagtgaggactgcagcgtagacg
>A/chicken/Hong Kong/HH8/2010 | EPI_ISL_146255 | A / H9N2
ggccccctcaaagccgaacgctcaccgtgcccagtgaggactgcagcgtagacg
>A/chicken/Fujian/SIC9/2013 | EPI_ISL_234437 | A / H9N2
ggccccctcaaagccgaacgctcaccgtgcccagtgaggactgcagcgtagacg
>A/chicken/Hubei/SIC7/2013 | EPI_ISL_234425 | A / H9N2
ggccccctcaaagccgaacgctcaccgtgcccagtgaggactgcagcgtagacg
>A/chicken/Fujian/SIC4/2013 | EPI_ISL_234446 | A / H9N2
ggccccctcaaagccgaacgctcaccgtgcccagtgaggactgcagcgtagacg
>A/chicken/Hong Kong/YU214/2010 | EPI_ISL_146259 | A / H9N2
ggccccctcaaagccgaacgctcaccgtgcccagtgaggactgcagcgtagacg
>A/chicken/Hong Kong/YU218/2010 | EPI_ISL_146260 | A / H9N2
ggccccctcaaagccgaacgctcaccgtgcccagtgaggactgcagcgtagacg
>A/chicken/Hong Kong/YU219/2010 | EPI_ISL_146261 | A / H9N2
ggccccctcaaagccgaacgctcaccgtgcccagtgaggactgcagcgtagacg
>A/duck/Shanghai/C163/2009 | EPI_ISL_139168 | A / H9N2
ggcccgatcaaagccgaacgctcaccgtgcccagtgaggactgcagcgtagacg
>A/chicken/Jiangsu/Q3/2010 | EPI_ISL_89650 | A / H9N2
ggccccctcaaagccgaacgctcaccgtgcccagtgaggactgcagcgtagacg
>A/chicken/Jiangsu/DTNSZ/2011 | EPI_ISL_145378 | A / H9N2
ggccccctcaaagccgaacgctcaccgtgcccagtgaggactgcagcgtagacg
>A/chicken/Jiangsu/XZPZ/2011 | EPI_ISL_145369 | A / H9N2
ggccccctcaaagccgaacgctcaccgtgcccagtgaggactgcagcgtagacg
>A/duck/Hunan/S4111/2011 | EPI_ISL_143943 | A / H9N2
ggccccctcaaagccgaacgctcaccgtgcccagtgaggactgcagcgtagacg
>A/chicken/Jiangsu/YZ0611/2011 | EPI_ISL_145377 | A / H9N2
ggccccctcaaagccgaacgctcaccgtgcccagtgaggactgcagcgtagacg
>A/chicken/Guangdong/SIC2/2012 | EPI_ISL_234438 | A / H9N2
ggccccctcaaagccgaacgctcaccgtgcccagtgaggactgcagcgtagacg
>A/chicken/Jiangsu/XZ57/2012 | EPI_ISL_173932 | A / H9N2
ggccccctcaaagccgaacgctcaccgtgcccagtgaggactgcagcgtagacg
>A/chicken/Shanghai/C2/2012 | EPI_ISL_134029 | A / H9N2
ggccccctcaaagccgaacgctcaccgtgcccagtgaggactgcagcgtagacg
>A/chicken/Vietnam/NCVD-1156/2011 | EPI_ISL_142872 | A / H9N2
ggccccctcaaagccgaacgctcaccgtgcccagtgaggactgcagcgtagacg
>A/chicken/Jiangsu/XZ6/2012 | EPI_ISL_145386 | A / H9N2
ggccccctcaaagccgaacgctcaccgtgcccagtgaggactgcagcgtagacg
>A/silkie chicken/Dongguan/1002/2014 | EPI_ISL_176416 | A / H0N0
ggccccctcaaagccgaacgctcaccgtgcccagtgaggactgcagcgtagacg
>A/silkie chicken/Shenzhen/452/2013 | EPI_ISL_175870 | A / H0N0
ggccccctcaaagccgaacgctcaccgtgcccagtgaggactgcagcgtagacg
>A/chicken/Shenzhen/1036/2013 | EPI_ISL_175910 | A / H0N0
ggccccctcaaagccgaacgctcaccgtgcccagtgaggactgcagcgtagacg
>A/chicken/Shenzhen/1488/2013 | EPI_ISL_175917 | A / H9N2
ggccccctcaaagccgaacgctcaccgtgcccagtgaggactgcagcgtagacg
>A/chicken/Dongguan/3964/2013 | EPI_ISL_175980 | A / H9N2
ggccccctcaaagccgaacgctcaccgtgcccagtgaggactgcagcgtagacg
>A/chicken/Shenzhen/678/2013 | EPI_ISL_175872 | A / H9N2
ggccccctcaaagccgaacgctcaccgtgcccagtgaggactgcagcgtagacg
>A/chicken/Shenzhen/934/2013 | EPI_ISL_175908 | A / H0N0
ggccccctcaaagccgaacgctcaccgtgcccagtgaggactgcagcgtagacg
>A/chicken/Shenzhen/1770/2013 | EPI_ISL_175967 | A / H9N2
ggccccctcaaagccgaacgctcaccgtgcccagtgaggactgcagcgtagacg
>A/chicken/Shenzhen/881/2013 | EPI_ISL_175875 | A / H9N2
ggccccctcaaagccgaacgctcaccgtgcccagtgaggactgcagcgtagacg
>A/chicken/Shenzhen/1047/2013 | EPI_ISL_175911 | A / H9N2
ggccccctcaaagccgaacgctcaccgtgcccagtgaggactgcagcgtagacg
>A/chicken/Shenzhen/1377/2013 | EPI_ISL_175915 | A / H9N2
ggccccctcaaagccgaacgctcaccgtgcccagtgaggactgcagcgtagacg
>A/chicken/Shenzhen/844/2013 | EPI_ISL_175874 | A / H9N2
ggccccctcaaagccgaacgctcaccgtgcccagtgaggactgcagcgtagacg
>A/chicken/Shenzhen/1591/2013 | EPI_ISL_175919 | A / H9N2
ggccccctcaaagccgaacgctcaccgtgcccagtgaggactgcagcgtagacg
>A/chicken/Shenzhen/1737/2013 | EPI_ISL_175922 | A / H9N2
ggccccctcaaagccgaacgctcaccgtgcccagtgaggactgcagcgtagacg
>A/chicken/Dongguan/3355/2013 | EPI_ISL_175974 | A / H9N2
ggccccctcaaagccgaacgctcaccgtgcccagtgaggactgcagcgtagacg
>A/chicken/Dongguan/3839/2013 | EPI_ISL_175979 | A / H9N2
ggccccctcaaagccgaacgctcaccgtgcccagtgaggactgcagcgtagacg
>A/chicken/Dongguan/4068/2013 | EPI_ISL_175981 | A / H9N2
ggccccctcaaagccgaacgctcaccgtgcccagtgaggactgcagcgtagacg
>A/silkie chicken/Dongguan/1274/2014 | EPI_ISL_176204 | A / H7N9
ggccccctcaaagccgaacgctcaccgtgcccagtgaggactgcagcgtagacg
>A/chicken/Guangdong/SIC28/2014 | EPI_ISL_234459 | A / H9N2
ggccccctcaaagccgaacgctcaccgtgcccagtgaggactgcagcgtagacg
>A/Chicken/Guangdong/GZ068/2015 | EPI_ISL_176834 | A / H7N9
ggccccctcaaagccgaacgctcaccgtgcccagtgaggactgcagcgtagacg
>A/chicken/Guangdong/SD018/2015 | EPI_ISL_283490 | A / H7N9
ggccccctcaaagccgaacgctcaccgtgcccagtgaggactgcagcgtagacg
>A/chicken/Guangdong/S1200/2015 | EPI_ISL_283481 | A / H7N9
ggccccctcaaagccgaacgctcaccgtgcccagtgaggactgcagcgtagacg
>A/chicken/Guangdong/SIC37/2015 | EPI_ISL_234461 | A / H9N2
ggccccctcaaagccgaacgctcaccgtgcccagtgaggactgcagcgtagacg
>A/chicken/Hainan/SIC33/2014 | EPI_ISL_234466 | A / H9N2
ggccccctcaaagccgaacgctcaccgtgcccagtgaggactgcagcgtagacg
>A/chicken/Guangdong/SIC38/2015 | EPI_ISL_234457 | A / H9N2
ggccccctcaaagccgaacgctcaccgtgcccagtgaggactgcagcgtagacg
>A/chicken/Jiangsu/XZ38/2012 | EPI_ISL_145363 | A / H9N2
ggccccctcaaagccgaacgctcaccgtgcccagtgaggactgcagcgtagacg
>A/duck/Zhejiang/D486/2013 | EPI_ISL_170462 | A / H9N2
ggccccctcaaagccgaacgctcaccgtgcccagtgaggactgcagcgtagacg
>A/chicken/Jiangsu/YZ4/2011 | EPI_ISL_173639 | A / H9N2
ggccccctcaaagccgaacgctcaccgtgcccagtgaggactgcagcgtagacg
>A/chicken/Shenzhen/515/2013 | EPI_ISL_175871 | A / H9N2
ggccccctcaaagccgaacgctcaccgtgcccagtgaggactgcagcgtagacg
>A/chicken/Dongguan/1424/2014 | EPI_ISL_176257 | A / H0N0
ggccccctcaaagccgaacgctcaccgtgcccagtgaggactgcagcgtagacg
>A/chicken/Wenzhou/598/2013 | EPI_ISL_146163 | A / H9N2
ggccccctcaaagccgaacgctcaccgtgcccagtgaggactgcagcgtagacg
>A/silkie chicken/Wenzhou/812/2013 | EPI_ISL_146187 | A / H9N2
ggccccctcaaagccgaacgctcaccgtgcccagtgaggactgcagcgtagacg
>A/chicken/Wenzhou/2580/2013 | EPI_ISL_176151 | A / H0N0
ggccccctcaaagccgaacgctcaccgtgcccagtgaggactgcagcgtagacg
>A/chicken/Wenzhou/3293/2013 | EPI_ISL_176156 | A / H9N2
ggccccctcaaagccgaacgctcaccgtgcccagtgaggactgcagcgtagacg
>A/chicken/Wenzhou/3280/2013 | EPI_ISL_176155 | A / H0N0
ggccccctcaaagccgaacgctcaccgtgcccagtgaggactgcagcgtagacg
>A/chicken/Zhejiang/S4168/2013 | EPI_ISL_283534 | A / H7N9
ggccccctcaaagccgaacgctcaccgtgcccagtgaggactgcagcgtagacg
>A/chicken/Guangdong/SD007/2015 | EPI_ISL_283485 | A / H7N9
ggccccctcaaagccgaacgctcaccgtgcccagtgaggactgcagcgtagacg
>A/chicken/Zhejiang/JX42/2012 | EPI_ISL_173638 | A / H9N2
ggccccctcaaagccgaacgctcaccgtgcccagtgaggactgcagcgtagacg
>A/chicken/Shanghai/C1/2012 | EPI_ISL_134028 | A / H9N2
ggccccctcaaagccgaacgctcaccgtgcccagtgaggactgcagcgtagacg
>A/Mallard/Zhejiang/136/2013 | EPI_ISL_145354 | A / H9N2
ggccccctcaaagccgaacgctcaccgtgcccagtgaggactgcagcgtagacg
>A/chicken/Juxian/3387/2013 | EPI_ISL_176142 | A / H9N2
ggccccctcaaagccgaacgctcaccgtgcccagtgaggactgcagcgtagacg
>A/chicken/Juxian/3412/2013 | EPI_ISL_176143 | A / H9N2
ggccccctcaaagccgaacgctcaccgtgcccagtgaggactgcagcgtagacg
>A/chicken/Yantai/2484/2013 | EPI_ISL_176137 | A / H9N2
ggccccctcaaagccgaacgctcaccgtgcccagtgaggactgcagcgtagacg
>A/chicken/Yantai/2529/2013 | EPI_ISL_176138 | A / H0N0
ggccccctcaaagccgaacgctcaccgtgcccagtgaggactgcagcgtagacg
>A/chicken/Jinan/3952/2013 | EPI_ISL_176145 | A / H9N2
ggccccctcaaagccgaacgctcaccgtgcccagtgaggactgcagcgtagacg
>A/chicken/Jinan/4261/2013 | EPI_ISL_176147 | A / H9N2
ggccccctcaaagccgaacgctcaccgtgcccagtgaggactgcagcgtagacg
>A/chicken/Jinan/4225/2013 | EPI_ISL_176146 | A / H9N2
ggccccctcaaagccgaacgctcaccgtgcccagtgaggactgcagcgtagacg
>A/chicken/Zhejiang/C71916/2013 | EPI_ISL_203667 | A / H9N2
ggccccctcaaagccgaacgctcaccgtgcccagtgaggactgcagcgtagacg
>A/chicken/Zhejiang/C485/2013 | EPI_ISL_203658 | A / H9N2
ggccccctcaaagccgaacgctcaccgtgcccagtgaggactgcagcgtagacg
>A/chicken/Zhejiang/C489/2013 | EPI_ISL_203660 | A / H9N2
ggccccctcaaagccgaacgctcaccgtgcccagtgaggactgcagcgtagacg
>A/duck/Zhejiang/D484/2013 | EPI_ISL_170463 | A / H9N2
ggccccctcaaagccgaacgctcaccgtgcccagtgaggactgcagcgtagacg
>A/chicken/Rizhao/2670/2013 | EPI_ISL_176140 | A / H9N2
ggccccctcaaagccgaacgctcaccgtgcccagtgaggactgcagcgtagacg
>A/chicken/Rizhao/2731/2013 | EPI_ISL_176141 | A / H0N0
ggccccctcaaagccgaacgctcaccgtgcccagtgaggactgcagcgtagacg
>A/duck/Hunan/S4234/2011 | EPI_ISL_143949 | A / H5N1
ggccccctcaaagccgaacgctcaccgtgcccagtgaggactgcagcgtagacg
>A/chicken/Huzhou/3892/2013 | EPI_ISL_179840 | A / H9N2
ggccccctcaaagccgaacgctcaccgtgcccagtgaggactgcagcgtagacg
>A/chicken/Shaoxing/2154/2013 | EPI_ISL_176148 | A / H9N2
ggccccctcaaagccgaacgctcaccgtgcccagtgaggactgcagcgtagacg
>A/silkie chicken/Shaoxing/2471/2013 | EPI_ISL_176150 | A / H9N2
ggccccctcaaagccgaacgctcaccgtgcccagtgaggactgcagcgtagacg
>A/chicken/Fujian/SIC13/2013 | EPI_ISL_234442 | A / H9N2
ggccccctcaaagccgaacgctcaccgtgcccagtgaggactgcagcgtagacg
>A/chicken/Shanghai/A/2010 | EPI_ISL_161830 | A / H9N2
ggccccctcaaagccgaacgctcaccgtgcccagtgaggactgcagcgtagacg
>A/chicken/Shangdong/SDWD/2011 | EPI_ISL_145367 | A / H9N2
ggccccctcaaagccgaacgctcaccgtgcccagtgaggactgcagcgtagacg
>A/chicken/Shandong/B2/2011 | EPI_ISL_173643 | A / H9N2
ggccccctcaaagccgaacgctcaccgtgcccagtgaggactgcagcgtagacg
>A/chicken/Beijing/B7/2010 | EPI_ISL_173640 | A / H9N2
ggccccctcaaagccgaacgctcaccgtgcccagtgaggactgcagcgtagacg
>A/chicken/Jiangsu/TM59/2013 | EPI_ISL_294478 | A / H9N2
ggccccctcaaagccgaacgctcaccgtgcccagtgaggactgcagcgtagacg
>A/chicken/Jiangsu/DT/2009 | EPI_ISL_145371 | A / H9N2
ggccccctcaaagccgaacgctcaccgtgcccagtgaggactgcagcgtagacg
>A/chicken/Vietnam/OIE-1611/2012 | EPI_ISL_123276 | A / H9N2
ggccccctcaaagccgaacgctcaccgtgcccagtgaggactgcagcgtagacg
>A/duck/Zhejiang/D485/2013 | EPI_ISL_170461 | A / H9N2
ggccccctcaaagccgaacgctcaccgtgcccagtgaggactgcagcgtagacg
>A/chicken/Zhejiang/329/2011 | EPI_ISL_102572 | A / H9N2
ggccccctcaaagccgaacgctcaccgtgcccagtgaggactgcagcgtagacg
>A/chicken/Zhejiang/607/2011 | EPI_ISL_102573 | A / H9N2
ggccccctcaaagccgaacgctcaccgtgcccagtgaggactgcagcgtagacg
>A/chicken/Anhui/HF/2010 | EPI_ISL_124878 | A / H9N2
ggccccctcaaagccgaacgctcaccgtgcccagtgaggactgcagcgtagacg
>A/chicken/Zhejiang/C487/2013 | EPI_ISL_162877 | A / H9N2
ggccccctcaaagccgaacgctcaccgtgcccagtgaggactgcagcgtagacg
>A/chicken/Zhejiang/611/2011 | EPI_ISL_102574 | A / H9N2
ggccccctcaaagccgaacgctcaccgtgcccagtgaggactgcagcgtagacg
>A/chicken/Jiangsu/ZJDT/2011 | EPI_ISL_145370 | A / H9N2
ggccccctcaaagccgaacgctcaccgtgcccagtgaggactgcagcgtagacg
>A/chicken/Jiangsu/DT0112/2012 | EPI_ISL_145376 | A / H9N2
ggccccctcaaagccgaacgctcaccgtgcccagtgaggactgcagcgtagacg
>A/chicken/Jiangsu/YZ0511/2011 | EPI_ISL_145380 | A / H9N2
ggccccctcaaagccgaacgctcaccgtgcccagtgaggactgcagcgtagacg
>A/brambling/Beijing/16/2012 | EPI_ISL_135869 | A / H9N2
ggccccctcaaagccgaacgctcaccgtgcccagtgaggactgcagcgtagacg
>A/chicken/Jiangsu/CZZWQ/2012 | EPI_ISL_145362 | A / H9N2
ggccccctcaaagccgaacgctcaccgtgcccagtgaggactgcagcgtagacg
>A/chicken/Jiangsu/WJ58/2012 | EPI_ISL_173933 | A / H9N2
ggccccctcaaagccgaacgctcaccgtgcccagtgaggactgcagcgtagacg
>A/chicken/Hong Kong/FL96/2010 | EPI_ISL_146253 | A / H9N2
ggccccctcaaagccgaacgctcaccgtgcccagtgaggactgcagcgtagacg
>A/chicken/Hong Kong/YU158/2011 | EPI_ISL_146219 | A / H9N2
ggccccctcaaagccgaacgctcaccgtgcccagtgaggactgcagcgtagacg
>A/chicken/Hong Kong/JV75/2011 | EPI_ISL_146220 | A / H9N2
ggccccctcaaagccgaacgctcaccgtgcccagtgaggactgcagcgtagacg
>A/chicken/Jiangsu/JT12/2011 | EPI_ISL_294455 | A / H9N2
ggccccctcaaagccgaacgctcaccgtgcccagtgaggactgcagcgtagacg
>A/chicken/Jiangsu/XZMG/2012 | EPI_ISL_145368 | A / H9N2
ggccccctcaaagccgaacactcaccgtgcccagtgaggactgcagcgtagacg
>A/chicken/Jiangsu/XZLZG/2012 | EPI_ISL_145381 | A / H9N2
ggccccctcaaagccgaacactcaccgtgcccagtgaggactgcagcgtagacg
>A/chicken/Jiangsu/XZWHL/2012 | EPI_ISL_145374 | A / H9N2
ggccccctcaaagccgaacactcaccgtgcccagtgaggactgcagcgtagacg
>A/chicken/Jiangsu/XZZSL/2012 | EPI_ISL_145373 | A / H9N2
ggccccctcaaagccgaacgctcaccgtgcccagtgaggactgcagcgtagacg
>A/chicken/Shandong/WG18/2011 | EPI_ISL_206763 | A / H9N2
ggccccctcaaagccgaacgctcaccgtgcccagtgaggactgcagcgtagacg
>A/chicken/Jiangsu/CZLJG/2012 | EPI_ISL_145372 | A / H9N2
ggccccctcaaagccgaacgctcaccgtgcccagtgaggactgcagcgtagacg
>A/chicken/Jiangsu/JT34/2011 | EPI_ISL_173936 | A / H9N2
ggccccctcaaagccgaacgctcaccgtgcccagtgaggactgcagcgtagacg
>A/chicken/Jiangsu/CZWJ5/2013 | EPI_ISL_145394 | A / H9N2
ggccccctcaaagccgaacgctcaccgtgcccagtgaggactgcagcgtagacg
>A/chicken/Jiangsu/CZJJF/2012 | EPI_ISL_145383 | A / H9N2
ggccccctcaaagccgaacgctcaccgtgcccagtgaggactgcagcgtagacg
>A/chicken/Rizhao/15/2013 | EPI_ISL_146170 | A / H9N2
ggccccctcaaagccgaacgctcaccgtgcccagtgaggactgcagcgtagacg
>A/chicken/Rizhao/85/2013 | EPI_ISL_146172 | A / H9N2
ggccccctcaaagccgaacgctcaccgtgcccagtgaggactgcagcgtagacg
>A/chicken/Rizhao/249/2013 | EPI_ISL_146173 | A / H9N2
ggccccctcaaagccgaacgctcaccgtgcccagtgaggactgcagcgtagacg
>A/chicken/Rizhao/437/2013 | EPI_ISL_146174 | A / H9N2
ggccccctcaaagccgaacgctcaccgtgcccagtgaggactgcagcgtagacg
>A/chicken/Rizhao/723/2013 | EPI_ISL_146176 | A / H9N2
ggccccctcaaagccgaacgctcaccgtgcccagtgaggactgcagcgtagacg
>A/chicken/Rizhao/1313/2013 | EPI_ISL_146179 | A / H9N2
ggccccctcaaagccgaacgctcaccgtgcccagtgaggactgcagcgtagacg
>A/chicken/Jiaxing/4376/2013 | EPI_ISL_179839 | A / H9N2
ggccccctcaaagccgaacgctcaccgtgcccagtgaggactgcagcgtagacg
>A/chicken/Jiangxi/23241/2013 | EPI_ISL_173547 | A / H0N0
ggccccctcaaagccgaacgctcaccgtgcccagtgaggactgcagcgtagacg
>A/chicken/Zhejiang/3C19/2013 | EPI_ISL_203689 | A / H9N2
ggccccctcaaagccgaacgctcaccgtgcccagtgaggactgcagcgtagacg
>A/chicken/Rizhao/55/2013 | EPI_ISL_146171 | A / H9N2
ggccccctcaaagccgaacgctcaccgtgcccagtgaggactgcagcgtagacg
>A/chicken/Rizhao/811/2013 | EPI_ISL_146177 | A / H9N2
ggccccctcaaagccgaacgctcaccgtgcccagtgaggactgcagcgtagacg
>A/Anser fabalis/China/HuBS428/2014 | EPI_ISL_170530 | A / H9N2
ggccccctcaaagccgaacgctcaccgtgcccagtgaggactgcagcgtagacg
>A/chicken/Jiangxi/18399/2013 | EPI_ISL_179378 | A / H10N8
ggccccctcaaagccgaacgctcaccgtgcccagtgaggactgcagcgtagacg
>A/chicken/Jiangxi/18933/2013 | EPI_ISL_179380 | A / H10N8
ggccccctcaaagccgaacgctcaccgtgcccagtgaggactgcagcgtagacg
>A/chicken/Jiangxi/19924/2013 | EPI_ISL_179382 | A / H10N8
ggccccctcaaagccgaacgctcaccgtgcccagtgaggactgcagcgtagacg
>A/chicken/Jiangxi/18913/2013 | EPI_ISL_182073 | A / H9N2
ggccccctcaaagccgaacgctcaccgtgcccagtgaggactgcagcgtagacg
>A/chicken/Jiangxi/19934/2013 | EPI_ISL_182081 | A / H9N2
ggccccctcaaagccgaacgctcaccgtgcccagtgaggactgcagcgtagacg
>A/chicken/Jiangxi/20457/2013 | EPI_ISL_182085 | A / H9N2
ggccccctcaaagccgaacgctcaccgtgcccagtgaggactgcagcgtagacg
>A/chicken/Jiangxi/20489/2013 | EPI_ISL_182027 | A / H9N2
ggccccctcaaagccgaacgctcaccgtgcccagtgaggactgcagcgtagacg
>A/chicken/Jiangxi/21481/2013 | EPI_ISL_182032 | A / H9N2
ggccccctcaaagccgaacgctcaccgtgcccagtgaggactgcagcgtagacg
>A/chicken/Jiangxi/23773/2013 | EPI_ISL_182014 | A / H9N2
ggccccctcaaagccgaacgctcaccgtgcccagtgaggactgcagcgtagacg
>A/duck/Jiangxi/20147/2013 | EPI_ISL_181452 | A / H9N2
ggccccctcaaagccgaacgctcaccgtgcccagtgaggactgcagcgtagacg
>A/chicken/Jiangxi/17403/2013 | EPI_ISL_181529 | A / H9N2
ggccccctcaaagccgaacgctcaccgtgcccagtgaggactgcagcgtagacg
>A/chicken/Jiangxi/18445/2013 | EPI_ISL_181531 | A / H9N2
ggccccctcaaagccgaacgctcaccgtgcccagtgaggactgcagcgtagacg
>A/chicken/Jiangxi/18901/2013 | EPI_ISL_181537 | A / H9N2
ggccccctcaaagccgaacgctcaccgtgcccagtgaggactgcagcgtagacg
>A/chicken/Jiangxi/19407/2013 | EPI_ISL_181541 | A / H9N2
ggccccctcaaagccgaacgctcaccgtgcccagtgaggactgcagcgtagacg
>A/chicken/Jiangxi/19898/2013 | EPI_ISL_181545 | A / H9N2
ggccccctcaaagccgaacgctcaccgtgcccagtgaggactgcagcgtagacg
>A/chicken/Jiangxi/21468/2013 | EPI_ISL_181568 | A / H9N2
ggccccctcaaagccgaacgctcaccgtgcccagtgaggactgcagcgtagacg
>A/chicken/Jiangxi/1226/2014 | EPI_ISL_181903 | A / H0N0
ggccccctcaaagccgaacgctcaccgtgcccagtgaggactgcagcgtagacg
>A/chicken/Jiangxi/19912/2013 | EPI_ISL_173486 | A / H0N0
ggccccctcaaagccgaacgctcaccgtgcccagtgaggactgcagcgtagacg
>A/chicken/Jiangxi/19967/2013 | EPI_ISL_173487 | A / H0N0
ggccccctcaaagccgaacgctcaccgtgcccagtgaggactgcagcgtagacg
>A/chicken/Jiangxi/19982/2013 | EPI_ISL_181697 | A / H0N0
ggccccctcaaagccgaacgctcaccgtgcccagtgaggactgcagcgtagacg
>A/chicken/Jiangxi/18474/2013 | EPI_ISL_181695 | A / H0N0
ggccccctcaaagccgaacgctcaccgtgcccagtgaggactgcagcgtagacg
>A/chicken/Jiangxi/18926/2013 | EPI_ISL_173484 | A / H0N0
ggccccctcaaagccgaacgctcaccgtgcccagtgaggactgcagcgtagacg
>A/chicken/Fujian/SIC16/2014 | EPI_ISL_234445 | A / H9N2
ggccccctcaaagccgaacgctcaccgtgcccagtgaggactgcagcgtagacg
>A/chicken/Jiangxi/33552/2013 | EPI_ISL_176444 | A / H9N2
ggccccctcaaagccgaacgctcaccgtgcccagtgaggactgcagcgtagacg
>A/chicken/Jiangxi/S3735/2013 | EPI_ISL_177488 | A / H10N8
ggccccctcaaagccgaacgctcaccgtgcccagtgaggactgcagcgtagacg
>A/chicken/Jiangxi/23797/2013 | EPI_ISL_182017 | A / H9N2
ggccccctcaaagccgaacgctcaccgtgcccagtgaggactgcagcgtagacg
>A/chicken/Jiangxi/33542/2013 | EPI_ISL_181445 | A / H9N2
ggccccctcaaagccgaacgctcaccgtgcccagtgaggactgcagcgtagacg
>A/chicken/Jiangxi/34609/2013 | EPI_ISL_181446 | A / H10N8
ggccccctcaaagccgaacgctcaccgtgcccagtgaggactgcagcgtagacg
>A/chicken/Jiangxi/36247/2013 | EPI_ISL_181782 | A / H0N0
ggccccctcaaagccgaacgctcaccgtgcccagtgaggactgcagcgtagacg
>A/chicken/Dongguan/1674/2014 | EPI_ISL_176412 | A / H9N2
ggccccctcaaagccgaacgctcaccgtgcccagtgaggactgcagcgtagacg
>A/chicken/Dongguan/1693/2014 | EPI_ISL_176414 | A / H0N0
ggccccctcaaagccgaacgctcaccgtgcccagtgaggactgcagcgtagacg
>A/chicken/Suzhou/4957/2013 | EPI_ISL_176023 | A / H9N2
ggccccctcaaagccgaacgctcaccgtgcccagtgaggactgcagcgtagacg
>A/chicken/Jiangxi/18491/2014 | EPI_ISL_180144 | A / H0N0
ggccccctcaaagccgaacgctcaccgtgcccagtgaggactgcagcgtagacg
>A/chicken/Jiangxi/18500/2014 | EPI_ISL_180146 | A / H0N0
ggccccctcaaagccgaacgctcaccgtgcccagtgaggactgcagcgtagacg
>A/chicken/Jiangxi/18526/2014 | EPI_ISL_180152 | A / H0N0
ggccccctcaaagccgaacgctcaccgtgcccagtgaggactgcagcgtagacg
>A/chicken/Jiangxi/19960/2013 | EPI_ISL_182009 | A / H10N8
ggccccctcaaagccgaacgctcaccgtgcccagtgaggactgcagcgtagacg
>A/chicken/Jiangxi/23259/2013 | EPI_ISL_173538 | A / H10N8
ggccccctcaaagccgaacgctcaccgtgcccagtgaggactgcagcgtagacg
>A/chicken/Jiangxi/18922/2013 | EPI_ISL_182074 | A / H9N2
ggccccctcaaagccgaacgctcaccgtgcccagtgaggactgcagcgtagacg
>A/chicken/Jiangxi/18946/2013 | EPI_ISL_182075 | A / H9N2
ggccccctcaaagccgaacgctcaccgtgcccagtgaggactgcagcgtagacg
>A/chicken/Jiangxi/18952/2013 | EPI_ISL_182076 | A / H9N2
ggccccctcaaagccgaacgctcaccgtgcccagtgaggactgcagcgtagacg
>A/chicken/Jiangxi/18957/2013 | EPI_ISL_182077 | A / H9N2
ggccccctcaaagccgaacgctcaccgtgcccagtgaggactgcagcgtagacg
>A/chicken/Jiangxi/18980/2013 | EPI_ISL_182078 | A / H9N2
ggccccctcaaagccgaacgctcaccgtgcccagtgaggactgcagcgtagacg
>A/chicken/Jiangxi/19981/2013 | EPI_ISL_182082 | A / H9N2
ggccccctcaaagccgaacgctcaccgtgcccagtgaggactgcagcgtagacg
>A/chicken/Jiangxi/20478/2013 | EPI_ISL_182026 | A / H9N2
ggccccctcaaagccgaacgctcaccgtgcccagtgaggactgcagcgtagacg
>A/chicken/Jiangxi/20420/2013 | EPI_ISL_181778 | A / H0N0
ggccccctcaaagccgaacgctcaccgtgcccagtgaggactgcagcgtagacg
>A/chicken/Jiangxi/20482/2013 | EPI_ISL_182030 | A / H9N2
ggccccctcaaagccgaacgctcaccgtgcccagtgaggactgcagcgtagacg
>A/chicken/Jiangxi/20935/2013 | EPI_ISL_182029 | A / H9N2
ggccccctcaaagccgaacgctcaccgtgcccagtgaggactgcagcgtagacg
>A/chicken/Jiangxi/20976/2013 | EPI_ISL_182031 | A / H9N2
ggccccctcaaagccgaacgctcaccgtgcccagtgaggactgcagcgtagacg
>A/chicken/Jiangxi/23252/2013 | EPI_ISL_173537 | A / H10N8
ggccccctcaaagccgaacgctcaccgtgcccagtgaggactgcagcgtagacg
>A/chicken/Jiangxi/23274/2013 | EPI_ISL_173539 | A / H10N8
ggccccctcaaagccgaacgctcaccgtgcccagtgaggactgcagcgtagacg
>A/chicken/Jiangxi/27600/2013 | EPI_ISL_173540 | A / H10N8
ggccccctcaaagccgaacgctcaccgtgcccagtgaggactgcagcgtagacg
>A/chicken/Jiangxi/27604/2013 | EPI_ISL_173541 | A / H10N8
ggccccctcaaagccgaacgctcaccgtgcccagtgaggactgcagcgtagacg
>A/chicken/Jiangxi/28113/2013 | EPI_ISL_173542 | A / H10N8
ggccccctcaaagccgaacgctcaccgtgcccagtgaggactgcagcgtagacg
>A/chicken/Jiangxi/36229/2013 | EPI_ISL_181589 | A / H10N8
ggccccctcaaagccgaacgctcaccgtgcccagtgaggactgcagcgtagacg
>A/chicken/Jiangxi/1232/2014 | EPI_ISL_181660 | A / H10N8
ggccccctcaaagccgaacgctcaccgtgcccagtgaggactgcagcgtagacg
>A/chicken/Jiangxi/36293/2013 | EPI_ISL_181916 | A / H0N0
ggccccctcaaagccgaacgctcaccgtgcccagtgaggactgcagcgtagacg
>A/chicken/Jiangxi/3119/2014 | EPI_ISL_181913 | A / H0N0
ggccccctcaaagccgaacgctcaccgtgcccagtgaggactgcagcgtagacg
>A/chicken/Jiangxi/1225/2014 | EPI_ISL_181902 | A / H0N0
ggccccctcaaagccgaacgctcaccgtgcccagtgaggactgcagcgtagacg
>A/chicken/Jiangxi/36225/2013 | EPI_ISL_181780 | A / H0N0
ggccccctcaaagccgaacgctcaccgtgcccagtgaggactgcagcgtagacg
>A/chicken/Jiangxi/23273/2013 | EPI_ISL_181705 | A / H0N0
ggccccctcaaagccgaacgctcaccgtgcccagtgaggactgcagcgtagacg
>A/chicken/Jiangxi/36223/2013 | EPI_ISL_181707 | A / H0N0
ggccccctcaaagccgaacgctcaccgtgcccagtgaggactgcagcgtagacg
>A/chicken/Jiangxi/36227/2013 | EPI_ISL_181708 | A / H0N0
ggccccctcaaagccgaacgctcaccgtgcccagtgaggactgcagcgtagacg
>A/chicken/Jiangxi/36242/2013 | EPI_ISL_181709 | A / H0N0
ggccccctcaaagccgaacgctcaccgtgcccagtgaggactgcagcgtagacg
>A/chicken/Jiangxi/20506/2013 | EPI_ISL_182028 | A / H9N2
ggccccctcaaagccgaacgctcaccgtgcccagtgaggactgcagcgtagacg
>A/chicken/Jiangxi/31856/2013 | EPI_ISL_181443 | A / H10N8
ggccccctcaaagccgaacgctcaccgtgcccagtgaggactgcagcgtagacg
>A/chicken/Jiangxi/20927/2013 | EPI_ISL_181548 | A / H9N2
ggccccctcaaagccgaacgctcaccgtgcccagtgaggactgcagcgtagacg
>A/chicken/Jiangxi/21978/2013 | EPI_ISL_181606 | A / H9N2
ggccccctcaaagccgaacgctcaccgtgcccagtgaggactgcagcgtagacg
>A/chicken/Jiangxi/1243/2014 | EPI_ISL_181905 | A / H0N0
ggccccctcaaagccgaacgctcaccgtgcccagtgaggactgcagcgtagacg
>A/chicken/Jiangxi/1206/2014 | EPI_ISL_181768 | A / H0N0
ggccccctcaaagccgaacgctcaccgtgcccagtgaggactgcagcgtagacg
>A/chicken/Jiangxi/36266/2013 | EPI_ISL_181726 | A / H0N0
ggccccctcaaagccgaacgctcaccgtgcccagtgaggactgcagcgtagacg
>A/chicken/Jiangxi/1286/2014 | EPI_ISL_173545 | A / H0N0
ggccccctcaaagccgaacgctcaccgtgcccagtgaggactgcagcgtagacg
>A/chicken/Jiangxi/33583/2013 | EPI_ISL_176445 | A / H0N0
ggccccctcaaagccgaacgctcaccgtgcccagtgaggactgcagcgtagacg
>A/chicken/Jiaxing/4640/2013 | EPI_ISL_179841 | A / H9N2
ggccccctcaaagccgaacgctcaccgtgcccagtgaggactgcagcgtagacg
>A/chicken/Jiangxi/18466/2014 | EPI_ISL_180137 | A / H0N0
ggccccctcaaagccgaacgctcaccgtgcccagtgaggactgcagcgtagacg
>A/chicken/Jiangxi/19436/2013 | EPI_ISL_182079 | A / H9N2
ggccccctcaaagccgaacgctcaccgtgcccagtgaggactgcagcgtagacg
>A/chicken/Jiangxi/17913/2013 | EPI_ISL_181530 | A / H9N2
ggccccctcaaagccgaacgctcaccgtgcccagtgaggactgcagcgtagacg
>A/chicken/Jiangxi/19448/2013 | EPI_ISL_182080 | A / H9N2
ggccccctcaaagccgaacgctcaccgtgcccagtgaggactgcagcgtagacg
>A/chicken/Jiangxi/28563/2013 | EPI_ISL_173543 | A / H9N2
ggccccctcaaagccgaacgctcaccgtgcccagtgaggactgcagcgtagacg
>A/chicken/Jiangxi/30772/2013 | EPI_ISL_173544 | A / H9N2
ggccccctcaaagccgaacgctcaccgtgcccagtgaggactgcagcgtagacg
>A/chicken/Jiangxi/1250/2014 | EPI_ISL_181908 | A / H0N0
ggccccctcaaagccgaacgctcaccgtgcccagtgaggactgcagcgtagacg
>A/chicken/Jiangxi/1214/2014 | EPI_ISL_181769 | A / H0N0
ggccccctcaaagccgaacgctcaccgtgcccagtgaggactgcagcgtagacg
>A/chicken/Jiangxi/36240/2013 | EPI_ISL_181781 | A / H0N0
ggccccctcaaagccgaacgctcaccgtgcccagtgaggactgcagcgtagacg
>A/chicken/Jiangxi/1287/2014 | EPI_ISL_173546 | A / H0N0
ggccccctcaaagccgaacgctcaccgtgcccagtgaggactgcagcgtagacg
>A/chicken/Jiangxi/1279/2014 | EPI_ISL_181662 | A / H10N8
ggccccctcaaagccgaacgctcaccgtgcccagtgaggactgcagcgtagacg
>A/chicken/Jiangxi/1244/2014 | EPI_ISL_181906 | A / H0N0
ggccccctcaaagccgaacgctcaccgtgcccagtgaggactgcagcgtagacg
>A/chicken/Jiangxi/25941/2013 | EPI_ISL_173499 | A / H0N0
ggccccctcaaagccgaacgctcaccgtgcccagtgaggactgcagcgtagacg
>A/chicken/Zhejiang/3C22/2013 | EPI_ISL_203690 | A / H9N2
ggccccctcaaagccgaacgctcaccgtgcccagtgaggactgcagcgtagacg
>A/chicken/Hubei/SIC3/2012 | EPI_ISL_234426 | A / H9N2
ggccccctcaaagccgaacgctcaccgtgcccagtgaggactgcagcgtagacg
>A/duck/Hunan/03.09 YYFQH0036-P/2015(Mixed) | EPI_ISL_200279 | A / H5N6
ggccccctcaaagccgaacgctcaccgtgcccagtgaggactgcagcgtagacg
>A/chicken/Rizhao/651/2013 | EPI_ISL_146175 | A / H9N2
ggccccctcaaagccgaacgctcaccgtgcccagtgaggactgcagcgtagacg
>A/chicken/Jiangxi/20446/2013 | EPI_ISL_182084 | A / H9N2
ggccccctcaaagccgaacgctcaccgtgcccagtgaggactgcagcgtagacg
>A/chicken/Jiangxi/21984/2013 | EPI_ISL_182033 | A / H9N2
ggccccctcaaagccgaacgctcaccgtgcccagtgaggactgcagcgtagacg
>A/chicken/Jiangxi/28601/2013 | EPI_ISL_182016 | A / H9N2
ggccccctcaaagccgaacgctcaccgtgcccagtgaggactgcagcgtagacg
>A/chicken/Jiangxi/1204/2014 | EPI_ISL_173536 | A / H10N8
ggccccctcaaagccgaacgctcaccgtgcccagtgaggactgcagcgtagacg
>A/chicken/Jiangxi/18955/2013 | EPI_ISL_173485 | A / H0N0
ggccccctcaaagccgaacgctcaccgtgcccagtgaggactgcagcgtagacg
>A/silkie chicken/Jiangxi/9469/2014 | EPI_ISL_176031 | A / H7N9
ggccccctcaaagccgaacgctcaccgtgcccagtgaggactgcagcgtagacg
>A/silkie chicken/Jiangxi/9472/2014 | EPI_ISL_176032 | A / H7N9
ggccccctcaaagccgaacgctcaccgtgcccagtgaggactgcagcgtagacg
>A/chicken/Jiangxi/9508/2014 | EPI_ISL_176034 | A / H7N9
ggccccctcaaagccgaacgctcaccgtgcccagtgaggactgcagcgtagacg
>A/chicken/Jiangxi/9534/2014 | EPI_ISL_176035 | A / H7N9
ggccccctcaaagccgaacgctcaccgtgcccagtgaggactgcagcgtagacg
>A/chicken/Jiangxi/9558/2014 | EPI_ISL_176036 | A / H7N9
ggccccctcaaagccgaacgctcaccgtgcccagtgaggactgcagcgtagacg
>A/chicken/Jiangxi/10552/2014 | EPI_ISL_176037 | A / H7N9
ggccccctcaaagccgaacgctcaccgtgcccagtgaggactgcagcgtagacg
>A/chicken/Jiangxi/10573/2014 | EPI_ISL_176038 | A / H7N9
ggccccctcaaagccgaacgctcaccgtgcccagtgaggactgcagcgtagacg
>A/chicken/Jiangxi/9513/2014 | EPI_ISL_179905 | A / H7N9
ggccccctcaaagccgaacgctcaccgtgcccagtgaggactgcagcgtagacg
>A/chicken/Jiangxi/9497/2014 | EPI_ISL_179956 | A / H7N9
ggccccctcaaagccgaacgctcaccgtgcccagtgaggactgcagcgtagacg
>A/chicken/Jiangxi/9530/2014 | EPI_ISL_179957 | A / H7N9
ggccccctcaaagccgaacgctcaccgtgcccagtgaggactgcagcgtagacg
>A/chicken/Jiangxi/10870/2014 | EPI_ISL_176040 | A / H7N9
ggccccctcaaagccgaacgctcaccgtgcccagtgaggactgcagcgtagacg
>A/chicken/Jiangxi/10871/2014 | EPI_ISL_176041 | A / H7N9
ggccccctcaaagccgaacgctcaccgtgcccagtgaggactgcagcgtagacg
>A/chicken/Jiangxi/10873/2014 | EPI_ISL_176042 | A / H7N9
ggccccctcaaagccgaacgctcaccgtgcccagtgaggactgcagcgtagacg
>A/chicken/Jiangxi/10874/2014 | EPI_ISL_176043 | A / H7N9
ggccccctcaaagccgaacgctcaccgtgcccagtgaggactgcagcgtagacg
>A/chicken/Jiangxi/10875/2014 | EPI_ISL_176044 | A / H7N9
ggccccctcaaagccgaacgctcaccgtgcccagtgaggactgcagcgtagacg
>A/chicken/Jiangxi/10877/2014 | EPI_ISL_176045 | A / H7N9
ggccccctcaaagccgaacgctcaccgtgcccagtgaggactgcagcgtagacg
>A/chicken/Jiangxi/10882/2014 | EPI_ISL_176046 | A / H7N9
ggccccctcaaagccgaacgctcaccgtgcccagtgaggactgcagcgtagacg
>A/chicken/Jiangxi/10885/2014 | EPI_ISL_176047 | A / H7N9
ggccccctcaaagccgaacgctcaccgtgcccagtgaggactgcagcgtagacg
>A/chicken/Jiangxi/10894/2014 | EPI_ISL_176048 | A / H7N9
ggccccctcaaagccgaacgctcaccgtgcccagtgaggactgcagcgtagacg
>A/chicken/Jiangxi/10896/2014 | EPI_ISL_176050 | A / H7N9
ggccccctcaaagccgaacgctcaccgtgcccagtgaggactgcagcgtagacg
>A/chicken/Jiangxi/10897/2014 | EPI_ISL_176051 | A / H7N9
ggccccctcaaagccgaacgctcaccgtgcccagtgaggactgcagcgtagacg
>A/chicken/Jiangxi/10939/2014 | EPI_ISL_176114 | A / H7N9
ggccccctcaaagccgaacgctcaccgtgcccagtgaggactgcagcgtagacg
>A/chicken/Jiangxi/10943/2014 | EPI_ISL_176115 | A / H7N9
ggccccctcaaagccgaacgctcaccgtgcccagtgaggactgcagcgtagacg
>A/chicken/Jiangxi/10945/2014 | EPI_ISL_176116 | A / H7N9
ggccccctcaaagccgaacgctcaccgtgcccagtgaggactgcagcgtagacg
>A/chicken/Jiangxi/10946/2014 | EPI_ISL_176117 | A / H7N9
ggccccctcaaagccgaacgctcaccgtgcccagtgaggactgcagcgtagacg
>A/chicken/Jiangxi/10947/2014 | EPI_ISL_176118 | A / H7N9
ggccccctcaaagccgaacgctcaccgtgcccagtgaggactgcagcgtagacg
>A/chicken/Jiangxi/10948/2014 | EPI_ISL_176119 | A / H7N9
ggccccctcaaagccgaacgctcaccgtgcccagtgaggactgcagcgtagacg
>A/chicken/Jiangxi/10950/2014 | EPI_ISL_176120 | A / H7N9
ggccccctcaaagccgaacgctcaccgtgcccagtgaggactgcagcgtagacg
>A/chicken/Jiangxi/10953/2014 | EPI_ISL_176122 | A / H7N9
ggccccctcaaagccgaacgctcaccgtgcccagtgaggactgcagcgtagacg
>A/chicken/Jiangxi/10954/2014 | EPI_ISL_176121 | A / H7N9
ggccccctcaaagccgaacgctcaccgtgcccagtgaggactgcagcgtagacg
>A/chicken/Jiangxi/10955/2014 | EPI_ISL_176123 | A / H7N9
ggccccctcaaagccgaacgctcaccgtgcccagtgaggactgcagcgtagacg
>A/chicken/Jiangxi/10956/2014 | EPI_ISL_176124 | A / H7N9
ggccccctcaaagccgaacgctcaccgtgcccagtgaggactgcagcgtagacg
>A/chicken/Jiangxi/10958/2014 | EPI_ISL_176126 | A / H7N9
ggccccctcaaagccgaacgctcaccgtgcccagtgaggactgcagcgtagacg
>A/chicken/Jiangxi/10959/2014 | EPI_ISL_176127 | A / H7N9
ggccccctcaaagccgaacgctcaccgtgcccagtgaggactgcagcgtagacg
>A/chicken/Jiangxi/10962/2014 | EPI_ISL_176129 | A / H7N9
ggccccctcaaagccgaacgctcaccgtgcccagtgaggactgcagcgtagacg
>A/chicken/Jiangxi/10963/2014 | EPI_ISL_176130 | A / H7N9
ggccccctcaaagccgaacgctcaccgtgcccagtgaggactgcagcgtagacg
>A/chicken/Jiangxi/10964/2014 | EPI_ISL_176131 | A / H7N9
ggccccctcaaagccgaacgctcaccgtgcccagtgaggactgcagcgtagacg
>A/chicken/Jiangxi/1269/2014 | EPI_ISL_181912 | A / H0N0
ggccccctcaaagccgaacgctcaccgtgcccagtgaggactgcagcgtagacg
>A/chicken/Jiangxi/10895/2014 | EPI_ISL_176049 | A / H7N9
ggccccctcaaagccgaacgctcaccgtgcccagtgaggactgcagcgtagacg
>A/chicken/Jiangxi/10957/2014 | EPI_ISL_176125 | A / H7N9
ggccccctcaaagccgaacgctcaccgtgcccagtgaggactgcagcgtagacg
>A/chicken/Jiangxi/10961/2014 | EPI_ISL_176128 | A / H7N9
ggccccctcaaagccgaacgctcaccgtgcccagtgaggactgcagcgtagacg
>A/silkie chicken/Jiangxi/9476/2014 | EPI_ISL_176033 | A / H7N9
ggccccctcaaagccgaacgctcaccgtgcccagtgaggactgcagcgtagacg
>A/chicken/Jiangxi/10929/2014 | EPI_ISL_176113 | A / H7N9
ggccccctcaaagccgaacgctcaccgtgcccagtgaggactgcagcgtagacg
>A/duck/Jiangxi/36505/2013 | EPI_ISL_182071 | A / H9N2
ggccccctcaaagccgaacgctcaccgtgcccagtgaggactgcagcgtagacg
>A/chicken/Jiangxi/12272/2014 | EPI_ISL_181617 | A / H10N6
ggccccctcaaagccgaacgctcaccgtgcccagtgaggactgcagcgtagacg
>A/chicken/Jiangxi/12782/2014 | EPI_ISL_181618 | A / H10N6
ggccccctcaaagccgaacgctcaccgtgcccagtgaggactgcagcgtagacg
>A/chicken/Jiangxi/13202/2014 | EPI_ISL_181620 | A / H10N6
ggccccctcaaagccgaacgctcaccgtgcccagtgaggactgcagcgtagacg
>A/chicken/Jiangxi/13214/2014 | EPI_ISL_181622 | A / H10N6
ggccccctcaaagccgaacgctcaccgtgcccagtgaggactgcagcgtagacg
>A/chicken/Jiangxi/13242/2014 | EPI_ISL_181625 | A / H10N6
ggccccctcaaagccgaacgctcaccgtgcccagtgaggactgcagcgtagacg
>A/chicken/Jiangxi/13256/2014 | EPI_ISL_181627 | A / H10N6
ggccccctcaaagccgaacgctcaccgtgcccagtgaggactgcagcgtagacg
>A/chicken/Jiangxi/13263/2014 | EPI_ISL_181628 | A / H10N6
ggccccctcaaagccgaacgctcaccgtgcccagtgaggactgcagcgtagacg
>A/chicken/Jiangxi/13259/2014 | EPI_ISL_181955 | A / H0N0
ggccccctcaaagccgaacgctcaccgtgcccagtgaggactgcagcgtagacg
>A/chicken/Jiangxi/13262/2014 | EPI_ISL_181957 | A / H0N0
ggccccctcaaagccgaacgctcaccgtgcccagtgaggactgcagcgtagacg
>A/chicken/Jiangxi/13271/2014 | EPI_ISL_181958 | A / H0N0
ggccccctcaaagccgaacgctcaccgtgcccagtgaggactgcagcgtagacg
>A/chicken/Jiangxi/13219/2014 | EPI_ISL_181926 | A / H0N0
ggccccctcaaagccgaacgctcaccgtgcccagtgaggactgcagcgtagacg
>A/chicken/Jiangxi/13228/2014 | EPI_ISL_181952 | A / H0N0
ggccccctcaaagccgaacgctcaccgtgcccagtgaggactgcagcgtagacg
>A/chicken/Jiangxi/13244/2014 | EPI_ISL_181953 | A / H0N0
ggccccctcaaagccgaacgctcaccgtgcccagtgaggactgcagcgtagacg
>A/chicken/Jiangxi/13246/2014 | EPI_ISL_181954 | A / H0N0
ggccccctcaaagccgaacgctcaccgtgcccagtgaggactgcagcgtagacg
>A/chicken/Jiangxi/13204/2014 | EPI_ISL_181920 | A / H0N0
ggccccctcaaagccgaacgctcaccgtgcccagtgaggactgcagcgtagacg
>A/chicken/Jiangxi/13206/2014 | EPI_ISL_181921 | A / H0N0
ggccccctcaaagccgaacgctcaccgtgcccagtgaggactgcagcgtagacg
>A/chicken/Jiangxi/13212/2014 | EPI_ISL_181922 | A / H0N0
ggccccctcaaagccgaacgctcaccgtgcccagtgaggactgcagcgtagacg
>A/chicken/Jiangxi/13215/2014 | EPI_ISL_181923 | A / H0N0
ggccccctcaaagccgaacgctcaccgtgcccagtgaggactgcagcgtagacg
>A/chicken/Jiangxi/13216/2014 | EPI_ISL_181924 | A / H0N0
ggccccctcaaagccgaacgctcaccgtgcccagtgaggactgcagcgtagacg
>A/chicken/Jiangxi/13203/2014 | EPI_ISL_181919 | A / H0N0
ggccccctcaaagccgaacgctcaccgtgcccagtgaggactgcagcgtagacg
>A/chicken/Jiangxi/13272/2014 | EPI_ISL_181901 | A / H0N0
ggccccctcaaagccgaacgctcaccgtgcccagtgaggactgcagcgtagacg
>A/chicken/Jiangxi/13232/2014 | EPI_ISL_181896 | A / H0N0
ggccccctcaaagccgaacgctcaccgtgcccagtgaggactgcagcgtagacg
>A/chicken/Jiangxi/13237/2014 | EPI_ISL_181897 | A / H0N0
ggccccctcaaagccgaacgctcaccgtgcccagtgaggactgcagcgtagacg
>A/chicken/Jiangxi/13253/2014 | EPI_ISL_181898 | A / H0N0
ggccccctcaaagccgaacgctcaccgtgcccagtgaggactgcagcgtagacg
>A/chicken/Jiangxi/13198/2014 | EPI_ISL_181894 | A / H0N0
ggccccctcaaagccgaacgctcaccgtgcccagtgaggactgcagcgtagacg
>A/chicken/Jiangxi/13266/2014 | EPI_ISL_173476 | A / H10N6
ggccccctcaaagccgaacgctcaccgtgcccagtgaggactgcagcgtagacg
>A/chicken/Jiangxi/13274/2014 | EPI_ISL_173477 | A / H10N6
ggccccctcaaagccgaacgctcaccgtgcccagtgaggactgcagcgtagacg
>A/chicken/Jiangxi/13249/2014 | EPI_ISL_173472 | A / H10N6
ggccccctcaaagccgaacgctcaccgtgcccagtgaggactgcagcgtagacg
>A/chicken/Jiangxi/13258/2014 | EPI_ISL_173474 | A / H10N6
ggccccctcaaagccgaacgctcaccgtgcccagtgaggactgcagcgtagacg
>A/chicken/Jiangxi/13205/2014 | EPI_ISL_173462 | A / H10N6
ggccccctcaaagccgaacgctcaccgtgcccagtgaggactgcagcgtagacg
>A/chicken/Jiangxi/5195/2014 | EPI_ISL_181664 | A / H10N8
ggccccctcaaagccgaacgctcaccgtgcccagtgaggactgcagcgtagacg
>A/chicken/Jiangxi/13208/2014 | EPI_ISL_181621 | A / H10N6
ggccccctcaaagccgaacgctcaccgtgcccagtgaggactgcagcgtagacg
>A/chicken/Jiangxi/13218/2014 | EPI_ISL_181623 | A / H10N6
ggccccctcaaagccgaacgctcaccgtgcccagtgaggactgcagcgtagacg
>A/chicken/Jiangxi/13222/2014 | EPI_ISL_181624 | A / H10N6
ggccccctcaaagccgaacgctcaccgtgcccagtgaggactgcagcgtagacg
>A/chicken/Jiangxi/13248/2014 | EPI_ISL_181626 | A / H10N6
ggccccctcaaagccgaacgctcaccgtgcccagtgaggactgcagcgtagacg
>A/chicken/Jiangxi/13275/2014 | EPI_ISL_181659 | A / H10N6
ggccccctcaaagccgaacgctcaccgtgcccagtgaggactgcagcgtagacg
>A/chicken/Jiangxi/13264/2014 | EPI_ISL_173475 | A / H10N6
ggccccctcaaagccgaacgctcaccgtgcccagtgaggactgcagcgtagacg
>A/chicken/Jiangxi/13241/2014 | EPI_ISL_173470 | A / H10N6
ggccccctcaaagccgaacgctcaccgtgcccagtgaggactgcagcgtagacg
>A/chicken/Jiangxi/13247/2014 | EPI_ISL_173471 | A / H10N6
ggccccctcaaagccgaacgctcaccgtgcccagtgaggactgcagcgtagacg
>A/chicken/Jiangxi/13251/2014 | EPI_ISL_173473 | A / H10N6
ggccccctcaaagccgaacgctcaccgtgcccagtgaggactgcagcgtagacg
>A/chicken/Jiangxi/13213/2014 | EPI_ISL_173463 | A / H10N6
ggccccctcaaagccgaacgctcaccgtgcccagtgaggactgcagcgtagacg
>A/chicken/Jiangxi/13217/2014 | EPI_ISL_173464 | A / H10N6
ggccccctcaaagccgaacgctcaccgtgcccagtgaggactgcagcgtagacg
>A/chicken/Jiangxi/13221/2014 | EPI_ISL_173465 | A / H10N6
ggccccctcaaagccgaacgctcaccgtgcccagtgaggactgcagcgtagacg
>A/chicken/Jiangxi/13231/2014 | EPI_ISL_173466 | A / H10N6
ggccccctcaaagccgaacgctcaccgtgcccagtgaggactgcagcgtagacg
>A/chicken/Jiangxi/13197/2014 | EPI_ISL_173459 | A / H10N6
ggccccctcaaagccgaacgctcaccgtgcccagtgaggactgcagcgtagacg
>A/chicken/Jiangxi/13199/2014 | EPI_ISL_173460 | A / H10N6
ggccccctcaaagccgaacgctcaccgtgcccagtgaggactgcagcgtagacg
>A/chicken/Jiangxi/13201/2014 | EPI_ISL_173461 | A / H10N6
ggccccctcaaagccgaacgctcaccgtgcccagtgaggactgcagcgtagacg
>A/chicken/Jiangxi/13260/2014 | EPI_ISL_181956 | A / H0N0
ggccccctcaaagccgaacgctcaccgtgcccagtgaggactgcagcgtagacg
>A/chicken/Jiangxi/13196/2014 | EPI_ISL_181925 | A / H0N0
ggccccctcaaagccgaacgctcaccgtgcccagtgaggactgcagcgtagacg
>A/chicken/Jiangxi/13211/2014 | EPI_ISL_181895 | A / H0N0
ggccccctcaaagccgaacgctcaccgtgcccagtgaggactgcagcgtagacg
>A/chicken/Jiangxi/13240/2014 | EPI_ISL_173469 | A / H10N6
ggccccctcaaagccgaacgctcaccgtgcccagtgaggactgcagcgtagacg
>A/chicken/Jiangxi/13238/2014 | EPI_ISL_173468 | A / H10N6
ggccccctcaaagccgaacgctcaccgtgcccagtgaggactgcagcgtagacg
>A/chicken/Jiangxi/1242/2014 | EPI_ISL_181904 | A / H0N0
ggccccctcaaagccgaacgctcaccgtgcccagtgaggactgcagcgtagacg
>A/chicken/Jiangxi/1288/2014 | EPI_ISL_181777 | A / H0N0
ggccccctcaaagccgaacgctcaccgtgcccagtgaggactgcagcgtagacg
>A/chicken/Jiangxi/14512/2014 | EPI_ISL_173481 | A / H10N6
ggccccctcaaagccgaacgctcaccgtgcccagtgaggactgcagcgtagacg
>A/chicken/Jiangxi/33621/2013 | EPI_ISL_176446 | A / H0N0
ggccccctcaaagccgaacgctcaccgtgcccagtgaggactgcagcgtagacg
>A/chicken/Jiangxi/36257/2013 | EPI_ISL_181710 | A / H0N0
ggccccctcaaagccgaacgctcaccgtgcccagtgaggactgcagcgtagacg
>A/chicken/Jiangxi/36277/2013 | EPI_ISL_176447 | A / H9N2
ggccccctcaaagccgaacgctcaccgtgcccagtgaggactgcagcgtagacg
>A/chicken/Jiangxi/1289/2014 | EPI_ISL_181960 | A / H0N0
ggccccctcaaagccgaacgctcaccgtgcccagtgaggactgcagcgtagacg
>A/duck/Jiangxi/36477/2013 | EPI_ISL_181918 | A / H0N0
ggccccctcaaagccgaacgctcaccgtgcccagtgaggactgcagcgtagacg
>A/duck/Jiangxi/S3574/2013 | EPI_ISL_177499 | A / H10N8
ggccccctcaaagccgaacgctcaccgtgcccagtgaggactgcagcgtagacg
>A/chicken/Jiangxi/29075/2013 | EPI_ISL_173526 | A / H9N2
ggccccctcaaagccgaacgctcaccgtgcccagtgaggactgcagcgtagacg
>A/chicken/Jiangxi/36226/2013 | EPI_ISL_181448 | A / H0N0
ggccccctcaaagccgaacgctcaccgtgcccagtgaggactgcagcgtagacg
>A/chicken/Jiangxi/36263/2013 | EPI_ISL_181962 | A / H0N0
ggccccctcaaagccgaacgctcaccgtgcccagtgaggactgcagcgtagacg
>A/duck/Jiangxi/36489/2013 | EPI_ISL_181687 | A / H9N2
ggccccctcaaagccgaacgctcaccgtgcccagtgaggactgcagcgtagacg
>A/duck/Jiangxi/36485/2013 | EPI_ISL_181685 | A / H9N2
ggccccctcaaagccgaacgctcaccgtgcccagtgaggactgcagcgtagacg
>A/duck/Jiangxi/36487/2013 | EPI_ISL_181686 | A / H9N2
ggccccctcaaagccgaacgctcaccgtgcccagtgaggactgcagcgtagacg
>A/chicken/Jiangxi/29086/2013 | EPI_ISL_173527 | A / H9N2
ggccccctcaaagccgaacgctcaccgtgcccagtgaggactgcagcgtagacg
>A/chicken/Jiangxi/1257/2014 | EPI_ISL_181910 | A / H0N0
ggccccctcaaagccgaacgctcaccgtgcccagtgaggactgcagcgtagacg
>A/chicken/Jiangxi/1267/2014 | EPI_ISL_181911 | A / H0N0
ggccccctcaaagccgaacgctcaccgtgcccagtgaggactgcagcgtagacg
>A/chicken/Jiangxi/36286/2013 | EPI_ISL_181914 | A / H0N0
ggccccctcaaagccgaacgctcaccgtgcccagtgaggactgcagcgtagacg
>A/chicken/Jiangxi/1255/2014 | EPI_ISL_181909 | A / H0N0
ggccccctcaaagccgaacgctcaccgtgcccagtgaggactgcagcgtagacg
>A/chicken/Jiangxi/1271/2014 | EPI_ISL_173503 | A / H0N0
ggccccctcaaagccgaacgctcaccgtgcccagtgaggactgcagcgtagacg
>A/chicken/Jiangxi/29117/2013 | EPI_ISL_173529 | A / H9N2
ggccccctcaaagccgaacgctcaccgtgcccagtgaggactgcagcgtagacg
>A/chicken/Jiangxi/1270/2014 | EPI_ISL_181661 | A / H10N8
ggccccctcaaagccgaacgctcaccgtgcccagtgaggactgcagcgtagacg
>A/duck/Jiangxi/36501/2013 | EPI_ISL_181688 | A / H9N2
ggccccctcaaagccgaacgctcaccgtgcccagtgaggactgcagcgtagacg
>A/chicken/Jiangxi/3152/2014 | EPI_ISL_181663 | A / H10N8
ggccccctcaaagccgaacgctcaccgtgcccagtgaggactgcagcgtagacg
>A/chicken/Jiangxi/30801/2013 | EPI_ISL_176161 | A / H0N0
ggccccctcaaagccgaacgctcaccgtgcccagtgaggactgcagcgtagacg
>A/chicken/Jiangxi/31860/2013 | EPI_ISL_181706 | A / H0N0
ggccccctcaaagccgaacgctcaccgtgcccagtgaggactgcagcgtagacg
>A/chicken/Jiangxi/1203/2014 | EPI_ISL_181959 | A / H0N0
ggccccctcaaagccgaacgctcaccgtgcccagtgaggactgcagcgtagacg
>A/chicken/Jiangxi/36291/2013 | EPI_ISL_181915 | A / H0N0
ggccccctcaaagccgaacgctcaccgtgcccagtgaggactgcagcgtagacg
>A/chicken/Jiangxi/S3581/2013 | EPI_ISL_177473 | A / H10N8
ggccccctcaaagccgaacgctcaccgtgcccagtgaggactgcagcgtagacg
>A/chicken/Suzhou/4822/2013 | EPI_ISL_175991 | A / H9N2
ggccccctcaaagccgaacgctcaccgtgcccagtgaggactgcagcgtagacg
>A/chicken/Suzhou/4837/2013 | EPI_ISL_175993 | A / H9N2
ggccccctcaaagccgaacgctcaccgtgcccagtgaggactgcagcgtagacg
>A/chicken/Suzhou/4954/2013 | EPI_ISL_176022 | A / H9N2
ggccccctcaaagccgaacgctcaccgtgcccagtgaggactgcagcgtagacg
>A/chicken/Suzhou/4833/2013 | EPI_ISL_179843 | A / H0N0
ggccccctcaaagccgaacgctcaccgtgcccagtgaggactgcagcgtagacg
>A/chicken/Jiangxi/S3612/2013 | EPI_ISL_177475 | A / H10N8
ggccccctcaaagccgaacgctcaccgtgcccagtgaggactgcagcgtagacg
>A/chicken/Jiangxi/S3755/2013 | EPI_ISL_177494 | A / H10N8
ggccccctcaaagccgaacgctcaccgtgcccagtgaggactgcagcgtagacg
>A/chicken/Zhangzhou/8585/2014 | EPI_ISL_180156 | A / H7N9
ggccccctcaaagccgaacgctcaccgtgcccagtgaggactgcagcgtagacg
>A/chicken/Zhangzhou/8829/2014 | EPI_ISL_180157 | A / H7N9
ggccccctcaaagccgaacgctcaccgtgcccagtgaggactgcagcgtagacg
>A/chicken/Fujian/S4215/2014 | EPI_ISL_283476 | A / H7N9
ggccccctcaaagccgaacgctcaccgtgcccagtgaggactgcagcgtagacg
>A/chicken/Fujian/S4219/2014 | EPI_ISL_283477 | A / H7N9
ggccccctcaaagccgaacgctcaccgtgcccagtgaggactgcagcgtagacg
>A/chicken/Jiangxi/1209/2014 | EPI_ISL_173502 | A / H0N0
ggccccctcaaagccgaacgctcaccgtgcccagtgaggactgcagcgtagacg
>A/chicken/Zhejiang/C16/2013 | EPI_ISL_203673 | A / H9N2
ggccccctcaaagccgaacgctcaccgtgcccagtgaggactgcagcgtagacg
>A/chicken/Zhejiang/C54/2013 | EPI_ISL_203682 | A / H9N2
ggccccctcaaagccgaacgctcaccgtgcccagtgaggactgcagcgtagacg
>A/pigeon/Jiangsu/F102/2013 | EPI_ISL_206774 | A / H9N2
ggccccctcaaagccgaacgctcaccgtgcccagtgaggactgcagcgtagacg
>A/chicken/Jiangsu/CZ73/2014 | EPI_ISL_266426 | A / H9N2
ggccccctcaaagccgaacgctcaccgtgcccagtgaggactgcaacgtagacg
>A/chicken/Jiangxi/10965/2014 | EPI_ISL_176132 | A / H7N9
ggccccctcaaagccgaacgctcaccgtgcccagtgaggactgcagcgtagacg
>A/chicken/Jiangxi/20443/2013 | EPI_ISL_182083 | A / H9N2
ggccccctcaaagccgaacgctcaccgtgcccagtgaggactgcagcgtagacg
>A/chicken/Jiangxi/20471/2013 | EPI_ISL_173488 | A / H0N0
ggccccctcaaagccgaacgctcaccgtgcccagtgaggactgcagcgtagacg
>A/chicken/Jiangxi/25970/2013 | EPI_ISL_182015 | A / H9N2
ggccccctcaaagccgaacgctcaccgtgcccagtgaggactgcagcgtagacg
>A/chicken/Jiangxi/13200/2014 | EPI_ISL_181619 | A / H10N6
ggccccctcaaagccgaacgctcaccgtgcccagtgaggactgcagcgtagacg
>A/chicken/Jiangxi/13235/2014 | EPI_ISL_173467 | A / H10N6
ggccccctcaaagccgaacgctcaccgtgcccagtgaggactgcagcgtagacg
>A/chicken/Jiangxi/36274/2013 | EPI_ISL_181784 | A / H0N0
ggccccctcaaagccgaacgctcaccgtgcccagtgaggactgcagcgtagacg
>A/chicken/Shenzhen/967/2013 | EPI_ISL_175909 | A / H0N0
ggccccctcaaagccgaacgctcaccgtgcccagtgaggactgcagcgtagacg
>A/silkie chicken/Dongguan/959/2014 | EPI_ISL_176192 | A / H0N0
ggccccctcaaagccgaacgctcaccgtgcccagtgaggactgcagcgtagacg
>A/chicken/Jiangxi/18008/2014 | EPI_ISL_180100 | A / H7N9
ggccccctcaaagccgaacgctcaccgtgcccagtgaggactgcagcgtagacg
>A/chicken/Jiangxi/18035/2014 | EPI_ISL_180102 | A / H0N0
ggccccctcaaagccgaacgctcaccgtgcccagtgaggactgcagcgtagacg
>A/chicken/Jiangxi/19426/2014 | EPI_ISL_180154 | A / H0N0
ggccccctcaaagccgaacgctcaccgtgcccagtgaggactgcagcgtagacg
>A/chicken/Jiangxi/19463/2014 | EPI_ISL_180155 | A / H0N0
ggccccctcaaagccgaacgctcaccgtgcccagtgaggactgcagcgtagacg
>A/chicken/Jiangxi/18513/2014 | EPI_ISL_180148 | A / H7N9
ggccccctcaaagccgaacgctcaccgtgcccagtgaggactgcagcgtagacg
>A/chicken/Jiangxi/18524/2014 | EPI_ISL_180151 | A / H0N0
ggccccctcaaagccgaacgctcaccgtgcccagtgaggactgcagcgtagacg
>A/chicken/Jiangxi/12.05 NCDZT0020/2014(H5N6) | EPI_ISL_198885 | A / H5N6
ggccccctcaaagccgaacgctcaccgtgcccagtgaggactgcagcgtagacg
>A/chicken/Jiangxi/12.05 NCDZT0040/2014(H5N6) | EPI_ISL_198889 | A / H5N6
ggccccctcaaagccgaacgctcaccgtgcccagtgaggactgcagcgtagacg
>A/chicken/Jiangxi/12.05 NCDZT007/2014(H5N6) | EPI_ISL_198890 | A / H5N6
ggccccctcaaagccgaacgctcaccgtgcccagtgaggactgcagcgtagacg
>A/chicken/Jiangxi/12.05 NCDZT009/2014(H5N6) | EPI_ISL_198891 | A / H5N6
ggccccctcaaagccgaacgctcaccgtgcccagtgaggactgcagcgtagacg
>A/chicken/Jiangxi/04.01  NCJD0010-O/2015(H5N6) | EPI_ISL_198919 | A / H5N6
ggccccctcaaagccgaacgctcaccgtgcccagtgaggactgcagcgtagacg
>A/chicken/Jiangxi/04.01  NCDZT0173-P/2015(H5N6) | EPI_ISL_198923 | A / H5N6
ggccccctcaaagccgaacgctcaccgtgcccagtgaggactgcagcgtagacg
>A/chicken/Jiangxi/04.01  NCDZT0175-P/2015(H5N6) | EPI_ISL_198924 | A / H5N6
ggccccctcaaagccgaacgctcaccgtgcccagtgaggactgcagcgtagacg
>A/chicken/Jiangxi/04.01 NCDZT0192-P/2015(H5N6) | EPI_ISL_198926 | A / H5N6
ggccccctcaaagccgaacgctcaccgtgcccagtgaggactgcagcgtagacg
>A/chicken/Jiangxi/04.01 NCDZT0203-P/2015(H5N6) | EPI_ISL_198927 | A / H5N6
ggccccctcaaagccgaacgctcaccgtgcccagtgaggactgcagcgtagacg
>A/chicken/Jiangxi/04.01 NCDZT0206-P/2015(H5N6) | EPI_ISL_198929 | A / H5N6
ggccccctcaaagccgaacgctcaccgtgcccagtgaggactgcagcgtagacg
>A/chicken/Jiangxi/04.01 NCDZT0279-P/2015(H5N6) | EPI_ISL_198932 | A / H5N6
ggccccctcaaagccgaacgctcaccgtgcccagtgaggactgcagcgtagacg
>A/chicken/Jiangxi/04.01 NCDZT0285-P/2015(H5N6) | EPI_ISL_198933 | A / H5N6
ggccccctcaaagccgaacgctcaccgtgcccagtgaggactgcagcgtagacg
>A/chicken/Jiangxi/04.01  NCDZT0292-P/2015(H5N6) | EPI_ISL_198935 | A / H5N6
ggccccctcaaagccgaacgctcaccgtgcccagtgaggactgcagcgtagacg
>A/Pigeon/Jiangxi/04.01 NCDZT0347-O/2015(H5N6) | EPI_ISL_198962 | A / H5N6
ggccccctcaaagccgaacgctcaccgtgcccagtgaggactgcagcgtagacg
>A/Pigeon/Jiangxi/04.01 NCDZT0348-O/2015(H5N6) | EPI_ISL_198964 | A / H5N6
ggccccctcaaagccgaacgctcaccgtgcccagtgaggactgcagcgtagacg
>A/Pigeon/Jiangxi/04.01  NCDZT0352-O/2015(H5N6) | EPI_ISL_198967 | A / H5N6
ggccccctcaaagccgaacgctcaccgtgcccagtgaggactgcagcgtagacg
>A/Pigeon/Jiangxi/04.01  NCDZT0353-O/2015(H5N6) | EPI_ISL_198968 | A / H5N6
ggccccctcaaagccgaacgctcaccgtgcccagtgaggactgcagcgtagacg
>A/chicken/Jiangxi/05.06  NCDZT0039B-P/2015(H5N6) | EPI_ISL_198971 | A / H5N6
ggccccctcaaagccgaacgctcaccgtgcccagtgaggactgcagcgtagacg
>A/chicken/Jiangxi/04.01  NCDZT0042-O/2015(H5N6) | EPI_ISL_198976 | A / H5N6
ggccccctcaaagccgaacgctcaccgtgcccagtgaggactgcagcgtagacg
>A/chicken/Jiangxi/01.14 NCJD125-P/2015(H5N6) | EPI_ISL_199397 | A / H5N6
ggccccctcaaagccgaacgctcaccgtgcccagtgaggactgcagcgtagacg
>A/chicken/Jiangxi/04.01  NCDZT0048-O/2015(Mixed) | EPI_ISL_200273 | A / H5N6
ggccccctcaaagccgaacgctcaccgtgcccagtgaggactgcagcgtagacg
>A/chicken/Jiangxi/04.01  NCDZT0040-O/2015(H5N6) | EPI_ISL_198856 | A / H5N6
ggccccctcaaagccgaacgctcaccgtgcccagtgaggactgcagcgtagacg
>A/duck/Jiangxi/04.01  NCDZT0312-O/2015(H5N6) | EPI_ISL_198937 | A / H5N6
ggccccctcaaagccgaacgctcaccgtgcccagtgaggactgcagcgtagacg
>A/duck/Jiangxi/04.01  NCDZT0334-P/2015(H5N6) | EPI_ISL_198939 | A / H5N6
ggccccctcaaagccgaacgctcaccgtgcccagtgaggactgcagcgtagacg
>A/chicken/Jiangxi/04.01  NCJD0146-O/2015(H5N6) | EPI_ISL_198921 | A / H5N6
ggccccctcaaagccgaacgctcaccgtgcccagtgaggactgcagcgtagacg
>A/chicken/Jiangxi/04.01 NCDZT0238-P/2015(H5N6) | EPI_ISL_198930 | A / H5N6
ggccccctcaaagccgaacgctcaccgtgcccagtgaggactgcagcgtagacg
>A/chicken/Jiangxi/04.01  NCDZT0291-P/2015(H5N6) | EPI_ISL_198934 | A / H5N6
ggccccctcaaagccgaacgctcaccgtgcccagtgaggactgcagcgtagacg
>A/chicken/Jiangxi/05.06 NCDZT0058B-P/2015(H5N6) | EPI_ISL_198985 | A / H5N6
ggccccctcaaagccgaacgctcaccgtgcccagtgaggactgcagcgtagacg
>A/chicken/Jiangxi/05.06 NCDZT0043B-P/2015(H5N6) | EPI_ISL_198977 | A / H5N6
ggccccctcaaagccgaacgctcaccgtgcccagtgaggactgcagcgtagacg
>A/chicken/Guangdong/SIC18/2014 | EPI_ISL_234431 | A / H9N2
ggccccctcaaagccgaacgctcaccgtgcccagtgaggactgcagcgtagacg
>A/chicken/Jiangxi/02.05 YGYXG035-P/2015(H5N6) | EPI_ISL_199400 | A / H5N6
ggccccctcaaagccgaacgctcaccgtgcccagtgaggactgcagcgtagacg
>A/chicken/Jiangxi/36256/2013 | EPI_ISL_181783 | A / H0N0
ggccccctcaaagccgaacgctcaccgtgcccagtgaggactgcagcgtagacg
>A/Anser fabalis/Anhui/L139/2014 | EPI_ISL_216875 | A / H9N2
ggccccctcaaagccgaacgctcaccgtgcccagtgaggactgcagcgtagacg
>A/chicken/Suqian/SQ1602/2016 | EPI_ISL_284666 | A / H9N2
ggccccctcaaagccgaacgctcaccgtgcccagtgaggactgcagcgtagacg
>A/chicken/Guangxi/SIC15/2013 | EPI_ISL_234440 | A / H9N2
ggccccctcaaagccgaacgctcaccgtgcccagtgaggactgcagcgtagacg
>A/duck/Jiangxi/05.07  NCJD0067A-P/2015(H5N6) | EPI_ISL_198991 | A / H5N6
ggccccctcaaagccgaacgctcaccgtgcccagtgaggactgcagcgtagacg
>A/chicken/Wenzhou/3330/2013 | EPI_ISL_176157 | A / H9N2
ggccccctcaaagccgaacgctcaccgtgcccagtgaggactgcagcgtagacg
>A/chicken/Guangdong/SIC17/2014 | EPI_ISL_234432 | A / H9N2
ggccccctcaaagccgaacgctcaccgtgcccagtgaggactgcagcgtagacg
>A/chicken/Jiangxi/102/2013(H10N8) | EPI_ISL_162077 | A / H10N8
ggccccctcaaagccgaacgctcaccgtgcccagtgaggactgcagcgtagacg
>A/chicken/Jiangxi/12.05 NCDZT0012/2014(H5N6) | EPI_ISL_198884 | A / H5N6
ggccccctcaaagccgaacgctcaccgtgcccagtgaggactgcagcgtagacg
>A/chicken/Jiangxi/12.05 NCDZT0021/2014(H5N6) | EPI_ISL_198886 | A / H5N6
ggccccctcaaagccgaacgctcaccgtgcccagtgaggactgcagcgtagacg
>A/chicken/Jiangxi/12.05 NCDZT0031/2014(H5N6) | EPI_ISL_198887 | A / H5N6
ggccccctcaaagccgaacgctcaccgtgcccagtgaggactgcagcgtagacg
>A/chicken/Jiangxi/12.05 NCDZT0032/2014(H5N6) | EPI_ISL_198888 | A / H5N6
ggccccctcaaagccgaacgctcaccgtgcccagtgaggactgcagcgtagacg
>A/chicken/Jiangxi/12.05 NCNP006/2014(H5N6) | EPI_ISL_199010 | A / H5N6
ggccccctcaaagccgaacgctcaccgtgcccagtgaggactgcagcgtagacg
>A/chicken/Guangdong/04.15 SZBAXQ019/2015(H5N6) | EPI_ISL_199446 | A / H5N6
ggccccctcaaagccgaacgctcaccgtgcccagtgaggactgcagcgtagacg
>A/chicken/Guangdong/04.16 LGWL013/2015(Mixed) | EPI_ISL_199385 | A / H5N6
ggccccctcaaagccgaacgctcaccgtgcccagtgaggactgcagcgtagacg
>A/pigeon/Guangdong/04.16 SZLGWL006/2015(H5N6) | EPI_ISL_199465 | A / H5N6
ggccccctcaaagccgaacgctcaccgtgcccagtgaggactgcagcgtagacg
>A/chicken/Jiangxi/04.01 NCJD131-1-O/2015(H5N6) | EPI_ISL_198758 | A / H5N6
ggccccctcaaagccgaacgctcaccgtgcccagtgaggactgcagcgtagacg
>A/Pigeon/Jiangxi/02.10  NCDZT0017-P/2015(H5N6) | EPI_ISL_198799 | A / H5N6
ggccccctcaaagccgaacgctcaccgtgcccagtgaggactgcagcgtagacg
>A/chicken/Zhejiang/C55/2013 | EPI_ISL_203683 | A / H9N2
ggccccctcaaagccgaacgctcaccgtgcccagtgaggactgcagcgtagacg
>A/chicken/Guangxi/SIC22/2014 | EPI_ISL_234441 | A / H9N2
ggccccctcaaagccgaacgctcaccgtgcccagtgaggactgcagcgtagacg
>A/chicken/Zhejiang/233/2016 | EPI_ISL_253034 | A / H7N6
ggccccctcaaagccgaacgctcaccgtgcccagtgaggactgcagcgtagacg
>A/chicken/Henan/YB0597/2016 | EPI_ISL_297932 | A / H5N6
ggccccctcaaagccgaacgctcaccgtgcccagtgaggactgcagcgtagacg
>A/chicken/Anhui/MZ33/2016 | EPI_ISL_297930 | A / H5N6
ggccccctcaaagccgaacgctcaccgtgcccagtgaggactgcagcgtagacg
>A/chicken/Anhui/MZ34/2016 | EPI_ISL_297931 | A / H5N6
ggccccctcaaagccgaacgctcaccgtgcccagtgaggactgcagcgtagacg
>A/chicken/Jingmen/JM0305/2017 | EPI_ISL_281312 | A / H9N2
ggccccctcaaagccgaacgctcaccgtgcccagtgaggactgcagcgtagacg
>A/chicken/Anhui/AH326/2016 | EPI_ISL_283456 | A / H9N2
ggccccctcaaagccgaacgctcaccgtgcccagtgaggactgcagcgtagacg
>A/chicken/Shandong/SDWF17/2012 | EPI_ISL_145364 | A / H9N2
ggccccctcaaagccgaacgctcaccgtgcccagtgaggactgcagcgtagacg
>A/chicken/Shangdong/SDWF29/2012 | EPI_ISL_145375 | A / H9N2
ggccccctcaaagccgaacgctcaccgtgcccagtgaggactgcagcgtagacg
>A/chicken/Shangdong/SDWF14/2012 | EPI_ISL_145366 | A / H9N2
ggccccctcaaagccgaacgctcaccgtgcccagtgaggactgcagcgtagacg
>A/chicken/Fujian/S1XA35/2017 | EPI_ISL_284690 | A / H9N2
ggccccctcaaagccgaacgctcaccgtgcccagtgaggactgcagcgtagacg
>A/pigeon/Jiangsu/F145/2013 | EPI_ISL_206775 | A / H9N2
ggccccctcaaagccgaacgctcaccgtgcccagtgaggactgcagcgtagacg
>A/chicken/Jiangxi/36240/2013 | EPI_ISL_181781 | A / H0N0
-----------------acgctcaccgtgcccagtgaggactgcagcgtagacg
>A/chicken/Qingdao/017/2014 | EPI_ISL_198138 | A / H9N2
ggccccctcaaagccgaacgctcaccgtgcccagtgaggactgcagcgtagacg
>A/chicken/Jinan/3925/2013 | EPI_ISL_176144 | A / H9N2
ggccccctcaaagccgaacgctcaccgtgcccagtgaggactgcagcgtagacg
>A/chicken/Shandong/SIC34/2014 | EPI_ISL_234453 | A / H9N2
ggccccctcaaagccgaacgctcaccgtgcccagtgaggactgcagcgtagacg
>A/chicken/Sichuan/SIC36/2014 | EPI_ISL_234452 | A / H9N2
ggccccctcaaagccgaacgctcaccgtgcccagtgaggactgcagcgtagacg
>A/chicken/Myanmar/NK-2/2015 | EPI_ISL_244959 | A / H9N2
ggccccctcaaagccgaacgctcaccgtgcccagtgaggactgcagcgtagacg
>A/chicken/Myanmar/NK-4/2015 | EPI_ISL_244960 | A / H9N2
ggccccctcaaagccgaacgctcaccgtgcccagtgaggactgcagcgtagacg
>A/chicken/Myanmar/NK-5/2015 | EPI_ISL_244961 | A / H9N2
ggccccctcaaagccgaacgctcaccgtgcccagtgaggactgcagcgtagacg
>A/chicken/Huaian/HA9/2016 | EPI_ISL_284663 | A / H9N2
ggccccctcaaagccgaacgctcaccgtgcccagtgaggactgcagcgtagacg
>A/chicken/Bangladesh/15079/2012 | EPI_ISL_157934 | A / H5N1
ggccccctcaaagccgaacgctcaccgtgcccagtgaggactgcagcgtagacg
>A/chicken/Bangladesh/15083/2012 | EPI_ISL_157939 | A / H5N1
ggccccctcaaagccgaacgctcaccgtgcccagtgaggactgcagcgtagacg
>A/chicken/Zhejiang/3C2/2013 | EPI_ISL_203687 | A / H9N2
ggccccctcaaagccgaacgctcaccgtgcccagtgaggactgcagcgtagacg
>A/chicken/Wuxi/6414/2015 | EPI_ISL_277093 | A / H9N2
ggccccctcaaagccgaacgctcaccgtgcccagtgaggactgcagcgtagacg
>A/chicken/Hunan/S12753/2016 | EPI_ISL_283507 | A / H7N9
ggccccctcaaagccgaacgctcaccgtgcccagtgaggactgcagcgtagacg
>A/chicken/Xuzhou/XZ270/2016 | EPI_ISL_284665 | A / H9N2
ggccccctcaaagccgaacgctcaccgtgcccagtgaggactgcagcgtagacg
>A/chicken/Guangxi/SIC20/2014 | EPI_ISL_234433 | A / H9N2
ggccccctcaaagccgaacgctcaccgtgcccagtgaggactgcagcgtagacg
>A/chicken/Guangdong/SIC41/2015 | EPI_ISL_234463 | A / H9N2
ggccccctcaaagccgaacgctcaccgtgcccagtgaggactgcagcgtagacg
>A/chicken/Jiangxi/1218/2014 | EPI_ISL_181775 | A / H0N0
ggccccctcaaagccgaacgctcaccgtgcccagtgaggactgcagcgtagacg
>A/chicken/Suzhou/4965/2013 | EPI_ISL_176025 | A / H9N2
ggccccctcaaagccgaacgctcaccgtgcccagtgaggactgcagcgtagacg
>A/chicken/Jiangxi/25930/2013 | EPI_ISL_179829 | A / H0N0
ggccccctcaaagccgaacgctcaccgtgcccagtgaggactgcagcgtagacg
>A/chicken/Jiangxi/1247/2014 | EPI_ISL_181907 | A / H0N0
ggccccctcaaagccgaacgctcaccgtgcccagtgaggactgcagcgtagacg
>A/chicken/Jiangxi/23786/2013 | EPI_ISL_173498 | A / H0N0
ggccccctcaaagccgaacgctcaccgtgcccagtgaggactgcagcgtagacg
>A/chicken/Jiangxi/29132/2013 | EPI_ISL_176160 | A / H0N0
ggccccctcaaagccgaacgctcaccgtgcccagtgaggactgcagcgtagacg
>A/chicken/Jiangxi/13233/2014 | EPI_ISL_181966 | A / H0N0
ggccccctcaaagccgaacgctcaccgtgcccagtgaggactgcagcgtagacg
>A/chicken/Suzhou/4909/2013 | EPI_ISL_179846 | A / H0N0
ggccccctcaaagccgaacgctcaccgtgcccagtgaggactgcagcgtagacg
>A/chicken/Jiangxi/36278/2013 | EPI_ISL_181785 | A / H0N0
ggccccctcaaagccgaacgctcaccgtgcccagtgaggactgcagcgtagacg
>A/chicken/Jiangxi/1208/2014 | EPI_ISL_173501 | A / H0N0
ggccccctcaaagccgaacgctcaccgtgcccagtgaggactgcagcgtagacg
>A/Chicken/Guangdong/DG478/2014 | EPI_ISL_176816 | A / H7N9
ggccccctcaaagccgaacgctcaccgtgcccagtgaggactgcagcgtagacg
>A/Chicken/Guangdong/DG479/2014 | EPI_ISL_176817 | A / H7N9
ggccccctcaaagccgaacgctcaccgtgcccagtgaggactgcagcgtagacg
>A/Duck/Guangdong/DG527/2014 | EPI_ISL_176818 | A / H7N9
ggccccctcaaagccgaacgctcaccgtgcccagtgaggactgcagcgtagacg
>A/Chicken/Guangdong/DG593/2014 | EPI_ISL_176820 | A / H7N9
ggccccctcaaagccgaacgctcaccgtgcccagtgaggactgcagcgtagacg
>A/Chicken/Guangdong/DG120/2015 | EPI_ISL_176832 | A / H7N9
ggccccctcaaagccgaacgctcaccgtgcccagtgaggactgcagcgtagacg
>A/Chicken/Guangdong/DG592/2014 | EPI_ISL_176819 | A / H7N9
ggccccctcaaagccgaacgctcaccgtgcccagtgaggactgcagcgtagacg
>A/Chicken/Guangdong/HZ098/2015 | EPI_ISL_176824 | A / H7N9
ggccccctcaaagccgaacgctcaccgtgcccagtgaggactgcagcgtagacg
>A/chicken/Shanghai/C/2011 | EPI_ISL_161832 | A / H9N2
ggccccctcaaagccgaacgctcaccgtgcccagtgaggactgcagcgtagacg
>A/chicken/Shanghai/D/2011 | EPI_ISL_161833 | A / H9N2
ggccccctcaaagccgaacgctcaccgtgcccagtgaggactgcagcgtagacg
>A/chicken/Sichuan/SIC8/2013 | EPI_ISL_234427 | A / H9N2
ggccccctcaaagccgaacgctcaccgtgcccagtgaggactgcagcgtagacg
>A/chicken/Jilin/SD009/2016 | EPI_ISL_283521 | A / H7N9
ggccccctcaaagccgaacgctcaccgtgcccagtgaggactgcagcgtagacg
>A/chicken/Shandong/SIC26/2014 | EPI_ISL_234456 | A / H9N2
ggccccctcaaagccgaacgctcaccgtgcccagtgaggactgcagcgtagacg
>A/chicken/Shenzhen/317/2013 | EPI_ISL_175867 | A / H9N2
ggccccctcaaagccgaacgctcaccgtgcccagtgaggactgcagcgtagacg
>A/chicken/Shenzhen/1544/2013 | EPI_ISL_175918 | A / H9N2
ggccccctcaaagccgaacgctcaccgtgcccagtgaggactgcagcgtagacg
>A/chicken/Shenzhen/1949/2013 | EPI_ISL_175925 | A / H9N2
ggccccctcaaagccgaacgctcaccgtgcccagtgaggactgcagcgtagacg
>A/goose/Jiangsu/SQ119/2012 | EPI_ISL_256106 | A / H9N2
ggccccctcaaagccgaacgctcaccgtgcccagtgaggactgcagcgtagacg
>A/chicken/Jiangxi/6717/2013 | EPI_ISL_181727 | A / H0N0
ggccccctcaaagccgaacgctcaccgtgcccagtgaggactgcagcgtagacg
>A/chicken/Hebei/B5/2010 | EPI_ISL_173938 | A / H9N2
ggccccctcaaagccgaacgctcaccgtgcccagtgaggactgcagcgtagacg
>A/chicken/Guangxi/SIC19/2014 | EPI_ISL_234434 | A / H9N2
ggccccctcaaagccgaacgctcaccgtgcccagtgaggactgcagcgtagacg
>A/chicken/Guangdong/GD1601/2016 | EPI_ISL_284667 | A / H9N2
ggccccctcaaagccgaacgctcaccgtgcccagtgaggactgcagcgtagacg
>A/chicken/Fujian/S1322/2014 | EPI_ISL_283475 | A / H7N9
ggccccctcaaagccgaacgctcaccgtgcccagtgaggactgcagcgtagacg
>A/chicken/Shandong/0613/2012 | EPI_ISL_173629 | A / H9N2
ggccccctcaaagccgaacgctcaccgtgcccagtgaggactgcagcgtagacg
>A/chicken/Jiangxi/8209/2013 | EPI_ISL_182072 | A / H9N2
ggccccctcaaagccgaacgctcaccgtgcccagtgaggactgcagcgtagacg
>A/chicken/Jiangxi/6741/2013 | EPI_ISL_181786 | A / H0N0
ggccccctcaaagccgaacgctcaccgtgcccagtgaggactgcagcgtagacg
>A/chicken/Zhejiang/618/2012 | EPI_ISL_294469 | A / H9N2
ggccccctcaaagccgaacgctcaccgtgcccagtgaggactgcagcgtagacg
>A/chicken/Jiangsu/SQ79/2011 | EPI_ISL_173934 | A / H9N2
ggccccctcaaagccgaacgctcaccgtgcccagtgaggactgcagcgtagacg
>A/chicken/Hunan/12.17 YYGK0048/2014(Mixed) | EPI_ISL_200269 | A / H5N6
ggccccctcaaagccgaacgctcaccgtgcccagtgaggactgcagcgtagacg
>A/chicken/Jiangxi/04.01  NCNP0065-Z-O/2015(H5N6) | EPI_ISL_198990 | A / H5N6
ggccccctcaaagccgaacgctcaccgtgcccagtgaggactgcagcgtagacg
>A/chicken/Hubei/ZYSJF11/2016 | EPI_ISL_244528 | A / H5N6
ggccccctcaaagccgaacgctcaccgtgcccagtgaggactgcagcgtagacg
>A/chicken/Hubei/ZYSJF16/2016 | EPI_ISL_244529 | A / H5N6
ggccccctcaaagccgaacgctcaccgtgcccagtgaggactgcagcgtagacg
>A/chicken/Hubei/ZYSJF22/2016 | EPI_ISL_244530 | A / H5N6
ggccccctcaaagccgaacgctcaccgtgcccagtgaggactgcagcgtagacg
>A/chicken/Hubei/ZYSJF38/2016 | EPI_ISL_244531 | A / H5N6
ggccccctcaaagccgaacgctcaccgtgcccagtgaggactgcagcgtagacg
>A/chicken/Taishun/TS90/2016 | EPI_ISL_244533 | A / H5N6
ggccccctcaaagccgaacgctcaccgtgcccagtgaggactgcagcgtagacg
>A/chicken/Jiangxi/05.06 NCDZT0003C-P/2015(H5N6) | EPI_ISL_198972 | A / H5N6
ggccccctcaaagccgaacgctcaccgtgcccagtgaggactgcagcgtagacg
>A/duck/Jiangxi/05.07 NCJD0056A-P/2015(H5N6) | EPI_ISL_198984 | A / H5N6
ggccccctcaaagccgaacgctcaccgtgcccagtgaggactgcagcgtagacg
>A/chicken/Yongcheng/1/2011 | EPI_ISL_127662 | A / H9N2
ggccccctcaaagccgaacgctcaccgtgcccagtgaggactgcagcgtagacg
>A/chicken/Tongshan/1/2011 | EPI_ISL_127663 | A / H9N2
ggccccctcaaagccgaacgctcaccgtgcccagtgaggactgcagcgtagacg
>A/chicken/Jiawang/2/2011 | EPI_ISL_127665 | A / H9N2
ggccccctcaaagccgaacgctcaccgtgcccagtgaggactgcagcgtagacg
>A/chicken/Wuxi/7/2010 | EPI_ISL_127670 | A / H9N2
ggccccctcaaagccgaacgctcaccgtgcccagtgaggactgcagcgtagacg
>A/chicken/Yangzhou/11/2010 | EPI_ISL_127671 | A / H9N2
ggccccctcaaagccgaacgctcaccgtgcccagtgaggactgcagcgtagacg
>A/chicken/Taixing/10/2010 | EPI_ISL_127673 | A / H9N2
ggccccctcaaagccgaacgctcaccgtgcccagtgaggactgcagcgtagacg
>A/pigeon/Xuzhou/1/2011 | EPI_ISL_127675 | A / H9N2
ggccccctcaaagccgaacgctcaccgtgcccagtgaggactgcagcgtagacg
>A/chicken/Xigou/1/2011 | EPI_ISL_127664 | A / H9N2
ggccccctcaaagccgaacgctcaccgtgcccagtgaggactgcagcgtagacg
>A/duck/Hunan/01.16 YYGK0204-P/2014(H5N6) | EPI_ISL_198784 | A / H5N6
ggccccctcaaagccgaacgctcaccgtgcccagtgaggactgcagcgtagacg
>A/chicken/Yunnan/03.16 DQXYL0034-O/2015(H5N6) | EPI_ISL_198880 | A / H5N6
ggccccctcaaagccgaacgctcaccgtgcccagtgaggactgcagcgtagacg
>A/chicken/Yunnan/03.16 DQXYL023-O/2015(H5N6) | EPI_ISL_199041 | A / H5N6
ggccccctcaaagccgaacgctcaccgtgcccagtgaggactgcagcgtagacg
>A/duck/Yunnan/03.16 DQXYL007-O/2015(Mixed) | EPI_ISL_200278 | A / H5N6
ggccccctcaaagccgaacgctcaccgtgcccagtgaggactgcagcgtagacg
>A/chicken/Yunnan/02.09 DQXY008L/2015(H5N6) | EPI_ISL_200819 | A / H5N6
ggccccctcaaagccgaacgctcaccgtgcccagtgaggactgcagcgtagacg
>A/duck/Yunnan/03.16 DQXYL0013-O/2015 | EPI_ISL_199037 | A / H5N6
ggccccctcaaagccgaacgctcaccgtgcccagtgaggactgcagcgtagacg
>A/duck/Hunan/04.14 YYGK0453-1-O/2015(Mixed) | EPI_ISL_200286 | A / H5N6
ggccccctcaaagccgaacgctcaccgtgcccagtgaggactgcagcgtagacg
>A/chicken/Jiangxi/04.01  NCJD0137-O/2015(H5N6) | EPI_ISL_198920 | A / H5N6
ggccccctcaaagccgaacgctcaccgtgcccagtgaggactgcagcgtagacg
>A/duck/Hunan/02.26 YYGK265-P/2014(H5N6) | EPI_ISL_198796 | A / H5N6
ggccccctcaaagccgaacgctcaccgtgcccagtgaggactgcagcgtagacg
>A/duck/Hunan/02.07 YYFQHY19Y-O/2015(H5N6) | EPI_ISL_199057 | A / H5N6
ggccccctcaaagccgaacgctcaccgtgcccagtgaggactgcagcgtagacg
>A/chicken/Hangzhou/48-1/2013(H7N9) | EPI_ISL_139906 | A / H7N9
ggccccctcaaagccgaacgctcaccgtgcccagtgaggactgcagcgtagacg
>A/chicken/Hangzhou/48-2/2013(H9N2) | EPI_ISL_142591 | A / H9N2
ggccccctcaaagccgaacgctcaccgtgcccagtgaggactgcagcgtagacg
>A/chicken/Zhejiang/C493/2013 | EPI_ISL_203661 | A / H9N2
ggccccctcaaagccgaacgctcaccgtgcccagtgaggactgcagcgtagacg
>A/chicken/Zhejiang/C496/2013 | EPI_ISL_203662 | A / H9N2
ggccccctcaaagccgaacgctcaccgtgcccagtgaggactgcagcgtagacg
>A/chicken/Zhejiang/C4910/2013 | EPI_ISL_203663 | A / H9N2
ggccccctcaaagccgaacgctcaccgtgcccagtgaggactgcagcgtagacg
>A/chicken/Huai'an/003/2015 | EPI_ISL_244619 | A / H7N9
ggccccctcaaagccgaacgctcaccgtgcccagtgaggactgcagcgtagacg
>A/quail/Hangzhou/35/2013 | EPI_ISL_141773 | A / H9N2
ggccccctcaaagccgaacgctcaccgtgcccagtgaggactgcagcgtagacg
>A/chicken/Jiangxi/14023/2014 | EPI_ISL_180027 | A / H7N9
ggccccctcaaagccgaacgctcaccgtgcccagtgaggactgcagcgtagacg
>A/duck/Jiangxi/15044/2014 | EPI_ISL_180081 | A / H7N9
ggccccctcaaagccgaacgctcaccgtgcccagtgaggactgcagcgtagacg
>A/chicken/Jiangxi/15524/2014 | EPI_ISL_180085 | A / H7N9
ggccccctcaaagccgaacgctcaccgtgcccagtgaggactgcagcgtagacg
>A/chicken/Jiangxi/19426/2014 | EPI_ISL_180154 | A / H0N0
ggccccctcaaagccgaacgctcaccgtgcccagtgaggactgcagcgtagacg
>A/quail/Zhejiang/A1/2013 | EPI_ISL_203694 | A / H9N2
ggccccctcaaagccgaacgctcaccgtgcccagtgaggactgcagcgtagacg
>A/quail/Zhejiang/A2/2013 | EPI_ISL_203695 | A / H9N2
ggccccctcaaagccgaacgctcaccgtgcccagtgaggactgcagcgtagacg
>A/pigeon/Zhejiang/P3/2013 | EPI_ISL_203705 | A / H9N2
ggccccctcaaagccgaacgctcaccgtgcccagtgaggactgcagcgtagacg
>A/chicken/Hunan/SD010/2014 | EPI_ISL_283508 | A / H7N9
ggccccctcaaagccgaacgctcaccgtgcccagtgaggactgcagcgtagacg
>A/chicken/Hunan/SD017/2014 | EPI_ISL_283509 | A / H7N9
ggccccctcaaagccgaacactcaccgtgcccagtgaggactgcagcgtagacg
>A/chicken/Henan/S1425/2014 | EPI_ISL_283506 | A / H7N9
ggccccctcaaagccgaacgctcaccgtgcccagtgaggactgcagcgtagacg
>A/chicken/Jiangxi/18012/2014 | EPI_ISL_180101 | A / H0N0
ggccccctcaaagccgaacgctcaccgtgcccagtgaggactgcagcgtagacg
>A/chicken/Zhejiang/SD007/2013 | EPI_ISL_142919 | A / H7N9
ggccccctcaaagccgaacgctcaccgtgcccagtgaggactgcagcgtagacg
>A/chicken/Wenzhou/678/2013 | EPI_ISL_146209 | A / H7N7
ggccccctcaaagccgaacgctcaccgtgcccagtgaggactgcagcgtagacg
>A/chicken/Jiaxing/4490/2013 | EPI_ISL_175784 | A / H7N9
ggccccctcaaagccgaacgctcaccgtgcccagtgaggactgcagcgtagacg
>A/chicken/Jiangxi/13513/2014 | EPI_ISL_179913 | A / H7N9
ggccccctcaaagccgaacgctcaccgtgcccagtgaggactgcagcgtagacg
>A/chicken/Jiangxi/13538/2014 | EPI_ISL_179918 | A / H7N9
ggccccctcaaagccgaacgctcaccgtgcccagtgaggactgcagcgtagacg
>A/chicken/Jiangxi/13546/2014 | EPI_ISL_179919 | A / H7N9
ggccccctcaaagccgaacgctcaccgtgcccagtgaggactgcagcgtagacg
>A/chicken/Jiangxi/13493/2014 | EPI_ISL_179977 | A / H7N9
ggccccctcaaagccgaacgctcaccgtgcccagtgaggactgcagcgtagacg
>A/chicken/Jiangxi/13512/2014 | EPI_ISL_179980 | A / H7N9
ggccccctcaaagccgaacgctcaccgtgcccagtgaggactgcagcgtagacg
>A/chicken/Jiangxi/13521/2014 | EPI_ISL_179982 | A / H7N9
ggccccctcaaagccgaacgctcaccgtgcccagtgaggactgcagcgtagacg
>A/chicken/Jiangxi/13524/2014 | EPI_ISL_179984 | A / H7N9
ggccccctcaaagccgaacgctcaccgtgcccagtgaggactgcagcgtagacg
>A/chicken/Jiangxi/13525/2014 | EPI_ISL_179985 | A / H0N0
ggccccctcaaagccgaacgctcaccgtgcccagtgaggactgcagcgtagacg
>A/chicken/Jiangxi/13526/2014 | EPI_ISL_180014 | A / H0N0
ggccccctcaaagccgaacgctcaccgtgcccagtgaggactgcagcgtagacg
>A/chicken/Jiangxi/13543/2014 | EPI_ISL_180020 | A / H7N9
ggccccctcaaagccgaacgctcaccgtgcccagtgaggactgcagcgtagacg
>A/chicken/Jiangxi/13548/2014 | EPI_ISL_180022 | A / H7N9
ggccccctcaaagccgaacgctcaccgtgcccagtgaggactgcagcgtagacg
>A/chicken/Jiangxi/13554/2014 | EPI_ISL_180024 | A / H0N0
ggccccctcaaagccgaacgctcaccgtgcccagtgaggactgcagcgtagacg
>A/chicken/Jiangxi/14513/2014 | EPI_ISL_180034 | A / H7N9
ggccccctcaaagccgaacgctcaccgtgcccagtgaggactgcagcgtagacg
>A/chicken/Jiangxi/14518/2014 | EPI_ISL_180037 | A / H7N9
ggccccctcaaagccgaacgctcaccgtgcccagtgaggactgcagcgtagacg
>A/chicken/Jiangxi/14530/2014 | EPI_ISL_180071 | A / H7N9
ggccccctcaaagccgaacgctcaccgtgcccagtgaggactgcagcgtagacg
>A/chicken/Jiangxi/17989/2014 | EPI_ISL_180099 | A / H0N0
ggccccctcaaagccgaacgctcaccgtgcccagtgaggactgcagcgtagacg
>A/pigeon/Zhejiang/P4/2013 | EPI_ISL_203706 | A / H9N2
ggccccctcaaagccgaacgctcaccgtgcccagtgaggactgcagcgtagacg
>A/pigeon/Zhejiang/P5/2013 | EPI_ISL_203707 | A / H9N2
ggccccctcaaagccgaacgctcaccgtgcccagtgaggactgcagcgtagacg
>A/duck/Jiangsu/S1181/2014 | EPI_ISL_283541 | A / H7N9
ggccccctcaaagccgaacgctcaccgtgcccagtgaggactgcagcgtagacg
>A/Chicken/Guangdong/SW153/2015 | EPI_ISL_176836 | A / H7N9
ggccccctcaaagccgaacgctcaccgtgcccagtgaggactgcagcgtagacg
>A/Chicken/Guangdong/SW154/2015 | EPI_ISL_176837 | A / H7N9
ggccccctcaaagccgaacgctcaccgtgcccagtgaggactgcagcgtagacg
>A/chicken/Jiangxi/S10017/2015 | EPI_ISL_283517 | A / H7N9
ggccccctcaaagccgaacgctcaccgtgcccagtgaggactgcagcgtagacg
>A/chicken/Zhejiang/4C91/2013 | EPI_ISL_203692 | A / H9N2
ggccccctcaaagccgaacgctcaccgtgcccagtgaggactgcagcgtagacg
>A/chicken/Guangdong/SD027/2015 | EPI_ISL_283494 | A / H7N9
ggccccctcaaagccgaacgctcaccgtgcccagtgaggactgcagcgtagacg
>A/chicken/Wenzhou/253/2013 | EPI_ISL_146164 | A / H9N2
ggccccctcaaagccgaacgctcaccgtgcccagtgaggactgcagcgtagacg
>A/pigeon/Shanghai/JC1/2013 | EPI_ISL_156315 | A / H9N2
ggccccctcaaagccgaacgctcaccgtgcccagtgaggactgcagcgtagacg
>A/chicken/Shaoxing/5498/2013 | EPI_ISL_175992 | A / H9N2
ggccccctcaaagccgaacgctcaccgtgcccagtgaggactgcagcgtagacg
>A/chicken/Zhejiang/C50/2013 | EPI_ISL_203680 | A / H9N2
ggccccctcaaagccgaacgctcaccgtgcccagtgaggactgcagcgtagacg
>A/chicken/Fujian/S4518/2015 | EPI_ISL_283479 | A / H7N9
ggccccctcaaagccgaacgctcaccgtgcccagtgaggactgcagcgtagacg
>A/duck/Hunan/S40685/2015 | EPI_ISL_283540 | A / H7N9
ggccccctcaaagccgaacgctcaccgtgcccagtgaggactgcagcgtagacg
>A/chicken/Wenzhou/614/2013 | EPI_ISL_146166 | A / H9N2
ggccccctcaaagccgaacgctcaccgtgcccagtgaggactgcagcgtagacg
>A/chicken/Shanghai/1107/2013 | EPI_ISL_161834 | A / H9N2
ggccccctcaaagccgaacgctcaccgtgcccagtgaggactgcagcgtagacg
>A/chicken/Xinjiang/SD033/2014 | EPI_ISL_283524 | A / H7N9
ggccccctcaaagccgaacgctcaccgtgcccagtgaggactgcagcgtagacg
>A/chicken/Xinjiang/SD036/2014 | EPI_ISL_283525 | A / H7N9
ggccccctcaaagccgaacgctcaccgtgcccagtgaggactgcagcgtagacg
>A/chicken/Shanghai/015/2014 | EPI_ISL_174449 | A / H9N2
ggccccctcaaagccgaacgctcaccgtgcccagtgaggactgcagcgtagacg
>A/chicken/Shaoxing/2417/2013 | EPI_ISL_175736 | A / H7N9
ggccccctcaaagccgaacgctcaccgtgcccagtgaggactgcagcgtagacg
>A/chicken/Shaoxing/5136/2013 | EPI_ISL_175790 | A / H7N9
ggccccctcaaagccgaacgctcaccgtgcccagtgaggactgcagcgtagacg
>A/chicken/Shaoxing/5316/2013 | EPI_ISL_175821 | A / H0N0
ggccccctcaaagccgaacgctcaccgtgcccagtgaggactgcagcgtagacg
>A/chicken/Jiaxing/4321/2013 | EPI_ISL_175989 | A / H9N2
ggccccctcaaagccgaacgctcaccgtgcccagtgaggactgcagcgtagacg
>A/chicken/Jiaxing/4380/2013 | EPI_ISL_175990 | A / H9N2
ggccccctcaaagccgaacgctcaccgtgcccagtgaggactgcagcgtagacg
>A/chicken/Jiaxing/4742/2013 | EPI_ISL_176027 | A / H9N2
ggccccctcaaagccgaacgctcaccgtgcccagtgaggactgcagcgtagacg
>A/chicken/Jiaxing/4713/2013 | EPI_ISL_179842 | A / H9N2
ggccccctcaaagccgaacgctcaccgtgcccagtgaggactgcagcgtagacg
>A/chicken/Wenzhou/2619/2013 | EPI_ISL_176152 | A / H0N0
ggccccctcaaagccgaacgctcaccgtgcccagtgaggactgcagcgtagacg
>A/chicken/Jiangsu/JT95/2013 | EPI_ISL_294488 | A / H9N2
ggccccctcaaagccgaacgctcaccgtgcccagtgaggactgcagcgtagacg
>A/chicken/Shanghai/S1358/2013 | EPI_ISL_142922 | A / H7N9
ggccccctcaaagccgaacgctcaccgtgcccagtgaggactgcagcgtagacg
>A/chicken/Jiangsu/SC099/2013 | EPI_ISL_142931 | A / H7N9
ggccccctcaaagccgaacgctcaccgtgcccagtgaggactgcagcgtagacg
>A/chicken/Jiangsu/S002/2013 | EPI_ISL_142933 | A / H7N9
ggccccctcaaagccgaacgctcaccgtgcccagtgaggactgcagcgtagacg
>A/chicken/Dongguan/3186/2013 | EPI_ISL_175973 | A / H9N2
ggccccctcaaagccgaacgctcaccgtgcccagtgaggactgcagcgtagacg
>A/chicken/Rizhao/3052/2013 | EPI_ISL_176026 | A / H9N2
ggccccctcaaagccgaacgctcaccgtgcccagtgaggactgcagcgtagacg
>A/silkie chicken/Shaoxing/5371/2013 | EPI_ISL_179848 | A / H9N2
ggccccctcaaagccgaacgctcaccgtgcccagtgaggactgcagcgtagacg
>A/chicken/Jiangxi/14502/2014 | EPI_ISL_180032 | A / H0N0
ggccccctcaaagccgaacgctcaccgtgcccagtgaggactgcagcgtagacg
>A/chicken/Jiangxi/15492/2014 | EPI_ISL_180084 | A / H0N0
ggccccctcaaagccgaacgctcaccgtgcccagtgaggactgcagcgtagacg
>A/chicken/Jiangxi/15520/2014 | EPI_ISL_180083 | A / H0N0
ggccccctcaaagccgaacgctcaccgtgcccagtgaggactgcagcgtagacg
>A/chicken/Jiangxi/18517/2014 | EPI_ISL_180628 | A / H0N0
ggccccctcaaagccgaacgctcaccgtgcccagtgaggactgcagcgtagacg
>A/chicken/Qingdao/2044/2013 | EPI_ISL_176133 | A / H9N2
ggccccctcaaagccgaacgctcaccgtgcccagtgaggactgcagcgtagacg
>A/chicken/Rizhao/2658/2013 | EPI_ISL_176139 | A / H9N2
ggccccctcaaagccgaacgctcaccgtgcccagtgaggactgcagcgtagacg
>A/chicken/Jiangxi/29099/2013 | EPI_ISL_173528 | A / H9N2
ggccccctcaaagccgaacgctcaccgtgcccagtgaggactgcagcgtagacg
>A/chicken/Jiangxi/23772/2013 | EPI_ISL_181779 | A / H0N0
ggccccctcaaagccgaacgctcaccgtgcccagtgaggactgcagcgtagacg
>A/chicken/Jiangxi/10122/2014 | EPI_ISL_173494 | A / H0N0
ggccccctcaaagccgaacgctcaccgtgcccagtgaggactgcagcgtagacg
>A/black chicken/Jiangxi/10136/2014 | EPI_ISL_173496 | A / H0N0
ggccccctcaaagccgaacgctcaccgtgcccagtgaggactgcagcgtagacg
>A/black chicken/Jiangxi/10139/2014 | EPI_ISL_173497 | A / H0N0
ggccccctcaaagccgaacgctcaccgtgcccagtgaggactgcagcgtagacg
>A/chicken/Zhejiang/C7199/2013 | EPI_ISL_203665 | A / H9N2
ggccccctcaaagccgaacgctcaccgtgcccagtgaggactgcagcgtagacg
>A/chicken/Zhejiang/3C28/2014 | EPI_ISL_203713 | A / H9N2
ggccccctcaaagccgaacgctcaccgtgcccagtgaggactgcagcgtagacg
>A/chicken/Shandong/SIC24/2014 | EPI_ISL_234450 | A / H9N2
ggccccctcaaagccgaacgctcaccgtgcccagtgaggactgcagcgtagacg
>A/chicken/Hunan/SD019/2014 | EPI_ISL_283510 | A / H7N9
ggccccctcaaagccgaacgctcaccgtgcccagtgaggactgcagcgtagacg
>A/chicken/Rizhao/853/2013 | EPI_ISL_146178 | A / H9N2
ggccccctcaaagccgaacgctcaccgtgcccagtgaggactgcagcgtagacg
>A/chicken/Rizhao/1363/2013 | EPI_ISL_146181 | A / H9N2
ggccccctcaaagccgaacgctcaccgtgcccagtgaggactgcagcgtagacg
>A/chicken/Rizhao/1436/2013 | EPI_ISL_146182 | A / H9N2
ggccccctcaaagccgaacgctcaccgtgcccagtgaggactgcagcgtagacg
>A/chicken/Rizhao/1339/2013 | EPI_ISL_146180 | A / H9N2
ggccccctcaaagccgaacgctcaccgtgcccagtgaggactgcagcgtagacg
>A/chicken/Shenzhen/1519/2013 | EPI_ISL_175869 | A / H9N2
ggccccctcaaagccgaacgctcaccgtgcccagtgaggactgcagcgtagacg
>A/Chicken/Jilin/13203/2014 | EPI_ISL_161674 | A / H7N9
ggccccctcaaagccgaacgctcaccgtgcccagtgaggactgcagcgtagacg
>A/Chicken/Jilin/13204/2014 | EPI_ISL_161677 | A / H9N2
ggccccctcaaagccgaacgctcaccgtgcccagtgaggactgcagcgtagacg
>A/Chicken/Jilin/13200/2014 | EPI_ISL_161678 | A / H9N2
ggccccctcaaagccgaacgctcaccgtgcccagtgaggactgcagcgtagacg
>A/wild chicken/Shanghai/C1/2014 | EPI_ISL_161829 | A / H9N2
ggccccctcaaagccgaacgctcaccgtgcccagtgaggactgcagcgtagacg
>A/chicken/Shaoxing/5186/2013 | EPI_ISL_175792 | A / H7N9
ggccccctcaaagccgaacgctcaccgtgcccagtgaggactgcagcgtagacg
>A/chicken/Zhejiang/C71921/2013 | EPI_ISL_203668 | A / H9N2
ggccccctcaaagccgaacgctcaccgtgcccagtgaggactgcagcgtagacg
>A/chicken/Zhejiang/C71926/2013 | EPI_ISL_203669 | A / H9N2
ggccccctcaaagccgaacgctcaccgtgcccagtgaggactgcagcgtagacg
>A/chicken/Shaoxing/5201/2013 | EPI_ISL_175817 | A / H7N9
ggccccctcaaagccgaacgctcaccgtgcccagtgaggactgcagcgtagacg
>A/chicken/Shenzhen/1426/2013 | EPI_ISL_175916 | A / H9N2
ggccccctcaaagccgaacgctcaccgtgcccagtgaggactgcagcgtagacg
>A/chicken/Yantai/2468/2013 | EPI_ISL_175987 | A / H9N2
ggccccctcaaagccgaacgctcaccgtgcccagtgaggactgcagcgtagacg
>A/chicken/Yantai/2469/2013 | EPI_ISL_175988 | A / H9N2
ggccccctcaaagccgaacgctcaccgtgcccagtgaggactgcagcgtagacg
>A/chicken/Yantai/2243/2013 | EPI_ISL_176135 | A / H9N2
ggccccctcaaagccgaacgctcaccgtgcccagtgaggactgcagcgtagacg
>A/chicken/Yantai/2529/2013 | EPI_ISL_176138 | A / H0N0
ggccccctcaaagccgaacgctcaccgtgcccagtgaggactgcagcgtagacg
>A/chicken/Jiangxi/34682/2013 | EPI_ISL_181447 | A / H9N2
ggccccctcaaagccgaacgctcaccgtgcccagtgaggactgcagcgtagacg
>A/chicken/Shandong/SIC21/2014 | EPI_ISL_234443 | A / H9N2
ggccccctcaaagccgaacgctcaccgtgcccagtgaggactgcagcgtagacg
>A/chicken/Jiangxi/13502/2014 | EPI_ISL_179912 | A / H7N9
ggccccctcaaagccgaacgctcaccgtgcccagtgaggactgcagcgtagacg
>A/chicken/Jiangxi/13518/2014 | EPI_ISL_179914 | A / H7N9
ggccccctcaaagccgaacgctcaccgtgcccagtgaggactgcagcgtagacg
>A/chicken/Jiangxi/1202/2014 | EPI_ISL_173535 | A / H9N2
ggccccctcaaagccgaacgctcaccgtgcccagtgaggactgcagcgtagacg
>A/chicken/Zhejiang/C1/2013 | EPI_ISL_203670 | A / H9N2
ggccccctcaaagccgaacgctcaccgtgcccagtgaggactgcagcgtagacg
>A/chicken/Zhejiang/C19/2013 | EPI_ISL_203674 | A / H9N2
ggccccctcaaagccgaacgctcaccgtgcccagtgaggactgcagcgtagacg
>A/chicken/Zhejiang/3C14/2014 | EPI_ISL_203712 | A / H9N2
ggccccctcaaagccgaacgctcaccgtgcccagtgaggactgcagcgtagacg
>A/chicken/Zhejiang/C38/2013 | EPI_ISL_203676 | A / H9N2
ggccccctcaaagccgaacgctcaccgtgcccagtgaggactgcagcgtagacg
>A/chicken/Zhejiang/C46/2013 | EPI_ISL_203678 | A / H9N2
ggccccctcaaagccgaacgctcaccgtgcccagtgaggactgcagcgtagacg
>A/chicken/Zhejiang/3C7/2013 | EPI_ISL_203688 | A / H9N2
ggccccctcaaagccgaacgctcaccgtgcccagtgaggactgcagcgtagacg
>A/chicken/Zhejiang/C47/2013 | EPI_ISL_203679 | A / H9N2
ggccccctcaaagccgaacgctcaccgtgcccagtgaggactgcagcgtagacg
>A/chicken/Zhejiang/C58/2013 | EPI_ISL_203684 | A / H9N2
ggccccctcaaagccgaacgctcaccgtgcccagtgaggactgcagcgtagacg
>A/chicken/Zhejiang/3C31/2013 | EPI_ISL_203691 | A / H9N2
ggccccctcaaagccgaacgctcaccgtgcccagtgaggactgcagcgtagacg
>A/chicken/Zhejiang/4C105/2013 | EPI_ISL_203693 | A / H9N2
ggccccctcaaagccgaacgctcaccgtgcccagtgaggactgcagcgtagacg
>A/chicken/Zhejiang/925134/2014 | EPI_ISL_203724 | A / H9N2
ggccccctcaaagccgaacgctcaccgtgcccagtgaggactgcagcgtagacg
>A/chicken/Zhejiang/SIC32/2014 | EPI_ISL_234436 | A / H9N2
ggccccctcaaagccgaacgctcaccgtgcccagtgaggactgcagcgtagacg
>A/chicken/Fujian/S1017/2014 | EPI_ISL_283472 | A / H7N9
ggccccctcaaagccgaacgctcaccgtgcccagtgaggactgcagcgtagacg
>A/chicken/Zhejiang/S4017/2013 | EPI_ISL_283529 | A / H7N9
ggccccctcaaagccgaacgctcaccgtgcccagtgaggactgcagcgtagacg
>A/chicken/Zhejiang/S4060/2014 | EPI_ISL_283530 | A / H7N9
ggccccctcaaagccgaacgctcaccgtgcccagtgaggactgcagcgtagacg
>A/chicken/Shandong/SIC39/2015 | EPI_ISL_234454 | A / H9N2
ggccccctcaaagccgaacgctcaccgtgcccagtgaggactgcagcgtagacg
>A/chicken/Suzhou/4833/2013 | EPI_ISL_179843 | A / H0N0
ggccccctcaaagccgaacgctcaccgtgcccagtgaggactgcagcgtagacg
>A/chicken/Shaoxing/5088/2013 | EPI_ISL_179845 | A / H9N2
ggccccctcaaagccgaacgctcaccgtgcccagtgaggactgcagcgtagacg
>A/chicken/Shaoxing/5195/2013 | EPI_ISL_179847 | A / H0N0
ggccccctcaaagccgaacgctcaccgtgcccagtgaggactgcagcgtagacg
>A/chicken/Shaoxing/5453/2013 | EPI_ISL_179849 | A / H9N2
ggccccctcaaagccgaacgctcaccgtgcccagtgaggactgcagcgtagacg
>A/quail/Zhejiang/2A1-6/2013 | EPI_ISL_203698 | A / H9N2
ggccccctcaaagccgaacgctcaccgtgcccagtgaggactgcagcgtagacg
>A/chicken/Jiangsu/CZJT2/2013 | EPI_ISL_145387 | A / H9N2
ggccccctcaaagccgaacgctcaccgtgcccagtgaggactgcagcgtagacg
>A/chicken/Shanghai/020/2013 | EPI_ISL_145737 | A / H9N2
ggccccctcaaagccgaacgctcaccgtgcccagtgaggactgcagcgtagacg
>A/chicken/Huzhou/4034/2013 | EPI_ISL_175767 | A / H0N0
ggccccctcaaagccgaacgctcaccgtgcccagtgaggactgcagcgtagacg
>A/chicken/Jiangxi/13220/2014 | EPI_ISL_179898 | A / H7N9
ggccccctcaaagccgaacgctcaccgtgcccagtgaggactgcagcgtagacg
>A/chicken/Qingdao/2144/2013 | EPI_ISL_176134 | A / H9N2
ggccccctcaaagccgaacgctcaccgtgcccagtgaggactgcagcgtagacg
>A/chicken/Shandong/SIC35/2014 | EPI_ISL_234455 | A / H9N2
ggccccctcaaagccgaacgctcaccgtgcccagtgaggactgcagcgtagacg
>A/duck/Huai'an/041/2014 | EPI_ISL_244621 | A / H7N9
ggccccctcaaagccgaacgctcaccgtgcccagtgaggactgcagcgtagacg
>A/chicken/Jiangxi/S40993/2015 | EPI_ISL_283520 | A / H7N9
ggccccctcaaagccgaacgctcaccgtgcccagtgaggactgcagcgtagacg
>A/chicken/Yantai/2303/2013 | EPI_ISL_176136 | A / H9N2
ggccccctcaaagccgaacgctcaccgtgcccagtgaggactgcagcgtagacg
>A/chicken/Jiangxi/1288/2014 | EPI_ISL_181777 | A / H0N0
ggccccctcaaagccgaacgctcaccgtgcccagtgaggactgcagcgtagacg
>A/chicken/Zhejiang/C7195/2013 | EPI_ISL_203664 | A / H9N2
ggccccctcaaagccgaacgctcaccgtgcccagtgaggactgcagcgtagacg
>A/chicken/Zhejiang/C71914/2013 | EPI_ISL_203666 | A / H9N2
ggccccctcaaagccgaacgctcaccgtgcccagtgaggactgcagcgtagacg
>A/chicken/Zhejiang/77082/2014 | EPI_ISL_203716 | A / H9N2
ggccccctcaaagccgaacgctcaccgtgcccagtgaggactgcagcgtagacg
>A/chicken/Shanghai/014/2014 | EPI_ISL_174447 | A / H9N2
ggccccctcaaagccgaacgctcaccgtgcccagtgaggactgcagcgtagacg
>A/chicken/Shanghai/PD-CN-02/2014 | EPI_ISL_175611 | A / H7N9
ggccccctcaaagccgaacgctcaccgtgcccagtgaggactgcagcgtagacg
>A/silkie chicken/Shaoxing/5130/2013 | EPI_ISL_175789 | A / H7N9
ggccccctcaaagccgaacgctcaccgtgcccagtgaggactgcagcgtagacg
>A/chicken/Shaoxing/5146/2013 | EPI_ISL_175791 | A / H7N9
ggccccctcaaagccgaacgctcaccgtgcccagtgaggactgcagcgtagacg
>A/chicken/Jiangxi/12206/2014 | EPI_ISL_179851 | A / H7N9
ggccccctcaaagccgaacgctcaccgtgcccagtgaggactgcagcgtagacg
>A/chicken/Jiangxi/12210/2014 | EPI_ISL_179852 | A / H7N9
ggccccctcaaagccgaacgctcaccgtgcccagtgaggactgcagcgtagacg
>A/chicken/Jiangxi/12216/2014 | EPI_ISL_179853 | A / H7N9
ggccccctcaaagccgaacgctcaccgtgcccagtgaggactgcagcgtagacg
>A/chicken/Jiangxi/12221/2014 | EPI_ISL_179855 | A / H7N9
ggccccctcaaagccgaacgctcaccgtgcccagtgaggactgcagcgtagacg
>A/chicken/Jiangxi/12223/2014 | EPI_ISL_179857 | A / H7N9
ggccccctcaaagccgaacgctcaccgtgcccagtgaggactgcagcgtagacg
>A/chicken/Jiangxi/12245/2014 | EPI_ISL_179856 | A / H7N9
ggccccctcaaagccgaacgctcaccgtgcccagtgaggactgcagcgtagacg
>A/chicken/Jiangxi/12249/2014 | EPI_ISL_179854 | A / H7N9
ggccccctcaaagccgaacgctcaccgtgcccagtgaggactgcagcgtagacg
>A/chicken/Jiangxi/12254/2014 | EPI_ISL_179858 | A / H7N9
ggccccctcaaagccgaacgctcaccgtgcccagtgaggactgcagcgtagacg
>A/chicken/Jiangxi/12261/2014 | EPI_ISL_179859 | A / H7N9
ggccccctcaaagccgaacgctcaccgtgcccagtgaggactgcagcgtagacg
>A/chicken/Jiangxi/12274/2014 | EPI_ISL_179892 | A / H7N9
ggccccctcaaagccgaacgctcaccgtgcccagtgaggactgcagcgtagacg
>A/chicken/Jiangxi/12768/2014 | EPI_ISL_179893 | A / H7N9
ggccccctcaaagccgaacgctcaccgtgcccagtgaggactgcagcgtagacg
>A/chicken/Jiangxi/13209/2014 | EPI_ISL_179895 | A / H7N9
ggccccctcaaagccgaacgctcaccgtgcccagtgaggactgcagcgtagacg
>A/chicken/Jiangxi/12240/2014 | EPI_ISL_179896 | A / H7N9
ggccccctcaaagccgaacgctcaccgtgcccagtgaggactgcagcgtagacg
>A/chicken/Jiangxi/12200/2014 | EPI_ISL_179904 | A / H7N9
ggccccctcaaagccgaacgctcaccgtgcccagtgaggactgcagcgtagacg
>A/chicken/Jiangxi/12201/2014 | EPI_ISL_179958 | A / H7N9
ggccccctcaaagccgaacgctcaccgtgcccagtgaggactgcagcgtagacg
>A/chicken/Jiangxi/12217/2014 | EPI_ISL_179959 | A / H7N9
ggccccctcaaagccgaacgctcaccgtgcccagtgaggactgcagcgtagacg
>A/chicken/Jiangxi/12219/2014 | EPI_ISL_179961 | A / H7N9
ggccccctcaaagccgaacgctcaccgtgcccagtgaggactgcagcgtagacg
>A/chicken/Jiangxi/12222/2014 | EPI_ISL_179962 | A / H7N9
ggccccctcaaagccgaacgctcaccgtgcccagtgaggactgcagcgtagacg
>A/chicken/Jiangxi/12232/2014 | EPI_ISL_179963 | A / H7N9
ggccccctcaaagccgaacgctcaccgtgcccagtgaggactgcagcgtagacg
>A/chicken/Jiangxi/12239/2014 | EPI_ISL_179964 | A / H7N9
ggccccctcaaagccgaacgctcaccgtgcccagtgaggactgcagcgtagacg
>A/chicken/Jiangxi/12243/2014 | EPI_ISL_179965 | A / H7N9
ggccccctcaaagccgaacgctcaccgtgcccagtgaggactgcagcgtagacg
>A/chicken/Jiangxi/12247/2014 | EPI_ISL_179966 | A / H7N9
ggccccctcaaagccgaacgctcaccgtgcccagtgaggactgcagcgtagacg
>A/chicken/Jiangxi/12248/2014 | EPI_ISL_179967 | A / H7N9
ggccccctcaaagccgaacgctcaccgtgcccagtgaggactgcagcgtagacg
>A/chicken/Jiangxi/12251/2014 | EPI_ISL_179968 | A / H7N9
ggccccctcaaagccgaacgctcaccgtgcccagtgaggactgcagcgtagacg
>A/chicken/Jiangxi/12256/2014 | EPI_ISL_179969 | A / H7N9
ggccccctcaaagccgaacgctcaccgtgcccagtgaggactgcagcgtagacg
>A/chicken/Jiangxi/12260/2014 | EPI_ISL_179970 | A / H7N9
ggccccctcaaagccgaacgctcaccgtgcccagtgaggactgcagcgtagacg
>A/chicken/Jiangxi/12264/2014 | EPI_ISL_179971 | A / H7N9
ggccccctcaaagccgaacgctcaccgtgcccagtgaggactgcagcgtagacg
>A/chicken/Jiangxi/12265/2014 | EPI_ISL_179972 | A / H7N9
ggccccctcaaagccgaacgctcaccgtgcccagtgaggactgcagcgtagacg
>A/chicken/Jiangxi/12273/2014 | EPI_ISL_179973 | A / H7N9
ggccccctcaaagccgaacgctcaccgtgcccagtgaggactgcagcgtagacg
>A/chicken/Jiangxi/13537/2014 | EPI_ISL_180018 | A / H7N9
ggccccctcaaagccgaacgctcaccgtgcccagtgaggactgcagcgtagacg
>A/chicken/Jiangxi/18457/2014 | EPI_ISL_180104 | A / H0N0
ggccccctcaaagccgaacgctcaccgtgcccagtgaggactgcagcgtagacg
>A/chicken/Jiangxi/18487/2014 | EPI_ISL_180145 | A / H7N9
ggccccctcaaagccgaacgctcaccgtgcccagtgaggactgcagcgtagacg
>A/chicken/Jiangxi/18526/2014 | EPI_ISL_180152 | A / H0N0
ggccccctcaaagccgaacgctcaccgtgcccagtgaggactgcagcgtagacg
>A/chicken/Jiangxi/13257/2014 | EPI_ISL_181899 | A / H0N0
ggccccctcaaagccgaacgctcaccgtgcccagtgaggactgcagcgtagacg
>A/chicken/Jiangxi/12208/2014 | EPI_ISL_179960 | A / H7N9
ggccccctcaaagccgaacgctcaccgtgcccagtgaggactgcagcgtagacg
>A/chicken/Jiangxi/19463/2014 | EPI_ISL_180155 | A / H0N0
ggccccctcaaagccgaacgctcaccgtgcccagtgaggactgcagcgtagacg
>A/silkie chicken/Dongguan/991/2014 | EPI_ISL_176196 | A / H7N9
ggccccctcaaagccgaacgctcaccgtgcccagtgaggactgcagcgtagacg
>A/chicken/Dongguan/1177/2014 | EPI_ISL_176201 | A / H7N9
ggccccctcaaagccgaacgctcaccgtgcccagtgaggactgcagcgtagacg
>A/silkie chicken/Dongguan/969/2014 | EPI_ISL_176310 | A / H7N9
ggccccctcaaagccgaacgctcaccgtgcccagtgaggactgcagcgtagacg
>A/chicken/Dongguan/1138/2014 | EPI_ISL_176360 | A / H0N0
ggccccctcaaagccgaacgctcaccgtgcccagtgaggactgcagcgtagacg
>A/chicken/Dongguan/1230/2014 | EPI_ISL_176362 | A / H7N9
ggccccctcaaagccgaacgctcaccgtgcccagtgaggactgcagcgtagacg
>A/chicken/Jiangxi/13271/2014 | EPI_ISL_181958 | A / H0N0
ggccccctcaaagccgaacgctcaccgtgcccagtgaggactgcagcgtagacg
>A/chicken/Zhejiang/925060/2014 | EPI_ISL_203721 | A / H9N2
ggccccctcaaagccgaacgctcaccgtgcccagtgaggactgcagcgtagacg
>A/chicken/Jiangxi/13207/2014 | EPI_ISL_179894 | A / H7N9
ggccccctcaaagccgaacgctcaccgtgcccagtgaggactgcagcgtagacg
>A/chicken/Jiangxi/13223/2014 | EPI_ISL_179897 | A / H7N9
ggccccctcaaagccgaacgctcaccgtgcccagtgaggactgcagcgtagacg
>A/chicken/Jiangxi/13230/2014 | EPI_ISL_179899 | A / H7N9
ggccccctcaaagccgaacgctcaccgtgcccagtgaggactgcagcgtagacg
>A/chicken/Jiangxi/13255/2014 | EPI_ISL_179902 | A / H7N9
ggccccctcaaagccgaacgctcaccgtgcccagtgaggactgcagcgtagacg
>A/chicken/Jiangxi/13529/2014 | EPI_ISL_179916 | A / H0N0
ggccccctcaaagccgaacgctcaccgtgcccagtgaggactgcagcgtagacg
>A/chicken/Jiangxi/13210/2014 | EPI_ISL_179974 | A / H7N9
ggccccctcaaagccgaacgctcaccgtgcccagtgaggactgcagcgtagacg
>A/chicken/Jiangxi/13252/2014 | EPI_ISL_179975 | A / H7N9
ggccccctcaaagccgaacgctcaccgtgcccagtgaggactgcagcgtagacg
>A/chicken/Jiangxi/13498/2014 | EPI_ISL_179978 | A / H0N0
ggccccctcaaagccgaacgctcaccgtgcccagtgaggactgcagcgtagacg
>A/chicken/Jiangxi/14033/2014 | EPI_ISL_180028 | A / H7N9
ggccccctcaaagccgaacgctcaccgtgcccagtgaggactgcagcgtagacg
>A/chicken/Jiangxi/14479/2014 | EPI_ISL_180029 | A / H7N9
ggccccctcaaagccgaacgctcaccgtgcccagtgaggactgcagcgtagacg
>A/chicken/Jiangxi/14501/2014 | EPI_ISL_180031 | A / H7N6
ggccccctcaaagccgaacgctcaccgtgcccagtgaggactgcagcgtagacg
>A/chicken/Jiangxi/14510/2014 | EPI_ISL_180033 | A / H0N0
ggccccctcaaagccgaacgctcaccgtgcccagtgaggactgcagcgtagacg
>A/chicken/Jiangxi/14517/2014 | EPI_ISL_180036 | A / H7N9
ggccccctcaaagccgaacgctcaccgtgcccagtgaggactgcagcgtagacg
>A/chicken/Jiangxi/14535/2014 | EPI_ISL_180072 | A / H7N6
ggccccctcaaagccgaacgctcaccgtgcccagtgaggactgcagcgtagacg
>A/chicken/Jiangxi/15510/2014 | EPI_ISL_180082 | A / H0N0
ggccccctcaaagccgaacgctcaccgtgcccagtgaggactgcagcgtagacg
>A/chicken/Jiangxi/15526/2014 | EPI_ISL_180087 | A / H0N0
ggccccctcaaagccgaacgctcaccgtgcccagtgaggactgcagcgtagacg
>A/chicken/Jiangxi/13270/2014 | EPI_ISL_181900 | A / H0N0
ggccccctcaaagccgaacgctcaccgtgcccagtgaggactgcagcgtagacg
>A/chicken/Jiangxi/13269/2014 | EPI_ISL_179976 | A / H7N9
ggccccctcaaagccgaacgctcaccgtgcccagtgaggactgcagcgtagacg
>A/chicken/Jiangxi/14554/2014 | EPI_ISL_180077 | A / H7N9
ggccccctcaaagccgaacgctcaccgtgcccagtgaggactgcagcgtagacg
>A/chicken/Jiangxi/31872/2013 | EPI_ISL_181444 | A / H9N2
ggccccctcaaagccgaacgctcaccgtgcccagtgaggactgcagcgtagacg
>A/quail/Zhejiang/2A6/2013 | EPI_ISL_203704 | A / H9N2
ggccccctcaaagccgaacgctcaccgtgcccagtgaggactgcagcgtagacg
>A/chicken/Zhejiang/C2/2013 | EPI_ISL_203671 | A / H9N2
ggccccctcaaagccgaacgctcaccgtgcccagtgaggactgcagcgtagacg
>A/chicken/China/028/2014 | EPI_ISL_208998 | A / H7N9
ggccccctcaaagccgaacgctcaccgtgcccagtgaggactgcagcgtagacg
>A/chicken/Shandong/SIC25/2014 | EPI_ISL_234451 | A / H9N2
ggccccctcaaagccgaacgctcaccgtgcccagtgaggactgcagcgtagacg
>A/chicken/Fujian/S4248/2014 | EPI_ISL_283478 | A / H7N9
ggccccctcaaagccgaacgctcaccgtgcccagtgaggactgcagcgtagacg
>A/chicken/Jiangxi/S10844/2015 | EPI_ISL_283518 | A / H7N9
ggccccctcaaagccgaacgctcaccgtgcccagtgaggactgcagcgtagacg
>A/chicken/Zhejiang/S1190/2015 | EPI_ISL_283527 | A / H7N9
ggccccctcaaagccgaacgctcaccgtgcccagtgaggactgcagcgtagacg
>A/chicken/Jiangsu/HA2/2013 | EPI_ISL_145391 | A / H9N2
ggccccctcaaagccgaacgctcaccgtgcccagtgaggactgcagcgtagacg
>A/chicken/Zhejiang/C482/2013 | EPI_ISL_203657 | A / H9N2
ggccccctcaaagccgaacgctcaccgtgcccagtgaggactgcagcgtagacg
>A/chicken/Zhejiang/C488/2013 | EPI_ISL_203659 | A / H9N2
ggccccctcaaagccgaacgctcaccgtgcccagtgaggactgcagcgtagacg
>A/chicken/Dongguan/1525/2014 | EPI_ISL_176271 | A / H0N0
ggccccctcaaagccgaacgctcaccgtgcccagtgaggactgcagcgtagacg
>A/chicken/Zhejiang/C3/2013 | EPI_ISL_203672 | A / H9N2
ggccccctcaaagccgaacgctcaccgtgcccagtgaggactgcagcgtagacg
>A/chicken/Zhejiang/C31/2013 | EPI_ISL_203675 | A / H9N2
ggccccctcaaagccgaacgctcaccgtgcccagtgaggactgcagcgtagacg
>A/chicken/Zhejiang/3C9/2014 | EPI_ISL_203711 | A / H9N2
ggccccctcaaagccgaacgctcaccgtgcccagtgaggactgcagcgtagacg
>A/chicken/Jiangxi/13520/2014 | EPI_ISL_179983 | A / H0N0
ggccccctcaaagccgaacgctcaccgtgcccagtgaggactgcagcgtagacg
>A/chicken/Guangdong/SIC31/2014 | EPI_ISL_234428 | A / H9N2
ggccccctcaaagccgaacgctcaccgtgcccagtgaggactgcagcgtagacg
>A/chicken/Jiangsu/S1361/2015 | EPI_ISL_283512 | A / H7N9
ggccccctcaaagccgaacgctcaccgtgcccagtgaggactgcagcgtagacg
>A/chicken/Jiangxi/S11228/2015 | EPI_ISL_283519 | A / H7N9
ggccccctcaaagccgaacgctcaccgtgcccagtgaggactgcagcgtagacg
>A/chicken/Jiangsu/ZJ4/2013 | EPI_ISL_145388 | A / H9N2
ggccccctcaaagccgaacgctcaccgtgcccagtgaggactgcagcgtagacg
>A/duck/Jiangsu/YC2/2013 | EPI_ISL_145389 | A / H9N2
ggccccctcaaagccgaacgctcaccgtgcccagtgaggactgcagcgtagacg
>A/chicken/Jiangxi/13496/2014 | EPI_ISL_179911 | A / H7N9
ggccccctcaaagccgaacgctcaccgtgcccagtgaggactgcagcgtagacg
>A/chicken/Jiangxi/13507/2014 | EPI_ISL_179979 | A / H7N9
ggccccctcaaagccgaacgctcaccgtgcccagtgaggactgcagcgtagacg
>A/chicken/Jiangxi/18449/2014 | EPI_ISL_180103 | A / H7N9
ggccccctcaaagccgaacgctcaccgtgcccagtgaggactgcagcgtagacg
>A/chicken/Jiangxi/18466/2014 | EPI_ISL_180137 | A / H0N0
ggccccctcaaagccgaacgctcaccgtgcccagtgaggactgcagcgtagacg
>A/chicken/Jiangxi/18482/2014 | EPI_ISL_180141 | A / H7N9
ggccccctcaaagccgaacgctcaccgtgcccagtgaggactgcagcgtagacg
>A/chicken/Jiangxi/18483/2014 | EPI_ISL_180142 | A / H0N0
ggccccctcaaagccgaacgctcaccgtgcccagtgaggactgcagcgtagacg
>A/chicken/Jiangxi/18515/2014 | EPI_ISL_180149 | A / H7N9
ggccccctcaaagccgaacgctcaccgtgcccagtgaggactgcagcgtagacg
>A/chicken/Jiangxi/18523/2014 | EPI_ISL_180150 | A / H0N0
ggccccctcaaagccgaacgctcaccgtgcccagtgaggactgcagcgtagacg
>A/chicken/Jiangxi/18527/2014 | EPI_ISL_180153 | A / H0N0
ggccccctcaaagccgaacgctcaccgtgcccagtgaggactgcagcgtagacg
>A/chicken/Jiangxi/18468/2014 | EPI_ISL_180138 | A / H0N0
ggccccctcaaagccgaacgctcaccgtgcccagtgaggactgcagcgtagacg
>A/chicken/Zhejiang/727192/2014 | EPI_ISL_203718 | A / H9N2
ggccccctcaaagccgaacgctcaccgtgcccagtgaggactgcagcgtagacg
>A/chicken/Wuxi/6424/2015 | EPI_ISL_277094 | A / H9N2
ggccccctcaaagccgaacgctcaccgtgcccagtgaggactgcagcgtagacg
>A/chicken/Wuxi/6468/2015 | EPI_ISL_277099 | A / H9N2
ggccccctcaaagccgaacgctcaccgtgcccagtgaggactgcagcgtagacg
>A/chicken/Wuxi/5852/2015 | EPI_ISL_277047 | A / H7N9
ggccccctcaaagccgaacgctcaccgtgcccagtgaggactgcagcgtagacg
>A/goose/Wuxi/5842/2015 | EPI_ISL_277060 | A / H9N2
ggccccctcaaagccgaacgctcaccgtgcccagtgaggactgcagcgtagacg
>A/chicken/Wuxi/6440/2015 | EPI_ISL_277096 | A / H9N2
ggccccctcaaagccgaacgctcaccgtgcccagtgaggactgcagcgtagacg
>A/chicken/Wuxi/6088/2015 | EPI_ISL_277125 | A / H9N2
ggccccctcaaagccgaacgctcaccgtgcccagtgaggactgcagcgtagacg
>A/chicken/Wuxi/6224/2015 | EPI_ISL_277126 | A / H9N2
ggccccctcaaagccgaacgctcaccgtgcccagtgaggactgcagcgtagacg
>A/chicken/Wuxi/6225/2015 | EPI_ISL_277127 | A / H9N2
ggccccctcaaagccgaacgctcaccgtgcccagtgaggactgcagcgtagacg
>A/chicken/Zhejiang/S1074/2016 | EPI_ISL_283526 | A / H7N9
ggccccctcaaagccgaacgctcaccgtgcccagtgaggactgcagcgtagacg
>A/chicken/Wuxi/8048/2016 | EPI_ISL_277048 | A / H7N9
ggccccctcaaagccgaacgctcaccgtgcccagtgaggactgcagcgtagacg
>A/chicken/Wuxi/8501/2016 | EPI_ISL_277120 | A / H9N2
ggccccctcaaagccgaacgctcaccgtgcccagtgaggactgcagcgtagacg
>A/chicken/Jiangsu/S1441/2016 | EPI_ISL_283513 | A / H7N9
ggccccctcaaagccgaacgctcaccgtgcccagtgaggactgcagcgtagacg
>A/chicken/Jiangsu/S1460/2016 | EPI_ISL_283514 | A / H7N9
ggccccctcaaagccgaacgctcaccgtgcccagtgaggactgcagcgtagacg
>A/chicken/Wuxi/6082/2015 | EPI_ISL_277064 | A / H9N2
ggccccctcaaagccgaacgctcaccgtgcccagtgaggactgcagcgtagacg
>A/chicken/Wuxi/7107/2015 | EPI_ISL_277112 | A / H9N2
ggccccctcaaagccgaacgctcaccgtgcccagtgaggactgcagcgtagacg
>A/chicken/Wuxi/7109/2015 | EPI_ISL_277113 | A / H9N2
ggccccctcaaagccgaacgctcaccgtgcccagtgaggactgcagcgtagacg
>A/chicken/Wuxi/6085/2015 | EPI_ISL_277124 | A / H9N2
ggccccctcaaagccgaacgctcaccgtgcccagtgaggactgcagcgtagacg
>A/chicken/Wuxi/6442/2015 | EPI_ISL_277098 | A / H9N2
ggccccctcaaagccgaacgctcaccgtgcccagtgaggactgcagcgtagacg
>A/chicken/Wuxi/6688/2015 | EPI_ISL_277109 | A / H9N2
ggccccctcaaagccgaacgctcaccgtgcccagtgaggactgcagcgtagacg
>A/chicken/Wuxi/7022/2015 | EPI_ISL_277111 | A / H9N2
ggccccctcaaagccgaacgctcaccgtgcccagtgaggactgcagcgtagacg
>A/chicken/Guangdong/SD027/2017 | EPI_ISL_283495 | A / H7N9
ggccccctcaaagccgaacgctcaccgtgcccagtgaggactgcagcgtagacg
>A/chicken/Hebei/S1257/2016 | EPI_ISL_283505 | A / H7N9
ggccccctcaaagccgaacgctcaccgtgcccagtgaggactgcagcgtagacg
>A/chicken/Jiangsu/S1045/2016 | EPI_ISL_283511 | A / H7N9
ggccccctcaaagccgaacgctcaccgtgcccagtgaggactgcagcgtagacg
>A/duck/Jiangsu/S1220/2016 | EPI_ISL_283542 | A / H7N9
ggccccctcaaagccgaacgctcaccgtgcccagtgaggactgcagcgtagacg
>A/chicken/Jiangxi/18491/2014 | EPI_ISL_180144 | A / H0N0
ggccccctcaaagccgaacgctcaccgtgcccagtgaggactgcagcgtagacg
>A/chicken/Zhejiang/SIC40/2015 | EPI_ISL_234464 | A / H9N2
ggccccctcaaagccgaacgctcaccgtgcccagtgaggactgcagcgtagacg
>A/chicken/Jiangsu/SIC42/2015 | EPI_ISL_234467 | A / H9N2
ggccccctcaaagccgaacgctcaccgtgcccagtgaggactgcagcgtagacg
>A/chicken/Guangdong/SD008/2017 | EPI_ISL_283486 | A / H7N9
ggccccctcaaagccgaacgctcaccgtgcccagtgaggactgcagcgtagacg
>A/chicken/Guangdong/SD032/2017 | EPI_ISL_283499 | A / H7N9
ggccccctcaaagccgaacgctcaccgtgcccagtgaggactgcagcgtagacg
>A/chicken/Guangdong/SD010/2017 | EPI_ISL_283487 | A / H7N9
ggccccctcaaagccgaacgctcaccgtgcccagtgaggactgcagcgtagacg
>A/chicken/Xiamen/09/2015 | EPI_ISL_285374 | A / H9N2
ggccccctcaaagccgaacgctcaccgtgcccagtgaggactgcagcgtagacg
>A/chicken/Wuxi/WX5/2014 | EPI_ISL_277050 | A / H7N9
ggccccctcaaagccgaacgctcaccgtgcccagtgaggactgcagcgtagacg
>A/duck/Jiangsu/S1700/2016 | EPI_ISL_283543 | A / H7N9
ggccccctcaaagccgaacgctcaccgtgcccagtgaggactgcagcgtagacg
>A/chicken/Jiangxi/18502/2014 | EPI_ISL_180147 | A / H0N0
ggccccctcaaagccgaacgctcaccgtgcccagtgaggactgcagcgtagacg
>A/chicken/Wuxi/7144/2015 | EPI_ISL_277046 | A / H7N9
ggccccctcaaagccgaacgctcaccgtgcccagtgaggactgcagcgtagacg
>A/chicken/Jiangsu/S4519/2015 | EPI_ISL_283515 | A / H7N9
ggccccctcaaagccgaacgctcaccgtgcccagtgaggactgcagcgtagacg
>A/chicken/Wuxi/6638/2015 | EPI_ISL_277101 | A / H9N2
ggccccctcaaagccgaacgctcaccgtgcccagtgaggactgcagcgtagacg
>A/chicken/Wuxi/6643/2015 | EPI_ISL_277102 | A / H9N2
ggccccctcaaagccgaacgctcaccgtgcccagtgaggactgcagcgtagacg
>A/duck/Wuxi/6644/2015 | EPI_ISL_277103 | A / H9N2
ggccccctcaaagccgaacgctcaccgtgcccagtgaggactgcagcgtagacg
>A/chicken/Guangdong/SD034/2017 | EPI_ISL_283500 | A / H7N9
ggccccctcaaagccgaacgctcaccgtgcccagtgaggactgcagcgtagacg
>A/chicken/Wuxi7723/2016 | EPI_ISL_277119 | A / H9N2
ggccccctcaaagccgaacgctcaccgtgcccagtgaggactgcagcgtagacg
>A/chicken/Shanghai/15/2015 | EPI_ISL_215584 | A / H9N2
ggccccctcaaagccgaacgctcaccgtgcccagtgaggactgcagcgtagacg
>A/chicken/Zhejiang/SD001/2016 | EPI_ISL_283535 | A / H7N9
ggccccctcaaagccgaacgctcaccgtgcccagtgaggactgcagcgtagacg
>A/chicken/Zhejiang/221/2016 | EPI_ISL_253035 | A / H9N2
ggccccctcaaagccgaacgctcaccgtgcccagtgaggactgcagcgtagacg
>A/duck/Wuxi/6466/2015 | EPI_ISL_277037 | A / H5N2
ggccccctcaaagccgaacgctcaccgtgcccagtgaggactgcagcgtagacg
>A/chicken/Wuxi/5999/2015 | EPI_ISL_277062 | A / H9N2
ggccccctcaaagccgaacgctcaccgtgcccagtgaggactgcagcgtagacg
>A/chicken/Wuxi/7130/2015 | EPI_ISL_277115 | A / H9N2
ggccccctcaaagccgaacgctcaccgtgcccagtgaggactgcagcgtagacg
>A/chicken/Fujian/S1096/2015 | EPI_ISL_283474 | A / H7N9
ggccccctcaaagccgaacgctcaccgtgcccagtgaggactgcagcgtagacg
>A/chicken/Huzhou/3801/2013 | EPI_ISL_176158 | A / H9N2
ggccccctcaaagccgaacgctcaccgtgcccagtgaggactgcagcgtagacg
>A/chicken/Zhejiang/S4008/2013 | EPI_ISL_283528 | A / H7N9
ggccccctcaaagccgaacgctcaccgtgcccagtgaggactgcagcgtagacg
>A/chicken/Zhejiang/S4079/2013 | EPI_ISL_283532 | A / H7N9
ggccccctcaaagccgaacgctcaccgtgcccagtgaggactgcagcgtagacg
>A/chicken/Zhejiang/W41/2013 | EPI_ISL_203686 | A / H9N2
ggccccctcaaagccgaacgctcaccgtgcccagtgaggactgcagcgtagacg
>A/chicken/Zhejiang/S4071/2013 | EPI_ISL_283531 | A / H7N9
ggccccctcaaagccgaacgctcaccgtgcccagtgaggactgcagcgtagacg
>A/chicken/Jiangsu/TM58/2013 | EPI_ISL_294487 | A / H9N2
ggccccctcaaagccgaacgctcaccgtgcccagtgaggactgcagcgtagacg
>A/chicken/Jiangsu/TM71/2014 | EPI_ISL_294490 | A / H9N2
ggccccctcaaagccgaacgctcaccgtgcccagtgaggactgcagcgtagacg
>A/chicken/Zhejiang/727198/2014 | EPI_ISL_203719 | A / H9N2
ggccccctcaaagccgaacgctcaccgtgcccagtgaggactgcagcgtagacg
>A/chicken/Zhejiang/SIC30/2014 | EPI_ISL_234430 | A / H9N2
ggccccctcaaagccgaacgctcaccgtgcccagtgaggactgcagcgtagacg
>A/chicken/Zhejiang/925159/2014 | EPI_ISL_203725 | A / H9N2
ggccccctcaaagccgaacgctcaccgtgcccagtgaggactgcagcgtagacg
>A/chicken/Wuxi/SC4315/2015/H7N2 | EPI_ISL_223199 | A / H7N2
ggccccctcaaagccgaacgctcaccgtgcccagtgaggactgcagcgtagacg
>A/chicken/Wuxi/SC4315/2015/H9N2 | EPI_ISL_223200 | A / H9N2
ggccccctcaaagccgaacgctcaccgtgcccagtgaggactgcagcgtagacg
>A/chicken/Wuxi/SC6395/2015/H9N2 | EPI_ISL_223202 | A / H9N2
ggccccctcaaagccgaacgctcaccgtgcccagtgaggactgcagcgtagacg
>A/chicken/Wuxi/SC6395/2015/H7N2 | EPI_ISL_223201 | A / H7N2
ggccccctcaaagccgaacgctcaccgtgcccagtgaggactgcagcgtagacg
>A/chicken/Huai'an/007/2014 | EPI_ISL_244620 | A / H7N9
ggccccctcaaagccgaacgctcaccgtgcccagtgaggactgcagcgtagacg
>A/duck/Huai'an/053/2014 | EPI_ISL_244622 | A / H7N9
ggccccctcaaagccgaacgctcaccgtgcccagtgaggactgcagcgtagacg
>A/chicken/Jiangsu/WXWA021/2013  | EPI_ISL_258551 | A / H9N2
ggccccctcaaagccgaacgctcaccgtgcccagtgaggactgcagcgtagacg
>A/chicken/Wuxi/3083/2014 | EPI_ISL_277056 | A / H9N2
ggccccctcaaagccgaacgctcaccgtgcccagtgaggactgcagcgtagacg
>A/chicken/Wuxi/3085/2014 | EPI_ISL_277057 | A / H9N2
ggccccctcaaagccgaacgctcaccgtgcccagtgaggactgcagcgtagacg
>A/chicken/Wuxi/6469/2015 | EPI_ISL_277100 | A / H9N2
ggccccctcaaagccgaacgctcaccgtgcccagtgaggactgcagcgtagacg
>A/chicken/Wuxi/6649/2015 | EPI_ISL_277104 | A / H9N2
ggccccctcaaagccgaacgctcaccgtgcccagtgaggactgcagcgtagacg
>A/chicken/Wuxi/6650/2015 | EPI_ISL_277105 | A / H9N2
ggccccctcaaagccgaacgctcaccgtgcccagtgaggactgcagcgtagacg
>A/chicken/Wuxi/6808/2015 | EPI_ISL_277110 | A / H9N2
ggccccctcaaagccgaacgctcaccgtgcccagtgaggactgcagcgtagacg
>A/chicken/Wuxi/6657/2015 | EPI_ISL_277106 | A / H9N2
ggccccctcaaagccgaacgctcaccgtgcccagtgaggactgcagcgtagacg
>A/chicken/Wuxi/6084/2015 | EPI_ISL_277123 | A / H9N2
ggccccctcaaagccgaacgctcaccgtgcccagtgaggactgcagcgtagacg
>A/chicken/Fujian/SD005/2015 | EPI_ISL_283480 | A / H7N9
ggccccctcaaagccgaacgctcaccgtgcccagtgaggactgcagcgtagacg
>A/chicken/Guangdong/SD028/2017 | EPI_ISL_283496 | A / H7N9
ggccccctcaaagccgaacgctcaccgtgcccagtgaggactgcagcgtagacg
>A/duck/Zhejiang/S1375/2016 | EPI_ISL_283546 | A / H7N9
ggccccctcaaagccgaacgctcaccgtgcccagtgaggactgcagcgtagacg
>A/chicken/Wuxi/5854/2015 | EPI_ISL_277061 | A / H9N2
ggccccctcaaagccgaacgctcaccgtgcccagtgaggactgcagcgtagacg
>A/chicken/Shaoxing/5493/2013 | EPI_ISL_179850 | A / H9N2
ggccccctcaaagccgaacgctcaccgtgcccagtgaggactgcagcgtagacg
>A/chicken/Jiangxi/18486/2014 | EPI_ISL_180143 | A / H0N0
ggccccctcaaagccgaacgctcaccgtgcccagtgaggactgcagcgtagacg
>A/chicken/Guangdong/SIC27/2014 | EPI_ISL_234458 | A / H9N2
ggccccctcaaagccgaacgctcaccgtgcccagtgaggactgcagcgtagacg
>A/chicken/Guangdong/SIC29/2014 | EPI_ISL_234462 | A / H9N2
ggccccctcaaagccgaacgctcaccgtgcccagtgaggactgcagcgtagacg
>A/chicken/Guangdong/SD031/2017 | EPI_ISL_283498 | A / H7N9
ggccccctcaaagccgaacgctcaccgtgcccagtgaggactgcagcgtagacg
>A/chicken/Jiangxi/18476/2014 | EPI_ISL_180140 | A / H0N0
ggccccctcaaagccgaacgctcaccgtgcccagtgaggactgcagcgtagacg
>A/chicken/Jiangsu/SC537/2013 | EPI_ISL_142930 | A / H7N9
ggccccctcaaagccgaacgctcaccgtgcccagtgaggactgcagcgtagacg
>A/chicken/Shanghai/02/2015 | EPI_ISL_215582 | A / H9N2
ggccccctcaaagccgaacgctcaccgtgcccagtgaggactgcagcgtagacg
>A/chicken/Fujian/SD037/2017 | EPI_ISL_284688 | A / H9N2
ggccccctcaaagccgaacgctcaccgtgcccagtgaggactgcagcgtagacg
>A/chicken/Fujian/SD056/2017 | EPI_ISL_284687 | A / H9N2
ggccccctcaaagccgaacgctcaccgtgcccagtgaggactgcagcgtagacg
>A/chicken/Fujian/SD070/2017 | EPI_ISL_284689 | A / H9N2
ggccccctcaaagccgaacgctcaccgtgcccagtgaggactgcagcgtagacg
>A/chicken/Jiaxing/4725/2013 | EPI_ISL_179844 | A / H9N2
ggccccctcaaagccgaacgctcaccgtgcccagtgaggactgcagcgtagacg
>A/chicken/Ningbo/2727/2013 | EPI_ISL_176153 | A / H9N2
ggccccctcaaagccgaacgctcaccgtgcccagtgaggactgcagcgtagacg
>A/chicken/Jiangsu/SIC12/2013 | EPI_ISL_234447 | A / H9N2
ggccccctcaaagccgaacgctcaccgtgcccagtgaggactgcagcgtagacg
>A/chicken/Zhejiang/3C34/2014 | EPI_ISL_203714 | A / H9N2
ggccccctcaaagccgaacgctcaccgtgcccagtgaggactgcagcgtagacg
>A/chicken/Wuxi/6080/2015 | EPI_ISL_277063 | A / H9N2
ggccccctcaaagccgaacgctcaccgtgcccagtgaggactgcagcgtagacg
>A/pigeon/Zhejiang/P1/2013 | EPI_ISL_162874 | A / H7N9
ggccccctcaaagccgaacgctcaccgtgcccagtgaggactgcagcgtagacg
>A/chicken/Zhejiang/C494/2013 | EPI_ISL_162878 | A / H9N2
ggccccctcaaagccgaacgctcaccgtgcccagtgaggactgcagcgtagacg
>A/chicken/Zhejiang/C11/2013 | EPI_ISL_142031 | A / H9N9
ggccccctcaaagccgaacgctcaccgtgcccagtgaggactgcagcgtagacg
>A/chicken/Zhejiang/C497/2013 | EPI_ISL_162879 | A / H9N2
ggccccctcaaagccgaacgctcaccgtgcccagtgaggactgcagcgtagacg
>A/duck/Wuxi/5083/2015 | EPI_ISL_277058 | A / H9N2
ggccccctcaaagccgaacgctcaccgtgcccagtgaggactgcagcgtagacg
>A/chicken/Wuxi/6435/2015 | EPI_ISL_277095 | A / H9N2
ggccccctcaaagccgaacgctcaccgtgcccagtgaggactgcagcgtagacg
>A/pigeon/Wuxi/5997/2015 | EPI_ISL_277121 | A / H9N2
ggccccctcaaagccgaacgctcaccgtgcccagtgaggactgcagcgtagacg
>A/pigeon/Wuxi/5998/2015 | EPI_ISL_277122 | A / H9N2
ggccccctcaaagccgaacgctcaccgtgcccagtgaggactgcagcgtagacg
>A/chicken/Suzhou/4960/2013 | EPI_ISL_176024 | A / H9N2
ggccccctcaaagccgaacgctcaccgtgcccagtgaggactgcagcgtagacg
>A/pigeon/Zhejiang/2P4/2013 | EPI_ISL_203708 | A / H9N2
ggccccctcaaagccgaacgctcaccgtgcccagtgaggactgcagcgtagacg
>A/pigeon/Zhejiang/2P5/2013 | EPI_ISL_203709 | A / H9N2
ggccccctcaaagccgaacgctcaccgtgcccagtgaggactgcagcgtagacg
>A/chicken/Zhejiang/925117/2014 | EPI_ISL_203722 | A / H9N2
ggccccctcaaagccgaacgctcaccgtgcccagtgaggactgcagcgtagacg
>A/Chicken/Guangdong/CZ145/2015 | EPI_ISL_176835 | A / H7N9
ggccccctcaaagccgaacgctcaccgtgcccagtgaggactgcagcgtagacg
>A/chicken/Shanghai/06/2015 | EPI_ISL_215583 | A / H9N2
ggccccctcaaagccgaacgctcaccgtgcccagtgaggactgcagcgtagacg
>A/chicken/Xiamen/10/2015 | EPI_ISL_285375 | A / H9N2
ggccccctcaaagccgaacgctcaccgtgcccagtgaggactgcagcgtagacg
>A/chicken/Zhejiang/727063/2014 | EPI_ISL_203717 | A / H9N2
ggccccctcaaagccgaacgctcaccgtgcccagtgaggactgcagcgtagacg
>A/chicken/Wuxi/7346/2015 | EPI_ISL_277117 | A / H9N2
ggccccctcaaagccgaacgctcaccgtgcccagtgaggactgcagcgtagacg
>A/chicken/Wuxi/7641/2016 | EPI_ISL_277118 | A / H9N2
ggccccctcaaagccgaacgctcaccgtgcccagtgaggactgcagcgtagacg
>A/chicken/Shanghai/S4100/2015 | EPI_ISL_283523 | A / H7N9
ggccccctcaaagccgaacgctcaccgtgcccagtgaggactgcagcgtagacg
>A/chicken/Zhejiang/HZ03/2014 | EPI_ISL_272725 | A / H9N2
ggccccctcaaagccgaacgctcaccgtgcccagtgaggactgcagcgtagacg
>A/chicken/Zhejiang/HZ05/2014 | EPI_ISL_272726 | A / H9N2
ggccccctcaaagccgaacgctcaccgtgcccagtgaggactgcagcgtagacg
>A/chicken/Shanghai/PT02/2015 | EPI_ISL_272724 | A / H9N2
ggccccctcaaagccgaacgctcaccgtgcccagtgaggactgcagcgtagacg
>A/chicken/Zhejiang/HZ26/2014 | EPI_ISL_272728 | A / H9N2
ggccccctcaaagccgaacgctcaccgtgcccagtgaggactgcagcgtagacg
>A/duck/Anhui/AQ14/2014 | EPI_ISL_272727 | A / H9N2
ggccccctcaaagccgaacgctcaccgtgcccagtgaggactgcagcgtagacg
>A/chicken/Zhejiang/TL27/2014 | EPI_ISL_272729 | A / H9N2
ggccccctcaaagccgaacgctcaccgtgcccagtgaggactgcagcgtagacg
>A/pigeon/Zhejiang/P2/2013 | EPI_ISL_162875 | A / H7N9
ggccccctcaaagccgaacgctcaccgtgcccagtgaggactgcagcgtagacg
>A/chicken/Hangzhou/410/2013 | EPI_ISL_169428 | A / H9N2
ggccccctcaaagccgaacgctcaccgtgcccagtgaggactgcagcgtagacg
>A/chicken/Qingdao/001/2014 | EPI_ISL_198122 | A / H9N2
ggccccctcaaagccgaacgctcaccgtgcccagtgaggactgcagcgtagacg
>A/chicken/Qingdao/002/2014 | EPI_ISL_198123 | A / H9N2
ggccccctcaaagccgaacgctcaccgtgcccagtgaggactgcagcgtagacg
>A/duck/Qingdao/016/2014 | EPI_ISL_198137 | A / H9N2
ggccccctcaaagccgaacgctcaccgtgcccagtgaggactgcagcgtagacg
>A/chicken/Qingdao/003/2014 | EPI_ISL_198124 | A / H9N2
ggccccctcaaagccgaacgctcaccgtgcccagtgaggactgcagcgtagacg
>A/chicken/Qingdao/005/2014 | EPI_ISL_198126 | A / H9N2
ggccccctcaaagccgaacgctcaccgtgcccagtgaggactgcagcgtagacg
>A/chicken/Qingdao/013/2014 | EPI_ISL_198134 | A / H9N2
ggccccctcaaagccgaacgctcaccgtgcccagtgaggactgcagcgtagacg
>A/chicken/Zhejiang/C483/2013 | EPI_ISL_162867 | A / H7N9
ggccccctcaaagccgaacgctcaccgtgcccagtgaggactgcagcgtagacg
>A/chicken/Zhejiang/C484/2013 | EPI_ISL_162876 | A / H9N2
ggccccctcaaagccgaacgctcaccgtgcccagtgaggactgcagcgtagacg
>A/chicken/Qingdao/004/2014 | EPI_ISL_198125 | A / H9N2
ggccccctcaaagccgaacgctcaccgtgcccagtgaggactgcagcgtagacg
>A/chicken/Qingdao/006/2014 | EPI_ISL_198127 | A / H9N2
ggccccctcaaagccgaacgctcaccgtgcccagtgaggactgcagcgtagacg
>A/chicken/Qingdao/010/2014 | EPI_ISL_198131 | A / H9N2
ggccccctcaaagccgaacgctcaccgtgcccagtgaggactgcagcgtagacg
>A/chicken/Qingdao/019/2014 | EPI_ISL_198140 | A / H9N2
ggccccctcaaagccgaacgctcaccgtgcccagtgaggactgcagcgtagacg
>A/chicken/Qingdao/014/2014 | EPI_ISL_198135 | A / H9N2
ggccccctcaaagccgaacgctcaccgtgcccagtgaggactgcagcgtagacg
>A/chicken/Qingdao/007/2014 | EPI_ISL_198128 | A / H9N2
ggccccctcaaagccgaacgctcaccgtgcccagtgaggactgcagcgtagacg
>A/chicken/Qingdao/012/2014 | EPI_ISL_198133 | A / H9N2
ggccccctcaaagccgaacgctcaccgtgcccagtgaggactgcagcgtagacg
>A/chicken/Qingdao/015/2014 | EPI_ISL_198136 | A / H9N2
ggccccctcaaagccgaacgctcaccgtgcccagtgaggactgcagcgtagacg
>A/chicken/Qingdao/008/2014 | EPI_ISL_198129 | A / H9N2
ggccccctcaaagccgaacgctcaccgtgcccagtgaggacagcagcgtagacg
>A/chicken/Qingdao/009/2014 | EPI_ISL_198130 | A / H9N2
ggccccctcaaagccgaacgctcaccgtgcccagtgaggacagcagcgtagacg
>A/chicken/Qingdao/011/2014 | EPI_ISL_198132 | A / H9N2
ggccccctcaaagccgaacgctcaccgtgcccagtgaggacagcagcgtagacg
>A/chicken/Qingdao/020/2014 | EPI_ISL_198141 | A / H9N2
ggccccctcaaagccgaacgctcaccgtgcccagtgaggacagcagcgtagacg
>A/chicken/Qingdao/018/2014 | EPI_ISL_198139 | A / H9N2
ggccccctcaaagccgaacgctcaccgtgcccagtgaggacagcagcgtagacg
>A/pigeon/Shanghai/S1423/2013 | EPI_ISL_142902 | A / H7N9
ggccccctcaaagccgaacgctcaccgtgcccagtgaggactgcagcgtagacg
>A/homing pigeon/Jiangsu/SD184/2013 | EPI_ISL_142904 | A / H7N9
ggccccctcaaagccgaacgctcaccgtgcccagtgaggactgcagcgtagacg
>A/tree sparrow/Shanghai/01/2013 | EPI_ISL_156527 | A / H7N9
ggccccctcaaagccgaacgctcaccgtgcccagtgaggactgcagcgtagacg
>A/tree sparrow/Shanghai/01/2013 | EPI_ISL_157221 | A / H7N9
ggccccctcaaagccgaacgctcaccgtgcccagtgaggactgcagcgtagacg
>A/chicken/Guangdong/SD1/2013 | EPI_ISL_175609 | A / H7N9
ggccccctcaaagccgaacgctcaccgtgcccagtgaggactgcagcgtagacg
>A/chicken/Shaoxing/2414/2013 | EPI_ISL_176149 | A / H0N0
ggccccctcaaagccgaacgctcaccgtgcccagtgaggactgcagcgtagacg
>A/chicken/Jiangsu/NTTZ/2013 | EPI_ISL_145390 | A / H9N2
ggccccctcaaagccgaacgctcaccgtgcccagtgaggactgcagcgtagacg
>A/chicken/Jiangsu/CZ1/2012 | EPI_ISL_145393 | A / H9N2
ggccccctcaaagccgaacgctcaccgtgcccagtgaggactgcagcgtagacg
>A/silkie chicken/Huzhou/4218/2013 | EPI_ISL_179838 | A / H9N2
ggccccctcaaagccgaacgctcaccgtgcccagtgaggactgcagcgtagacg
>A/pigeon/Zhejiang/77037/2014 | EPI_ISL_203726 | A / H9N2
ggccccctcaaagccgaacgctcaccgtgcccagtgaggactgcagcgtagacg
>A/pigeon/Zhejiang/727044/2014 | EPI_ISL_203727 | A / H9N2
ggccccctcaaagccgaacgctcaccgtgcccagtgaggactgcagcgtagacg
>A/Chicken/Jilin/13199/2014 | EPI_ISL_161672 | A / H7N9
ggccccctcaaagccgaacgctcaccgtgcccagtgaggactgcagcgtagacg
>A/Chicken/Jilin/05/2014 | EPI_ISL_161670 | A / H7N9
ggccccctcaaagccgaacgctcaccgtgcccagtgaggactgcagcgtagacg
>A/Chicken/Jilin/13188/2014 | EPI_ISL_161671 | A / H7N9
ggccccctcaaagccgaacgctcaccgtgcccagtgaggactgcagcgtagacg
>A/Chicken/Jilin/13205/2014 | EPI_ISL_161675 | A / H7N9
ggccccctcaaagccgaacgctcaccgtgcccagtgaggactgcagcgtagacg
>A/chicken/Huzhou/3765/2013 | EPI_ISL_175737 | A / H7N9
ggccccctcaaagccgaacgctcaccgtgcccagtgaggactgcagcgtagacg
>A/chicken/Huzhou/3791/2013 | EPI_ISL_175738 | A / H7N9
ggccccctcaaagccgaacgctcaccgtgcccagtgaggactgcagcgtagacg
>A/chicken/Huzhou/3977/2013 | EPI_ISL_175766 | A / H0N0
ggccccctcaaagccgaacgctcaccgtgcccagtgaggactgcagcgtagacg
>A/chicken/Huzhou/4069/2013 | EPI_ISL_175770 | A / H0N0
ggccccctcaaagccgaacgctcaccgtgcccagtgaggactgcagcgtagacg
>A/chicken/Huzhou/4074/2013 | EPI_ISL_175772 | A / H7N9
ggccccctcaaagccgaacgctcaccgtgcccagtgaggactgcagcgtagacg
>A/chicken/Huzhou/4076/2013 | EPI_ISL_175773 | A / H7N9
ggccccctcaaagccgaacgctcaccgtgcccagtgaggactgcagcgtagacg
>A/chicken/Huzhou/4079/2013 | EPI_ISL_175774 | A / H0N0
ggccccctcaaagccgaacgctcaccgtgcccagtgaggactgcagcgtagacg
>A/chicken/Huzhou/4083/2013 | EPI_ISL_175776 | A / H7N9
ggccccctcaaagccgaacgctcaccgtgcccagtgaggactgcagcgtagacg
>A/chicken/Huzhou/4141/2013 | EPI_ISL_175777 | A / H7N9
ggccccctcaaagccgaacgctcaccgtgcccagtgaggactgcagcgtagacg
>A/chicken/Huzhou/4169/2013 | EPI_ISL_175778 | A / H7N9
ggccccctcaaagccgaacgctcaccgtgcccagtgaggactgcagcgtagacg
>A/silkie chicken/Huzhou/4208/2013 | EPI_ISL_175780 | A / H0N0
ggccccctcaaagccgaacgctcaccgtgcccagtgaggactgcagcgtagacg
>A/chicken/Huzhou/3802/2013 | EPI_ISL_175739 | A / H7N9
ggccccctcaaagccgaacgctcaccgtgcccagtgaggactgcagcgtagacg
>A/chicken/Huzhou/4067/2013 | EPI_ISL_175769 | A / H7N9
ggccccctcaaagccgaacgctcaccgtgcccagtgaggactgcagcgtagacg
>A/chicken/Huzhou/4073/2013 | EPI_ISL_175771 | A / H7N9
ggccccctcaaagccgaacgctcaccgtgcccagtgaggactgcagcgtagacg
>A/Chicken/Jilin/13202/2014 | EPI_ISL_161673 | A / H7N9
ggccccctcaaagccgaacgctcaccgtgcccagtgaggactgcagcgtagacg
>A/chicken/Jilin/SD020/2014 | EPI_ISL_168015 | A / H7N2
ggccccctcaaagccgaacgctcaccgtgcccagtgaggactgcagcgtagacg
>A/chicken/Jiangxi/13239/2014 | EPI_ISL_179900 | A / H0N0
ggccccctcaaagccgaacgctcaccgtgcccagtgaggactgcagcgtagacg
>A/chicken/Jiangxi/13250/2014 | EPI_ISL_179901 | A / H7N9
ggccccctcaaagccgaacgctcaccgtgcccagtgaggactgcagcgtagacg
>A/chicken/Jiangxi/13268/2014 | EPI_ISL_179903 | A / H7N9
ggccccctcaaagccgaacgctcaccgtgcccagtgaggactgcagcgtagacg
>A/chicken/Jiangxi/13491/2014 | EPI_ISL_179910 | A / H7N9
ggccccctcaaagccgaacgctcaccgtgcccagtgaggactgcagcgtagacg
>A/chicken/Jiangxi/13510/2014 | EPI_ISL_179917 | A / H7N9
ggccccctcaaagccgaacgctcaccgtgcccagtgaggactgcagcgtagacg
>A/chicken/Jiangxi/13519/2014 | EPI_ISL_179915 | A / H7N9
ggccccctcaaagccgaacgctcaccgtgcccagtgaggactgcagcgtagacg
>A/chicken/Jiangxi/13527/2014 | EPI_ISL_180015 | A / H0N0
ggccccctcaaagccgaacgctcaccgtgcccagtgaggactgcagcgtagacg
>A/chicken/Jiangxi/13530/2014 | EPI_ISL_180016 | A / H7N9
ggccccctcaaagccgaacgctcaccgtgcccagtgaggactgcagcgtagacg
>A/chicken/Jiangxi/13544/2014 | EPI_ISL_180021 | A / H7N9
ggccccctcaaagccgaacgctcaccgtgcccagtgaggactgcagcgtagacg
>A/chicken/Jiangxi/13551/2014 | EPI_ISL_180023 | A / H7N9
ggccccctcaaagccgaacgctcaccgtgcccagtgaggactgcagcgtagacg
>A/chicken/Jiangxi/13556/2014 | EPI_ISL_180025 | A / H7N9
ggccccctcaaagccgaacgctcaccgtgcccagtgaggactgcagcgtagacg
>A/chicken/Jiangxi/14482/2014 | EPI_ISL_180030 | A / H7N9
ggccccctcaaagccgaacgctcaccgtgcccagtgaggactgcagcgtagacg
>A/chicken/Jiangxi/14515/2014 | EPI_ISL_180035 | A / H7N9
ggccccctcaaagccgaacgctcaccgtgcccagtgaggactgcagcgtagacg
>A/chicken/Jiangxi/13564/2014 | EPI_ISL_180026 | A / H7N9
ggccccctcaaagccgaacgctcaccgtgcccagtgaggactgcagcgtagacg
>A/chicken/Jiangxi/15510/2014 | EPI_ISL_180082 | A / H0N0
ggccccctcaaagccgaacgctcaccgtgcccagtgaggactgcagcgtagacg
>A/chicken/Jiangxi/13515/2014 | EPI_ISL_179981 | A / H0N0
ggccccctcaaagccgaacgctcaccgtgcccagtgaggactgcagcgtagacg
>A/chicken/Jiangxi/13540/2014 | EPI_ISL_180019 | A / H0N0
ggccccctcaaagccgaacgctcaccgtgcccagtgaggactgcagcgtagacg
>A/chicken/Huzhou/4080/2013 | EPI_ISL_175775 | A / H0N0
ggccccctcaaagccgaacgctcaccgtgcccagtgaggactgcagcgtagacg
>A/chicken/Zhejiang/S4135/2013 | EPI_ISL_283533 | A / H7N9
ggccccctcaaagccgaacgctcaccgtgcccagtgaggactgcagcgtagacg
>A/chicken/Huzhou/4045/2013 | EPI_ISL_175768 | A / H7N9
ggccccctcaaagccgaacgctcaccgtgcccagtgaggactgcagcgtagacg
>A/silkie chicken/Huzhou/4213/2013 | EPI_ISL_175781 | A / H7N9
ggccccctcaaagccgaacgctcaccgtgcccagtgaggactgcagcgtagacg
>A/chicken/Jiangxi/13553/2014 | EPI_ISL_179920 | A / H7N9
ggccccctcaaagccgaacgctcaccgtgcccagtgaggactgcagcgtagacg
>A/chicken/Jiangxi/13536/2014 | EPI_ISL_180017 | A / H7N9
ggccccctcaaagccgaacgctcaccgtgcccagtgaggactgcagcgtagacg
>A/Chicken/Suzhou/097-2/2013 | EPI_ISL_159067 | A / H9N2
ggccccctcaaagccgaacgctcaccgtgcccagtgaggactgcagcgtagacg
>A/chicken/Jiangsu/SIC11/2013 | EPI_ISL_234465 | A / H9N2
ggccccctcaaagccgaacgctcaccgtgcccagtgaggactgcagcgtaggcg
>A/chicken/Jiangsu/ZJDT1/2013 | EPI_ISL_145385 | A / H9N2
ggccccctcaaagccgaacgctcaccgtgcccagtgaggactgcagcgtagacg
>A/duck/Zhejiang/D488/2013 | EPI_ISL_170568 | A / H9N2
ggccccctcaaagccgaacgctcaccgtgcccagtgaggactgcagcgtagacg
>A/chicken/Huzhou/3861/2013 | EPI_ISL_176159 | A / H9N2
ggccccctcaaagccgaacgctcaccgtgcccagtgaggactgcagcgtagacg
>A/quail/Zhejiang/2A1-2/2013 | EPI_ISL_203699 | A / H9N2
ggccccctcaaagccgaacgctcaccgtgcccagtgaggactgcagcgtagacg
>A/quail/Zhejiang/2A1-4/2013 | EPI_ISL_203696 | A / H9N2
ggccccctcaaagccgaacgctcaccgtgcccagtgaggactgcagcgtagacg
>A/quail/Zhejiang/2A1-5/2013 | EPI_ISL_203697 | A / H9N2
ggccccctcaaagccgaacgctcaccgtgcccagtgaggactgcagcgtagacg
>A/chicken/Ningxia/S1152/2014 | EPI_ISL_283522 | A / H7N9
ggccccctcaaagccgaacgctcaccgtgcccagtgaggactgcagcgtagacg
>A/chicken/Jiangsu/SD012/2015 | EPI_ISL_283516 | A / H7N9
ggccccctcaaagccgaacgctcaccgtgcccagtgaggactgcagcgtagacg
>A/chicken/Wenzhou/642/2013 | EPI_ISL_146167 | A / H9N2
ggccccctcaaagccgaacgctcaccgtgcccagtgaggactgcagcgtagacg
>A/chicken/Jiangxi/18470/2014 | EPI_ISL_180139 | A / H0N0
ggccccctcaaagccgaacgctcaccgtgcccagtgannnnnnnnnnnnnnnnn
>A/chicken/Jiangxi/1271/2014 | EPI_ISL_173503 | A / H0N0
ggccccctcaaagccgaacgctcaccgtgcccagtgaggactgcagcgtagacg
>A/chicken/Anhui/AH329/2016 | EPI_ISL_284664 | A / H9N2
ggccccctcaaagccgaacgctcaccgtgcccagtgaggactgcagcgtagacg
>A/chicken/Wuxi/2723/2014 | EPI_ISL_277055 | A / H9N2
ggccccctcaaagccgaacgctcaccgtgcccagtgaggactgcagcgtagacg
>A/duck/Wuxi/6462/2015 | EPI_ISL_277036 | A / H5N2
ggccccctcaaagccgaacgctcaccgtgcccagtgaggactgcagcgtagacg
>A/chicken/Jiangxi/1226/2014 | EPI_ISL_181903 | A / H0N0
ggccccctcaaagccgaacgctcaccgtgcccagtgaggactgcagcgtagacg
>A/chicken/Zhejiang/C52/2013 | EPI_ISL_203681 | A / H9N2
ggccccctcaaagccgaacgctcaccgtgcccagtgaggactgcagcgtagacg
>A/chicken/Jiangxi/18524/2014 | EPI_ISL_180151 | A / H0N0
----------------aacgctcaccgtgcccagtgaggactgcagcgtagacg
>A/chicken/Ningbo/2929/2013 | EPI_ISL_176154 | A / H9N2
ggccccctcaaagccgaacgctcaccgtgcccagtgaggactgcagcgtagacg
>A/chicken/Wenzhou/2580/2013 | EPI_ISL_176151 | A / H0N0
-----------------acgctcaccgtgcccagtgaggactgcagcgtagacg
>A/duck/Wuxi/6663/2015 | EPI_ISL_277108 | A / H9N2
ggccccctcaaagccgaacgctcaccgtgcccagtgaggactgcagcgtagacg
>A/chicken/Zhejiang/925122/2014 | EPI_ISL_203723 | A / H9N2
ggccccctcaaagccgaacgctcaccgtgcccagtgaggactgcagcgtagacg
>A/chicken/Zhejiang/C45/2013 | EPI_ISL_203677 | A / H9N2
ggccccctcaaagccgaacgctcaccgtgcccagtgaggactgcagcgtatacg
>A/chicken/Shenzhen/2122/2013 | EPI_ISL_179921 | A / H0N0
ggccccctcaaagccgaacgctcaccgtgcccagtgaggactgcagcgtagacg
>A/chicken/Suzhou/04020705/2013 | EPI_ISL_200116 | A / H0N0
ggccccctcaaagccgaacgctcaccgtgcccagtgaggactgcagcgtagacg
>A/chicken/Wuxi/7124/2015 | EPI_ISL_277114 | A / H9N2
ggccccctcaaagccgaacgctcaccgtgcccagtgaggactgcagcgtagacg
>A/chicken/Zhejiang/DTID-ZJU06/2013 | EPI_ISL_179671 | A / H7N9
ggccccctcaaagccgaacgctcaccgtgcccagtgaggactgcagcgtagacg
>A/chicken/Huzhou/4075/2013 | EPI_ISL_177244 | A / H0N0
ggccccctcaaagccgaacgctcaccgtgcccagtgaggactgcagcgtagacg
>A/Chicken/Suzhou/097-1/2013 | EPI_ISL_159064 | A / H7N9
ggccccctcaaagccgaacgctcaccgtgcccagtgaggactgcagcgtagacg
>A/chicken/Shandong/wf0712/2013 | EPI_ISL_173738 | A / H9N2
ggccccctcaaagccgaacgctcaccgtgcccagtgaggactgcagcgtagacg
>A/chicken/Beijing/1115/2013 | EPI_ISL_173596 | A / H9N2
ggccccctcaaagccgaacgctcaccgtgcccagtgaggactgcagcgtagacg
>A/chicken/Wenzhou/HATSLG01/2015 | EPI_ISL_205127 | A / H7N9
ggccccctcaaagccgaacgctcaccgtgcccagtgaggactgcagcgtagacg
>A/chicken/Hangzhou/174/2013 | EPI_ISL_194993 | A / H7N9
ggccccctcaaagccgaacgctcaccgtgcccagtgaggactgcagcgtagacg
>A/chicken/Beijing/0331/2013 | EPI_ISL_173729 | A / H9N2
ggccccctcaaagccgaacgctcaccgtgcccagtgaggactgcagcgtagacg
>A/duck/Ganzhou/GZ188/2016 | EPI_ISL_252836 | A / H9N2
ggccccctcaaagccgaacgctcaccgtgcccagtgaggactgcagcgtagacg
>A/duck/Wenzhou/YJYF24/2015 | EPI_ISL_205126 | A / H7N9
ggccccctcaaagccgaacgctcaccgtgcccagtgaggactgcagcgtagacg
>A/chicken/Jiangsu/JS4539/2014 | EPI_ISL_235798 | A / H9N2
ggccccctcaaagccgaacgctcaccgtgcccagtgaggactgcagcgtagacg
>A/chicken/Wenzhou/WZTSLG02/2015 | EPI_ISL_205128 | A / H7N9
ggccccctcaaagccgaacgctcaccgtgcccagtgaggactgcagcgtagacg
>A/chicken/Taishun/TS12/2016 | EPI_ISL_244532 | A / H5N6
ggccccctcaaagccgaacgctcaccgtgcccagtgaggactgcagcgtagacg
>A/chicken/Ganzhou/GZ50/2015 | EPI_ISL_244537 | A / H5N6
ggccccctcaaagccgaacgctcaccgtgcccagtgaggactgcagcgtagacg
>A/chicken/Quzhou/2/2015 | EPI_ISL_190693 | A / H7N9
ggccccctcaaagccgaacgctcaccgtgcccagtgaggactgcagcgtagacg
>A/chicken/Guangdong/J1/2017 | EPI_ISL_280466 | A / H7N9
ggccccctcaaagccgaacgctcaccgtgcccagtgaggactgcagcgtagacg
>A/chicken/Guangdong/J2/2017 | EPI_ISL_280467 | A / H7N9
ggccccctcaaagccgaacgctcaccgtgcccagtgaggactgcagcgtagacg
>A/chicken/Wenzhou/RAQL01/2015 | EPI_ISL_205122 | A / H7N9
ggccccctcaaagccgaacgctcaccgtgcccagtgaggactgcagcgtagacg
>A/chicken/Wenzhou/RAQL18/2015 | EPI_ISL_205123 | A / H7N9
ggccccctcaaagccgaacgctcaccgtgcccagtgaggactgcagcgtagacg
>A/chicken/Taizhou/TZJF02/2015 | EPI_ISL_205125 | A / H7N9
ggccccctcaaagccgaacgctcaccgtgcccagtgaggactgcagcgtagacg
>A/chicken/Anhui/AH120/2015 | EPI_ISL_235796 | A / H9N2
ggccccctcaaagccgaacgctcaccgtacccagtgaggactgcagcgtagacg
>A/chicken/Ganzhou/GZ140/2016 | EPI_ISL_252839 | A / H9N2
ggccccctcaaagccgaacgctcaccgtgcccagtgaggactgcagcgtagacg
>A/Chicken/Nanjing/106-2/2013 | EPI_ISL_159065 | A / H9N2
ggccccctcaaagccgaacgctcaccgtgcccagtgaggactgcagcgtagacg
>A/Chicken/Nanjing/503/2013 | EPI_ISL_159066 | A / H9N2
ggccccctcaaagccgaacgctcaccgtgcccagtgaggactgcagcgtagacg
>A/chicken/Beijing/0309/2013 | EPI_ISL_173727 | A / H9N2
ggccccctcaaagccgaacgctcaccgtgcccagtgaggactgcagcgtagacg
>A/chicken/Wenzhou/YHQL04/2014 | EPI_ISL_205129 | A / H9N2
ggccccctcaaagccgaacgctcaccgtgcccagtgaggactgcagcgtagacg
>A/chicken/Yuhuan/YH15/2016 | EPI_ISL_252828 | A / H9N2
ggccccctcaaagccgaacgctcaccgtgcccagtgaggactgcagcgtagacg
>A/duck/Wenzhou/YHQL64/2014 | EPI_ISL_205130 | A / H9N2
ggccccctcaaagccgaacgctcaccgtgcccagtgaggactgcagcgtagacg
>A/chicken/Longquan/LQ78/2016 | EPI_ISL_252829 | A / H7N9
ggccccctcaaagccgaacgctcaccgtgcccagtgaggactgcagcgtagacg
>A/chicken/Ganzhou/GZ79/2016 | EPI_ISL_252837 | A / H7N9
ggccccctcaaagccgaacgctcaccgtgcccagtgaggactgcagcgtagacg
>A/chicken/Taizhou/TZJF05/2015 | EPI_ISL_205131 | A / H9N2
ggccccctcaaagccgaacgctcaccgtgcccagtgaggactgcagcgtagacg
>A/chicken/Hebei/0721/2013 | EPI_ISL_173735 | A / H9N2
ggccccctcaaagccgaacgctcaccgtgcccagtgaggactgcagcgtagacg
>A/chicken/Shandong/qd01417/2013 | EPI_ISL_174282 | A / H9N2
ggccccctcaaagccgaacgctcaccgtgcccagtgaggactgcagcgtagacg
>A/chicken/Changzhou/C08/2013 | EPI_ISL_167766 | A / H9N9
ggccccctcaaagccgaacgctcaccgtgcccagtgaggactgcagcgtagacg
>A/chicken/Japan/AQ-HE61/2015 | EPI_ISL_253944 | A / H9N2
ggccccctcaaagccgaacgctcaccgtgcccagtgaggactgcagcgtagacg
>A/duck/Japan/AQ-HE5/2015 | EPI_ISL_253947 | A / H9N2
ggccccctcaaagccgaacgctcaccgtgcccagtgaggactgcagcgtagacg
>A/duck/Japan/AQ-HE28/2015 | EPI_ISL_253948 | A / H9N2
ggccccctcaaagccgaacgctcaccgtgcccagtgaggactgcagcgtagacg
>A/chicken/Ganzhou/GZ86/2016 | EPI_ISL_252835 | A / H9N2
ggccccctcaaagccgaacgctcaccgtgcccagtgaggactgcagcgtagacg
>A/chicken/Taishun/TS2/2016 | EPI_ISL_244534 | A / H5N6
ggccccctcaaagccgaacgctcaccgtgcccagtgaggactgcagcgtagacg
>A/chicken/Shanghai/C3/2012 | EPI_ISL_134030 | A / H9N2
ggccccctcaaagccgaacgctcaccgtgcccagtgaggactgcagcgtagacg
>A/chicken/Hong Kong/TSTB32W/2011 | EPI_ISL_146225 | A / H9N2
ggccccctcaaagccgaacgctcaccgtgcccagtgaggactgcagcgtagacg
>A/chicken/Hong Kong/YU551W/2011 | EPI_ISL_146229 | A / H9N2
ggccccctcaaagccgaacgctcaccgtgcccagtgaggactgcagcgtagacg
>A/chicken/Hong Kong/CSW530/2011 | EPI_ISL_146231 | A / H9N2
ggccccctcaaagccgaacgctcaccgtgcccagtgaggactgcagcgtagacg
>A/chicken/Hong Kong/CSW533/2011 | EPI_ISL_146232 | A / H9N2
ggccccctcaaagccgaacgctcaccgtgcccagtgaggactgcagcgtagacg
>A/chicken/Henan/97/2013 | EPI_ISL_206749 | A / H7N9
ggccccctcaaagccgaacgctcaccgtgcccagtgaggactgcagcgtagacg
>A/ck/Guizhou/6/2011 | EPI_ISL_206765 | A / H9N2
ggccccctcaaagccgaacgctcaccgtgcccagtgaggactgcagcgtagacg
>A/chicken/Xiangshui/1/2011 | EPI_ISL_127674 | A / H9N2
ggccccctcaaagccgaacgctcaccgtgcccagtgaggactgcagcgtagacg
>A/silkie chicken/Dongguan/978/2014 | EPI_ISL_176194 | A / H0N0
ggccccctcaaagccgaacgctcaccgtgcccagtgaggactgcagcgtagacg
>A/silkie chicken/Dongguan/968/2014 | EPI_ISL_181223 | A / H0N0
ggccccctcaaagccgaacgctcaccgtgcccagtgaggactgcagcgtagacg
>A/chicken/Dawang/1/2011 | EPI_ISL_127666 | A / H9N2
ggccccctcaaagccgaacgctcaccgtgcccagtgaggactgcagcgtagacg
>A/oriental magpie robin/HK/6154/2015 | EPI_ISL_278041 | A / H5N6
ggccccctcaaagccgaacgctcaccgtgcccagtgaggactgcagcgtagacg
>A/chicken/Jiangsu/WJHDL/2012 | EPI_ISL_145361 | A / H9N2
ggccccctcaaagccgaacgctcaccgtgcccagtgaggactgcagcgtagacg
>A/chicken/Jiangsu/CZYWP/2012 | EPI_ISL_145379 | A / H9N2
ggccccctcaaagccgaacgctcaccgtgcccagtgaggactgcagcgtagacg
>A/chicken/Jiangsu/MYJMF/2012 | EPI_ISL_145382 | A / H9N2
ggccccctcaaagccgaacgctcaccgtgcccagtgaggactgcagcgtagacg
>A/chicken/Jiangsu/WJHRG/2012 | EPI_ISL_145365 | A / H9N2
tgccccctcaaagccgaacgctcaccgtgcccagtgaggactgcagcgtagacg
>A/chicken/Jiangsu/WJYBF/2012 | EPI_ISL_145384 | A / H9N2
tgccccctcaaagccgaacgctcaccgtgcccagtgaggactgcagcgtagacg
>A/chicken/Jiangsu/YZ0657/2012 | EPI_ISL_173634 | A / H9N2
ggccccctcaaagccgaacgctcaccgtgcccagtgaggactgcagcgtagacg
>A/chicken/Jiangsu/TM55/2013 | EPI_ISL_173924 | A / H9N2
ggccccctcaaagccgaacgctcaccgtgcccagtgaggactgcagcgtagacg
>A/pigeon/Jiangsu/K113/2013 | EPI_ISL_206746 | A / H9N2
ggccccctcaaagccgaacgctcaccgtgcccagtgaggactgcagcgtagacg
>A/pigeon/Jiangsu/K77/2013 | EPI_ISL_206747 | A / H9N2
ggccccctcaaagccgaacgctcaccgtgcccagtgaggactgcagcgtagacg
>A/pigeon/Jiangsu/K23/2013 | EPI_ISL_206776 | A / H9N2
ggccccctcaaagccgaacgctcaccgtgcccagtgaggactgcagcgtagacg
>A/pigeon/Jiangsu/K57/2013 | EPI_ISL_206777 | A / H9N2
ggccccctcaaagccgaacgctcaccgtgcccagtgaggactgcagcgtagacg
>A/chicken/Hebei/1102/2010 | EPI_ISL_129981 | A / H5N2
ggccccctcaaagccgaacgctcaccgtgcccagtgaggactgcagcgtagacg
>A/chicken/Hebei/1102-MA/2010 | EPI_ISL_162048 | A / H5N2
ggccccctcaaagccgaacgctcaccgtgcccagtgaggactgcagcgtagacg
>A/Anthropoides virgo/Baicheng/219/2013 | EPI_ISL_194249 | A / H9N2
ggccccctcaaagccgaacgctcaccgtgcccagtgaggactgcagcgtagacg
>A/chicken/Jiangsu/YZ640/2012 | EPI_ISL_294471 | A / H9N2
ggccccctcaaagccgaacgctcaccgtgcccagtgaggactgcagcgtagacg
>A/duck/Hunan/S40506/2015 | EPI_ISL_283539 | A / H7N9
ggccccctcaaagccgaacgctcaccgtgcccagtgaggactgcagcgtagacg
>A/chicken/Jiangsu/B20/2011 | EPI_ISL_173935 | A / H9N2
ggccccctcaaagccgaacgctcaccgtgcccagtgaggactgcagcgtagacg
>A/chicken/Zhejiang/C2-5/2013 | EPI_ISL_203685 | A / H9N2
ggccccctcaaagccgaacgctcaccgtgcccagtgaggactgcagcgtagacg
>A/chicken/Jiangxi/17989/2014 | EPI_ISL_180099 | A / H0N0
ggccccctcaaagccgaacgctcaccgtgcccagtgaggactgcagcgtagacg
>A/chicken/Beijing/324/2013 | EPI_ISL_173704 | A / H9N2
-----------------acgctcaccgtgcccagtgaggactgcagcgtagacg
>A/chicken/Beijing/F1/2012 | EPI_ISL_173703 | A / H9N2
-----------------acgctcaccgtgcccagtgaggactgcagcgtagacg
>A/duck/Wuxi/6659/2015 | EPI_ISL_277107 | A / H9N2
ggccccctcaaagccgaacgctcaccgtgcccagtgaggactgcagcgtagacg
>A/chicken/Huzhou/4175/2013 | EPI_ISL_175779 | A / H0N0
ggccccctcaaagccgaacgctcaccgtgcccagtgaggactgcagcgtagacg
>A/chicken/Shaoxing/5085/2013 | EPI_ISL_175786 | A / H0N0
ggccccctcaaagccgaacgctcaccgtgcccagtgaggactgcagcgtagacg
>A/chicken/ShanDong/210WZ/2017 | EPI_ISL_281315 | A / H9N2
ggccccctcaaagccgaacgctcaccgtgcccagtgaggactgcagcgtagacg
>A/chicken/Anhui/WB/2014 | EPI_ISL_294491 | A / H9N2
ggccccctcaaagccgaacgctcaccgtgcccagtgaggactgcagcgtagacg
>A/chicken/Wenzhou/334b/2013 | EPI_ISL_146106 | A / H7N7
ggccccctcaaagccgaacgctcaccgtgcccagtgaggactgcaacgtagacg
>A/chicken/Wenzhou/189/2013 | EPI_ISL_146192 | A / H7N7
ggccccctcaaagccgaacgctcaccgtgcccagtgaggactgcaacgtagacg
>A/pigeon/Wenzhou/397/2013 | EPI_ISL_146214 | A / H7N7
ggccccctcaaagccgaacgctcaccgtgcccagtgaggactgcaacgtagacg
>A/chicken/Wenzhou/626/2013 | EPI_ISL_146194 | A / H7N7
ggccccctcaaagccgaacgctcaccgtgcccagtgaggactgcaacgtagacg
>A/chicken/Wenzhou/269/2013 | EPI_ISL_146195 | A / H7N7
ggccccctcaaagccgaacgctcaccgtgcccagtgaggactgcaacgtagacg
>A/chicken/Wenzhou/279/2013 | EPI_ISL_146197 | A / H7N7
ggccccctcaaagccgaacgctcaccgtgcccagtgaggactgcaacgtagacg
>A/chicken/Wenzhou/305/2013 | EPI_ISL_146198 | A / H7N7
ggccccctcaaagccgaacgctcaccgtgcccagtgaggactgcaacgtagacg
>A/chicken/Wenzhou/323/2013 | EPI_ISL_146199 | A / H7N7
ggccccctcaaagccgaacgctcaccgtgcccagtgaggactgcaacgtagacg
>A/chicken/Wenzhou/331/2013 | EPI_ISL_146200 | A / H7N7
ggccccctcaaagccgaacgctcaccgtgcccagtgaggactgcaacgtagacg
>A/pigeon/Wenzhou/497/2013 | EPI_ISL_146218 | A / H7N7
ggccccctcaaagccgaacgctcaccgtgcccagtgaggactgcaacgtagacg
>A/chicken/Wenzhou/624/2013 | EPI_ISL_146202 | A / H7N7
ggccccctcaaagccgaacgctcaccgtgcccagtgaggactgcaacgtagacg
>A/chicken/Wenzhou/640/2013 | EPI_ISL_146204 | A / H7N7
ggccccctcaaagccgaacgctcaccgtgcccagtgaggactgcaacgtagacg
>A/chicken/Wenzhou/658/2013 | EPI_ISL_146206 | A / H7N7
ggccccctcaaagccgaacgctcaccgtgcccagtgaggactgcaacgtagacg
>A/chicken/Wenzhou/662/2013 | EPI_ISL_146207 | A / H7N7
ggccccctcaaagccgaacgctcaccgtgcccagtgaggactgcaacgtagacg
>A/chicken/Wenzhou/666/2013 | EPI_ISL_146208 | A / H7N7
ggccccctcaaagccgaacgctcaccgtgcccagtgaggactgcaacgtagacg
>A/chicken/Wenzhou/685/2013 | EPI_ISL_146210 | A / H7N7
ggccccctcaaagccgaacgctcaccgtgcccagtgaggactgcaacgtagacg
>A/chicken/Wenzhou/690/2013 | EPI_ISL_146211 | A / H7N7
ggccccctcaaagccgaacgctcaccgtgcccagtgaggactgcaacgtagacg
>A/chicken/Wenzhou/698/2013 | EPI_ISL_146212 | A / H7N7
ggccccctcaaagccgaacgctcaccgtgcccagtgaggactgcaacgtagacg
>A/silkie chicken/Wenzhou/792/2013 | EPI_ISL_146216 | A / H7N7
ggccccctcaaagccgaacgctcaccgtgcccagtgaggactgcaacgtagacg
>A/chicken/Wenzhou/278/2013 | EPI_ISL_146213 | A / H7N7
ggccccctcaaagccgaacgctcaccgtgcccagtgaggactgcaacgtagacg
>A/chicken/Wenzhou/89/2013 | EPI_ISL_146191 | A / H7N7
ggccccctcaaagccgaacgctcaccgtgcccagtgaggactgcaacgtagacg
>A/silkie chicken/Wenzhou/793/2013 | EPI_ISL_146215 | A / H7N7
ggccccctcaaagccgaacgctcaccgtgcccagtgaggactgcaacgtagacg
>A/chicken/Wenzhou/275/2013 | EPI_ISL_146196 | A / H7N7
ggccccctcaaagccgaacgctcaccgtgcccagtgaggactgcaacgtagacg
>A/chicken/Wenzhou/299/2013 | EPI_ISL_146162 | A / H7N7
ggccccctcaaagccgaacgctcaccgtgcccagtgaggactgcaacgtagacg
>A/chicken/Wenzhou/645/2013 | EPI_ISL_146205 | A / H7N7
ggccccctcaaagccgaacgctcaccgtgcccagtgaggactgcaacgtagacg
>A/silkie chicken/Wenzhou/816/2013 | EPI_ISL_146217 | A / H7N7
ggccccctcaaagccgaacgctcaccgtgcccagtgaggactgcaacgtagacg
>A/chicken/Wenzhou/610/2013 | EPI_ISL_146193 | A / H7N7
ggccccctcaaagccgaacgctcaccgtgcccagtgaggactgcaacgtagacg
>A/chicken/Wenzhou/634/2013 | EPI_ISL_146203 | A / H7N7
ggccccctcaaagccgaacgctcaccgtgcccagtgaggactgcaacgtagacg
>A/chicken/Wenzhou/602/2013 | EPI_ISL_146201 | A / H7N7
ggccccctcaaagccgaacgctcaccgtgcccagtgaggactgcaacgtagacg
>A/chicken/Wenzhou/606/2013 | EPI_ISL_146165 | A / H9N2
ggccccctcaaagccgaacgctcaccgtgcccagtgaggactgcaacgtagacg
>A/chicken/Shenzhen/742/2013 | EPI_ISL_175634 | A / H7N9
ggccccctcaaagccgaacgctcaccgtgcccagtgaggactgcagcgtagacg
>A/chicken/Shenzhen/749/2013 | EPI_ISL_175636 | A / H7N9
ggccccctcaaagccgaacgctcaccgtgcccagtgaggactgcagcgtagacg
>A/chicken/Shenzhen/2172/2013 | EPI_ISL_175928 | A / H9N2
ggccccctcaaagccgaacgctcaccgtgcccagtgaggactgcagcgtagacg
>A/chicken/Shenzhen/2014/2013 | EPI_ISL_175926 | A / H9N2
ggccccctcaaagccgaacgctcaccgtgcccagtgaggactgcagcgtagacg
>A/chicken/Shenzhen/2110/2013 | EPI_ISL_175642 | A / H7N9
ggccccctcaaagccgaacgctcaccgtgcccagtgaggactgcagcgtagacg
>A/silkie chicken/Shenzhen/2134/2013 | EPI_ISL_175644 | A / H7N9
ggccccctcaaagccgaacgctcaccgtgcccagtgaggactgcagcgtagacg
>A/chicken/Shenzhen/2072/2013 | EPI_ISL_173490 | A / H0N0
ggccccctcaaagccgaacgctcaccgtgcccagtgaggactgcagcgtagacg
>A/chicken/Shenzhen/2636/2013 | EPI_ISL_175963 | A / H9N2
ggccccctcaaagccgaacgctcaccgtgcccagtgaggactgcagcgtagacg
>A/chicken/Dongguan/2701/2013 | EPI_ISL_175964 | A / H9N2
ggccccctcaaagccgaacgctcaccgtgcccagtgaggactgcagcgtagacg
>A/chicken/Shenzhen/3734/2013 | EPI_ISL_175712 | A / H7N9
ggccccctcaaagccgaacgctcaccgtgcccagtgaggactgcagcgtagacg
>A/silkie chicken/Shenzhen/3782/2013 | EPI_ISL_175715 | A / H7N9
ggccccctcaaagccgaacgctcaccgtgcccagtgaggactgcagcgtagacg
>A/chicken/Dongguan/3409/2013 | EPI_ISL_175975 | A / H9N2
ggccccctcaaagccgaacgctcaccgtgcccagtgaggactgcagcgtagacg
>A/chicken/Shenzhen/2477/2013 | EPI_ISL_175931 | A / H9N2
ggccccctcaaagccgaacgctcaccgtgcccagtgaggactgcagcgtagacg
>A/chicken/Dongguan/3562/2013 | EPI_ISL_175977 | A / H9N2
ggccccctcaaagccgaacgctcaccgtgcccagtgaggactgcagcgtagacg
>A/chicken/Shenzhen/2588/2013 | EPI_ISL_175932 | A / H9N2
ggccccctcaaagccgaacgctcaccgtgcccagtgaggactgcagcgtagacg
>A/chicken/Dongguan/2754/2013 | EPI_ISL_175965 | A / H9N2
ggccccctcaaagccgaacgctcaccgtgcccagtgaggactgcagcgtagacg
>A/chicken/Shenzhen/2066/2013 | EPI_ISL_175927 | A / H9N2
ggccccctcaaagccgaacgctcaccgtgcccagtgaggactgcagcgtagacg
>A/chicken/Dongguan/3250/2013 | EPI_ISL_175986 | A / H9N2
ggccccctcaaagccgaacgctcaccgtgcccagtgaggactgcagcgtagacg
>A/chicken/Dongguan/2818/2013 | EPI_ISL_173493 | A / H0N0
ggccccctcaaagccgaacgctcaccgtgcccagtgaggactgcagcgtagacg
>A/chicken/Dongguan/3315/2013 | EPI_ISL_175972 | A / H9N2
ggccccctcaaagccgaacgctcaccgtgcccagtgaggactgcagcgtagacg
>A/chicken/Shenzhen/2121/2013 | EPI_ISL_176030 | A / H9N2
ggccccctcaaagccgaacgctcaccgtgcccagtgaggactgcagcgtagacg
>A/chicken/Shenzhen/2130/2013 | EPI_ISL_179922 | A / H9N2
ggccccctcaaagccgaacgctcaccgtgcccagtgaggactgcagcgtagacg
>A/chicken/Dongguan/4189/2013 | EPI_ISL_175983 | A / H9N2
ggccccctcaaagccgaacgctcaccgtgcccagtgaggactgcagcgtagacg
>A/chicken/Shenzhen/1799/2013 | EPI_ISL_175923 | A / H9N2
ggccccctcaaagccgaacgctcaccgtgcccagtgaggactgcagcgtagacg
>A/chicken/Dongguan/670/2014 | EPI_ISL_176187 | A / H0N0
ggccccctcaaagccgaacgctcaccgtgcccagtgaggactgcagcgtagacg
>A/chicken/Dongguan/765/2014 | EPI_ISL_176295 | A / H0N0
ggccccctcaaagccgaacgctcaccgtgcccagtgaggactgcagcgtagacg
>A/chicken/Dongguan/891/2014 | EPI_ISL_176190 | A / H0N0
ggccccctcaaagccgaacgctcaccgtgcccagtgaggactgcagcgtagacg
>A/chicken/Dongguan/2977/2013 | EPI_ISL_175970 | A / H9N2
ggccccctcaaagccgaacgctcaccgtgcccagtgaggactgcagcgtagacg
>A/chicken/Dongguan/3073/2013 | EPI_ISL_175971 | A / H9N2
ggccccctcaaagccgaacgctcaccgtgcccagtgaggactgcagcgtagacg
>A/chicken/Shenzhen/754/2013 | EPI_ISL_175873 | A / H0N0
ggccccctcaaagccgaacgctcaccgtgcccagtgaggactgcagcgtagacg
>A/chicken/Shenzhen/1657/2013 | EPI_ISL_175921 | A / H9N2
ggccccctcaaagccgaacgctcaccgtgcccagtgaggactgcagcgtagacg
>A/pigeon/Henan/H145/2013 | EPI_ISL_206722 | A / H9N2
ggccccctcaaagccgaacgctcaccgtgcccagtgaggactgcagcgtagacg
>A/chicken/HoChiMinh/0181/2013 | EPI_ISL_224910 | A / H9N2
ggccccctcaaagccgaacgctcaccgtgcccagtgaggactgcagcgtagacg
>A/chicken/HoChiMinh/0187/2014 | EPI_ISL_224913 | A / H9N2
ggccccctcaaagccgaacgctcaccgtgcccagtgaggactgcagcgtagacg
>A/chicken/HoChiMinh/0201/2014 | EPI_ISL_224918 | A / H9N2
ggccccctcaaagccgaacgctcaccgtgcccagtgaggactgcagcgtagacg
>A/chicken/HoChiMinh/0190/2014 | EPI_ISL_224915 | A / H9N2
ggccccctcaaagccgaacgctcaccgtgcccagtgaggactgcagcgtagacg
>A/chicken/HoChiMinh/0196/2014 | EPI_ISL_224916 | A / H9N2
ggccccctcaaagccgaacgctcaccgtgcccagtgaggactgcagcgtagacg
>A/pigeon/Hubei/227/2012 | EPI_ISL_206723 | A / H9N2
ggccccctcaaagccgaacgctcaccgtgcccagtgaggactgcagcgtagacg
>A/pigeon/Hubei/228/2012 | EPI_ISL_206724 | A / H9N2
ggccccctcaaagccgaacgctcaccgtgcccagtgaggactgcagcgtagacg
>A/pigeon/Hubei/269/2012 | EPI_ISL_206726 | A / H9N2
ggccccctcaaagccgaacgctcaccgtgcccagtgaggactgcagcgtagacg
>A/quail/Jiangsu/S12/2012 | EPI_ISL_206741 | A / H9N2
ggccccctcaaagccgaacgctcaccgtgcccagtgaggactgcagcgtagacg
>A/quail/Jiangsu/S15/2012 | EPI_ISL_206742 | A / H9N2
ggccccctcaaagccgaacgctcaccgtgcccagtgaggactgcagcgtagacg
>A/quail/Jiangsu/S16/2012 | EPI_ISL_206743 | A / H9N2
ggccccctcaaagccgaacgctcaccgtgcccagtgaggactgcagcgtagacg
>A/chicken/Anhui/63/2012 | EPI_ISL_206754 | A / H9N2
ggccccctcaaagccgaacgctcaccgtgcccagtgaggactgcagcgtagacg
>A/quail/Jiangsu/S18/2012 | EPI_ISL_206744 | A / H9N2
ggccccctcaaagccgaacgctcaccgtgcccagtgaggactgcagcgtagacg
>A/chicken/Henan/90/2012 | EPI_ISL_206759 | A / H9N2
ggccccctcaaagccgaacgctcaccgtgcccagtgaggactgcagcgtagacg
>A/chicken/Hubei/79/2011 | EPI_ISL_206760 | A / H9N2
ggccccctcaaagccgaacgctcaccgtgcccagtgaggactgcagcgtagacg
>A/chicken/Ningxia/1/2011 | EPI_ISL_206719 | A / H9N2
ggccccctcaaagccgaacgctcaccgtgcccagtgaggactgcagcgtagacg
>A/pigeon/Hubei/230/2012 | EPI_ISL_206725 | A / H9N2
ggccccctcaaagccgaacgctcaccgtgcccagtgaggactgcagcgtagacg
>A/pigeon/Shanxi/87/2012 | EPI_ISL_206737 | A / H9N2
ggccccctcaaagccgaacgctcaccgtgcccagtgaggactgcagcgtagacg
>A/chicken/Guizhou/299/2012 | EPI_ISL_206757 | A / H9N2
ggccccctcaaagccgaacgctcaccgtgcccagtgaggactgcagcgtagacg
>A/chicken/Henan/322/2012 | EPI_ISL_206713 | A / H9N2
ggccccctcaaagccgaacgctcaccgtgcccagtgaggactgcagcgtagacg
>A/pigeon/Anhui/A124/2013 | EPI_ISL_204391 | A / H9N0
ggccccctcaaagccgaacgctcaccgtgcccagtgaggactgcagcgtagacg
>A/pigeon/Anhui/A202/2013 | EPI_ISL_204393 | A / H9N0
ggccccctcaaagccgaacgctcaccgtgcccagtgaggactgcagcgtagacg
>A/chicken/Jiangsu/331/2012 | EPI_ISL_206714 | A / H9N2
ggccccctcaaagccgaacgctcaccgtgcccagtgaggactgcagcgtagacg
>A/Chicken/Huzhou/C181/2013 | EPI_ISL_144749 | A / H9N0
-----------------acgctcaccgtgcccagtgaggactgcagcgtagacg
>A/chicken/Shandong/160/2012 | EPI_ISL_206762 | A / H9N2
ggccccctcaaagccgaacgctcaccgtgcccagtgaggactgcagcgtagacg
>A/Chicken/GD-PY_2/H9N2/2014-8 | EPI_ISL_198482 | A / H9N2
ggccccctcaaagccgaacgctcaccgtgcccagtgaggactgcagcgtagacg
>A/chicken/Jiangsu/JS86/2013 | EPI_ISL_206761 | A / H9N2
ggccccctcaaagccgaacgctcaccgtgcccagtgaggactgcagcgtagacg
>A/chicken/Henan/52/2011 | EPI_ISL_206758 | A / H9N2
ggccccctcaaagccgaacgctcaccgtgcccagtgaggactgcagcgtagacg
>A/chicken/Jiangsu/JS110/2013 | EPI_ISL_206715 | A / H9N2
ggccccctcaaagccgaacgctcaccgtgcccagtgaggactgcagcgtagacg
>A/pigeon/Yunnan/1191/2013 | EPI_ISL_206778 | A / H9N2
ggccccctcaaagccgaacgctcaccgtgcccagtgaggactgcagcgtagacg
>A/chicken/Beijing/L2/2012 | EPI_ISL_173742 | A / H9N2
-----------------acgctcaccgtgcccagtgaggactgcagcgtagacg
>A/chicken/Shandong/WF0513/2012 | EPI_ISL_173630 | A / H9N2
ggccccctcaaagccgaacgctcaccgtgcccagtgaggactgcagcgtagacg
>A/chicken/Jiangsu/DD6/2013 | EPI_ISL_173632 | A / H9N2
ggccccctcaaagccgaacgctcaccgtgcccagtgaggactgcagcgtagacg
>A/chicken/Shandong/ZL1/2013 | EPI_ISL_173923 | A / H9N2
ggccccctcaaagccgaacgctcaccgtgcccagtgaggactgcagcgtagacg
>A/chicken/Shandong/C9YT/2011 | EPI_ISL_294460 | A / H9N2
ggccccctcaaagccgaacgctcaccgtgcccagtgaggactgcagcgtagacg
>A/chicken/Shuanggou/1/2011 | EPI_ISL_127661 | A / H9N2
ggccccgtcaaagccgaacgctcaccgtgcccagtgaggactgcagcgtagacg
>A/duck/Zhejiang/1220092/2014 | EPI_ISL_203728 | A / H5N1
ggccccctcaaagccgaacgctcaccgtgcccagtgaggactgcagcgtagacg
>A/Phalacrocorax/Hubei/01.09 V5/2015(H5N6) | EPI_ISL_199062 | A / H5N6
ggccccctcaaagccgaacgctcaccgtgcccagtgaggactgcagcgtagacg
>A/Phalacrocorax/Hubei/01.09 V7/2015(H5N6) | EPI_ISL_199063 | A / H5N6
ggccccctcaaagccgaacgctcaccgtgcccagtgaggactgcagcgtagacg
>A/chicken/Jiangsu/YB7/2015 | EPI_ISL_266437 | A / H5N1
ggccccctcaaagccgaacgctcaccgtgcccagtgaggactgcagcgtagacg
>A/duck/Hunan/HN232/2015 | EPI_ISL_255890 | A / H5N6
ggccccctcaaagccgaacgctcaccgtgcccagtgaggactgcagcgtagacg
>A/chicken/Wuxi/5682/2015 | EPI_ISL_277027 | A / H1N1
ggccccctcaaagccgaacgctcaccgtgcccagtgaggactgcagcgtagacg
>A/duck/Hubei/03.06  WHWTZ0049-P/2015(Mixed) | EPI_ISL_200275 | A / H5N6
ggccccctcaaagccgaacgctcaccgtgcccagtgaggactgcagcgtagacg
>A/peacock/Yunnan/1/2015 | EPI_ISL_221724 | A / H5N1
ggccccctcaaagccgaacgctcaccgtgcccagtgaggactgcagcgtagacg
>A/peacock/Yunnan/3/2015 | EPI_ISL_221725 | A / H5N1
ggccccctcaaagccgaacgctcaccgtgcccagtgaggactgcagcgtagacg
>A/chicken/Guangdong/10.16 SZLGKQHY-072/2015 | EPI_ISL_221885 | A / H5N6
ggccccctcaaagccgaacgctcaccgtgcccagtgaggactgcagcgtagacg
>A/chicken/Shandong/C9QH/2011 | EPI_ISL_294457 | A / H9N2
ggccccctcaaagccgaacgctcaccgtgcccagtgaggactgcagcgtagacg
>A/chicken/Wuhan/HAQL16/2014 | EPI_ISL_205112 | A / H5N1
ggccccctcaaagccgaacgctcaccgtgcccagtgaggactgcagcgtagacg
>A/chicken/Wuhan/HAQL07/2014 | EPI_ISL_205111 | A / H5N1
ggccccctcaaagccgaacgctcaccgtgcccagtgaggactgcagcgtagacg
>A/duck/Wenzhou/HAYXLG10/2015 | EPI_ISL_205113 | A / H5N1
ggccccctcaaagccgaacgctcaccgtgcccagtgaggactgcagcgtagacg
>A/duck/Wenzhou/YJYF33/2015 | EPI_ISL_205114 | A / H5N1
ggccccctcaaagccgaacgctcaccgtgcccagtgaggactgcagcgtagacg
>A/duck/Hubei/ZYSYF2/2016 | EPI_ISL_252825 | A / H5N1
ggccccctcaaagccgaacgctcaccgtgcccagtgaggactgcagcgtagacg
>A/duck/Hubei/ZYSYF25/2016 | EPI_ISL_252826 | A / H5N1
ggccccctcaaagccgaacgctcaccgtgcccagtgaggactgcagcgtagacg
>A/chicken/Jiangsu/XZ0616/2012 | EPI_ISL_173633 | A / H9N2
ggccccctcaaagccgaacgctcaccgtgcccagtgaggactgcagcgtagacg
>A/chicken/Dongguan/2900/2013 | EPI_ISL_175968 | A / H9N2
ggccccctcaaagccgaacgctcaccgtgcccagtgaggactgcagcgtagacg
>A/pigeon/Guangdong/Y118/2013 | EPI_ISL_206768 | A / H9N2
ggccccctcaaagccgaacgctcaccgtgcccagtgaggactgcagcgtagacg
>A/duck/Shaoxing/5240/2013 | EPI_ISL_176028 | A / H0N0
ggccccctcaaagccgaacgctcaccgtgcccagtgaggactgcagcgtagacg
>A/chicken/Shandong/02/2010 | EPI_ISL_134195 | A / H9N2
ggccccctcaaagccgaacgctcaccgtgcccagtgaggactgcagcgtagacg
>A/chicken/Shandong/03/2010 | EPI_ISL_134196 | A / H9N2
ggccccctcaaagccgaacgctcaccgtgcccagtgaggactgcagcgtagacg
>A/chicken/Shandong/818/2012 | EPI_ISL_166541 | A / H9N2
ggccccctcaaagccgaacgctcaccgtgcccagtgaggactgcagcgtagacg
>A/chicken/Shandong/Li-2/2010 | EPI_ISL_201841 | A / H9N2
ggccccctcaaagccgaacgctcaccgtgcccagtgaggactgcagcgtagacg
>A/chicken/Guangxi/066C10/2010 | EPI_ISL_188532 | A / H9N2
ggccccctcaaagccgaacgctcaccgtgcccagtgaggactgcagcgtagacg
>A/chicken/Shandong/BD/2010 | EPI_ISL_134198 | A / H9N2
ggccccctcaaagccgaacgctcaccgtgcccagtgaggactgcagcgtagacg
>A/chicken/Shandong/H/2009 | EPI_ISL_134199 | A / H9N2
ggccccctcaaagccgaacgctcaccgtgcccagtgaggactgcagcgtagacg
>A/chicken/Guangxi/067C4/2010 | EPI_ISL_137603 | A / H9N2
ggccccctcaaagccgaacgctcaccgtgcccagtgaggactgcagcgtagacg
>A/chicken/Jiangsu/07/2009 | EPI_ISL_173644 | A / H9N2
ggccccctcaaagccgaacgctcaccgtgcccagtgaggactgcagcgtagacg
>A/chicken/ShanDong/321ZL/2017 | EPI_ISL_281317 | A / H9N2
ggccccctcaaagccgaacgctcaccgtgcccagtgaggactgcagcgtagacg
>A/chicken/ShanDong/413ZDM/2017 | EPI_ISL_281320 | A / H9N2
ggccccctcaaagccgaacgctcaccgtgcccagtgaggactgcagcgtagacg
>A/chicken/ShanDong/217YY/2017 | EPI_ISL_281319 | A / H9N2
ggccccctcaaagccgaacgctcaccgtgcccagtgaggactgcagcgtagacg
>A/chicken/ShanDong/306SZ/2017 | EPI_ISL_281318 | A / H9N2
ggccccctcaaagccgaacgctcaccgtgcccagtgaggactgcaacgtagacg
>A/quail/Zhejiang/2A5/2013 | EPI_ISL_203703 | A / H9N2
ggccccctcaaagccgaacgctcaccgtgcccagtgaggactgcagcgtagacg
>A/chicken/Hunan/1/2012 | EPI_ISL_149676 | A / H9N2
ggccccctcaaagccgaacgctcaccgtgcccagtgaggactgcagcgtagacg
>A/Chicken/Nanjing/023/2013 | EPI_ISL_159068 | A / H9N2
ggccccctcaaagccgaacgctcaccgtgcccagtgaggactgcagcgtagacg
>A/Chicken/Nantong/031-2/2013 | EPI_ISL_159069 | A / H9N2
ggccccctcaaagccgaacgctcaccgtgcccagtgaggactgcagcgtagacg
>A/chicken/Hubei/2014 | EPI_ISL_191490 | A / H9N2
ggccccctcaaagccgaacgctcaccgtgcccagtgaggactgcagcgtagacg
>A/duck/Wuhan/WHYF14/2014 | EPI_ISL_205134 | A / H9N2
ggccccctcaaagccgaacgctcaccgtgcccagtgaggactgcagcgtagacg
>A/chicken/Hebei/SJZ01/2015 | EPI_ISL_252725 | A / H10N8
ggccccctcaaagccgaacgctcaccgtgcccagtgaggactgcagcgtagacg
>A/chicken/Wuhan/JXQL01/2015 | EPI_ISL_205132 | A / H9N2
ggccccctcaaagccgaacgctcaccgtgcccagtgaggactgcagcgtagacg
>A/chicken/Ganzhou/GZ126/2016 | EPI_ISL_252840 | A / H9N2
ggccccctcaaagccgaacgctcaccgtgcccagtgaggactgcagcgtagacg
>A/chicken/Shandong/wf0202/2012 | EPI_ISL_174277 | A / H9N2
ggccccctcaaagccgaacgctcaccgtgcccagtgaggactgcagcgtagacg
>A/chicken/77/Jiangxi/2014 | EPI_ISL_164499 | A / H10N8
ggccccctcaaagccgaacgctcaccgtgcccagtgaggactgcagcgtagacg
>A/chicken/B15/Jiangxi/2014 | EPI_ISL_164500 | A / H10N8
ggccccctcaaagccgaacgctcaccgtgcccagtgaggactgcagcgtagacg
>A/chicken/Shaanxi/xa0414/2013 | EPI_ISL_173594 | A / H9N2
ggccccctcaaagccgaacgctcaccgtgcccagtgaggactgcagcgtagacg
>A/chicken/Shandong/1167/2015 | EPI_ISL_195303 | A / H9N2
ggccccctcaaagccgaacgctcaccgtgcccagtgaggactgcaacgtagacg
>A/chicken/Jiangxi/05.06 NCDZT1174-O/2015(H5N6) | EPI_ISL_198916 | A / H5N6
ggccccctcaaagccgaacgctcaccgtgcccagtgaggactgcagcgtagacg
>A/chicken/Yunnan/03.16  DQJT0068-O/2015(H5N6) | EPI_ISL_199034 | A / H5N6
ggccccctcaaagccgaacgctcaccgtgcccagtgaggactgcagcgtagacg
>A/chicken/Yunnan/03.15 DQXYL0073-O/2015(H5N6) | EPI_ISL_199035 | A / H5N6
ggccccctcaaagccgaacgctcaccgtgcccagtgaggactgcagcgtagacg
>A/duck/Yunnan/03.15 DQXYL007-Z-O/2015(H5N6) | EPI_ISL_199093 | A / H5N6
ggccccctcaaagccgaacgctcaccgtgcccagtgaggactgcagcgtagacg
>A/chicken/Yunnan/03.16 DQXYL0063-Z-O/2015(H5N6) | EPI_ISL_199086 | A / H5N6
ggccccctcaaagccgaacgctcaccgtgcccagtgaggactgcagcgtagacg
>A/chicken/Liaoning/1116/2012 | EPI_ISL_173595 | A / H9N2
ggccccctcaaagccgaacgctcaccgtgcccagtgaggactgcagcgtagacg
>A/chicken/Beijing/0311/2013 | EPI_ISL_173597 | A / H9N2
ggccccctcaaagccgaacgctcaccgtgcccagtgaggactgcagcgtagacg
>A/chicken/Shandong/qd0312/2013 | EPI_ISL_173728 | A / H9N2
ggccccctcaaagccgaacgctcaccgtgcccagtgaggactgcagcgtagacg
>A/chicken/Beijing/16/2013 | EPI_ISL_173726 | A / H9N2
ggccccctcaaagccgaacgctcaccgtgcccagtgaggactgcagcgtagacg
>A/chicken/Shandong/wf12010/2012 | EPI_ISL_174276 | A / H9N2
ggccccctcaaagccgaacgctcaccgtgcccagtgaggactgcagcgtagacg
>A/duck/Wuxi/04030204/2013 | EPI_ISL_200117 | A / H0N0
ggccccctcaaagccgaacgctcaccgtgcccagtgaggactgcagcgtagacg
>A/chicken/Shandong/zc4/2012 | EPI_ISL_173588 | A / H9N2
ggccccctcaaagccgaacgctcaccgtgcccagtgaggactgcagcgtagacg
>A/chicken/Hunan/12/2011 | EPI_ISL_149678 | A / H9N2
ggccccctcaaagccgaacgctcaccgtgcccagtgaggactgcagcgtagacg
>A/chicken/Shandong/903/2013 | EPI_ISL_235764 | A / H9N2
ggccccctcaaagccgaacgctcaccgtgcccagtgaggactgcagcgtagacg
>A/chicken/Shandong/qd1013/2012 | EPI_ISL_173590 | A / H9N2
ggccccctcaaagccgaacgctcaccgtgcccagtgaggactgcagcgtagacg
>A/chicken/Shandong/qd0516/2012 | EPI_ISL_174280 | A / H9N2
ggccccctcaaagccgaacgctcaccgtgcccagtgaggactgcagcgtagacg
>A/chicken/Shandong/196/2011 | EPI_ISL_295525 | A / H9N2
ggccccctcaaagccgaacgctcaccgtgcccagtgaggactgcagcgtagacg
>A/chicken/Shandong/qd0307/2013 | EPI_ISL_173593 | A / H9N2
ggccccctcaaagccgaacgctcaccgtgcccagtgaggactgcagcgtagacg
>A/chicken/Shandong/qd1224/2012 | EPI_ISL_174278 | A / H9N2
ggccccctcaaagccgaacgctcaccgtgcccagtgaggactgcagcgtagacg
>A/chicken/Hebei/0109/2013 | EPI_ISL_173710 | A / H9N2
ggccccctcaaagccgaacgctcaccgtgcccagtgaggactgcagcgtagacg
>A/chicken/Shandong/qd1115/2012 | EPI_ISL_173705 | A / H9N2
ggccccctcaaagccgaacgctcaccgtgcccagtgaggactgcagcgtagacg
>A/chicken/Hebei/1024/2012 | EPI_ISL_173709 | A / H9N2
ggccccctcaaagccgaacgctcaccgtgcccagtgaggactgcagcgtagacg
>A/chicken/Liaoning/0517/2013 | EPI_ISL_174283 | A / H9N2
ggccccctcaaagccgaacgctcaccgtgcccagtgaggactgcagcgtagacg
>A/chicken/Shandong/qd0107/2013 | EPI_ISL_173707 | A / H9N2
ggccccctcaaagccgaacgctcaccgtgcccagtgaggactgcagcgtagacg
>A/chicken/Shanxi/0703/2012 | EPI_ISL_173730 | A / H9N2
ggccccctcaaagccgaacgctcaccgtgcccagtgaggactgcagcgtagacg
>A/chicken/Liaoning/0704/2012 | EPI_ISL_173734 | A / H9N2
ggccccctcaaagccgaacgctcaccgtgcccagtgaggactgcagcgtagacg
>A/chicken/Shandong/lc0830/2012 | EPI_ISL_173733 | A / H9N2
ggccccctcaaagccgaacgctcaccgtgcccagtgaggactgcagcgtagacg
>A/chicken/Shandong/zc0606/2012 | EPI_ISL_173731 | A / H9N2
ggccccctcaaagccgaacgctcaccgtgcccagtgaggactgcagcgtagacg
>A/chicken/Beijing/11/2013 | EPI_ISL_173694 | A / H9N2
ggccccctcaaagccgaacgctcaccgtgcccagtgaggactgcagcgtagacg
>A/chicken/Shandong/qd0920/2012 | EPI_ISL_174279 | A / H9N2
ggccccctcaaagccgaacgctcaccgtgcccagtgaggactgcagcgtagacg
>A/chicken/Tianjin/614/2012 | EPI_ISL_173697 | A / H9N2
ggccccctcaaagccgaacgctcaccgtgcccagtgaggactgcagcgtagacg
>A/chicken/Tianjin/61/2012 | EPI_ISL_173696 | A / H9N2
ggccccctcaaagccgaacgctcaccgtgcccagtgaggactgcagcgtagacg
>A/chicken/Tianjin/120/2013 | EPI_ISL_173698 | A / H9N2
ggccccctcaaagccgaacgctcaccgtgcccagtgaggactgcagcgtagacg
>A/chicken/Shandong/wf0514/2013 | EPI_ISL_173598 | A / H9N2
ggccccctcaaagccgaacgctcaccgtgcccagtgaggactgcagcgtagacg
>A/chicken/Shandong/lc0903/2013 | EPI_ISL_173732 | A / H9N2
ggccccctcaaagccgaacgctcaccgtgcccagtgaggactgcagcgtagacg
>A/chicken/Beijing/0512/2013 | EPI_ISL_173711 | A / H9N2
ggccccctcaaagccgaacgctcaccgtgcccagtgaggactgcagcgtagacg
>A/chicken/Shandong/lc0523/2013 | EPI_ISL_173708 | A / H9N2
ggccccctcaaagccgaacgctcaccgtgcccagtgaggactgcagcgtagacg
>A/chicken/Beijing/HD06/2012 | EPI_ISL_173695 | A / H9N2
ggccccctcaaagccgaacgctcaccgtgcccagtgaggactgcagcgtagacg
>A/chicken/Shandong/qd0225/2013 | EPI_ISL_173706 | A / H9N2
ggccccctcaaagccgaacgctcaccgtgcccagtgaggactgcagcgtagacg
>A/chicken/Guangxi/LS/2013 | EPI_ISL_164906 | A / H9N2
ggccccctcaaagccgaacgctcaccgtgcccagtgaggactgcagcgtagacg
>A/pigeon/Guangxi/158/2014 | EPI_ISL_273103 | A / H6N2
ggccccctcaaagccgaacgctcaccgtgcccagtgaggactgcagcgtagacg
>A/duck/Wenzhou/RAQL10/2015 | EPI_ISL_205124 | A / H7N9
ggccccctcaaagccgaacgctcaccgtgcccagtgaggactgcagcgtagacg
>A/chicken/Shandong/qd0917/2013 | EPI_ISL_173591 | A / H9N2
ggccccctcaaagccgaacgctcaccgtgcccagtgaggactgcagcgtagacg
>A/chicken/Hubei/ZYSJF15/2016 | EPI_ISL_252824 | A / H9N2
ggccccctcaaagccgaacgctcaccgtgcccagtgaggactgcagcgtagacg
>A/chicken/Daye/DY0602/2017 | EPI_ISL_281313 | A / H9N2
ggccccctcaaagccgaacgctcaccgtgcccagtgaggactgcagcgtagacg
>A/chicken/Hubei/01/2015 | EPI_ISL_279423 | A / H9N2
ggccccctcaaagccgaacgctcaccgtgcccagtgaggactgcagcgtagacg
>A/chicken/Jilin/1031/2012 | EPI_ISL_174284 | A / H9N2
ggccccctcaaagccgaacgctcaccgtgcccagtgaggactgcagcgtagacg
>A/chicken/Shandong/yt0106/2012 | EPI_ISL_173737 | A / H9N2
ggccccctcaaagccgaacgctcaccgtgcccagtgaggactgcagcgtagacg
>A/chicken/Shandong/qd0427/2012 | EPI_ISL_174281 | A / H9N2
ggccccctcaaagccgaacgctcaccgtgcccagtgaggactgcagcgtagacg
>A/chicken/Henan/89/2013 | EPI_ISL_206710 | A / H7N9
ggccccctcaaagccgaacgctcaccgtgcccagtgaggactgcagcgtagacg
>A/chicken/Guangxi/GXc-1/2011 | EPI_ISL_142935 | A / H1N2
ggccccctcaaagccgaacgctcaccgtgcccagtgaggactgcagcgtagacg
>A/pigeon/Ningxia/100/2012 | EPI_ISL_206730 | A / H9N2
ggccccctcaaagccgaacgctcaccgtgcccagtgaggactgcagcgtagacg
>A/pigeon/Ningxia/21/2012 | EPI_ISL_206731 | A / H9N2
ggccccctcaaagccgaacgctcaccgtgcccagtgaggactgcagcgtagacg
>A/pigeon/Ningxia/99/2012 | EPI_ISL_206736 | A / H9N2
ggccccctcaaagccgaacgctcaccgtgcccagtgaggactgcagcgtagacg
>A/pigeon/Ningxia/58/2012 | EPI_ISL_206733 | A / H9N2
ggccccctcaaagccgaacgctcaccgtgcccagtgaggactgcagcgtagacg
>A/pigeon/Ningxia/82/2012 | EPI_ISL_206735 | A / H9N2
ggccccctcaaagccgaacgctcaccgtgcccagtgaggactgcagcgtagacg
>A/pigeon/Ningxia/27/2012 | EPI_ISL_206732 | A / H9N2
ggccccctcaaagccgaacgctcaccgtgcccagtgaggactgcagcgtagacg
>A/pigeon/Ningxia/60/2012 | EPI_ISL_206734 | A / H9N2
ggccccctcaaagccgaacgctcaccgtgcccagtgaggactgcagcgtagacg
>A/pigeon/Ningxia/22/2012 | EPI_ISL_206745 | A / H9N2
ggccccctcaaagccgaacgctcaccgtgcccagtgaggactgcagcgtagacg
>A/chicken/Sichuan/267/2012 | EPI_ISL_206720 | A / H9N2
ggccccctcaaagccgaacgctcaccgtgcccagtgaggactgcagcgtagacg
>A/chicken/Anhui/w107/2011 | EPI_ISL_206755 | A / H9N2
ggccccctcaaagccgaacgctcaccgtgcccagtgaggactgcagcgtagacg
>A/chicken/Anhui/230/2012 | EPI_ISL_206753 | A / H9N2
ggccccctcaaagccgaacgctcaccgtgcccagtgaggactgcagcgtagacg
>A/chicken/Xinjiang/34/2012 | EPI_ISL_206764 | A / H9N2
ggccccctcaaagccgaacgctcaccgtgcccagtgaggactgcagcgtagacg
>A/duck/Vietnam/1512/2014 | EPI_ISL_177709 | A / H9N2
ggccccctcaaagccgaacgctcaccgtgcccagtgaggactgcagcgtagacg
>A/chicken/Vietnam/HU1-1050/2014 | EPI_ISL_196411 | A / H9N2
ggccccctcaaagccgaacgctcaccgtgcccagtgaggactgcagcgtagacg
>A/chicken/Vietnam/HU1-381/2014 | EPI_ISL_196434 | A / H9N2
ggccccctcaaagccgaacgctcaccgtgcccagtgaggactgcagcgtagacg
>A/chicken/Vietnam/HU1-1286/2014 | EPI_ISL_196436 | A / H9N2
ggccccctcaaagccgaacgctcaccgtgcccagtgaggactgcagcgtagacg
>A/duck/Vietnam/HU1-225/2014 | EPI_ISL_196438 | A / H9N2
ggccccctcaaagccgaacgctcaccgtgcccagtgaggactgcagcgtagacg
>A/chicken/Vietnam/HU1-3/2014 | EPI_ISL_196435 | A / H9N2
ggccccctcaaagccgaacgctcaccgtgcccagtgaggactgcagcgtagacg
>A/chicken/Vietnam/HU1-786/2014 | EPI_ISL_196439 | A / H9N2
ggccccctcaaagccgaacgctcaccgtgcccagtgaggactgcagcgtagacg
>A/chicken/Vietnam/HU4-2/2015 | EPI_ISL_283463 | A / H9N2
ggccccctcaaagccgaacgctcaccgtgcccagtgaggactgcagcgtagacg
>A/chicken/Vietnam/HU8-1599/2017 | EPI_ISL_295789 | A / H9N2
ggccccctcaaagccgaacgctcaccgtgcccagtgaggactgcagcgtagacg
>A/muscovy duck/Vietnam/LBM694/2014 | EPI_ISL_166544 | A / H9N2
ggccccctcaaagccgaacgctcaccgtgcccagtgaggactgcagcgtagacg
>A/chicken/Long An/63/2014 | EPI_ISL_166545 | A / H9N2
ggccccctcaaagccgaacgctcaccgtgcccagtgaggactgcagcgtagacg
>A/muscovy duck/Vietnam/LBM719/2014 | EPI_ISL_181125 | A / H9N2
ggccccctcaaagccgaacgctcaccgtgcccagtgaggactgcagcgtagacg
>A/chicken/ShanDong/227AC/2017 | EPI_ISL_281316 | A / H9N2
ggcaccctcaaagccgaacgctcaccgtgcccagtgaggactgcagcgtagacg
>A/chicken/Zhejiang/925018/2014 | EPI_ISL_203720 | A / H9N2
ggccccctcaaagccgaacgctcaccgtgcccagtgaggactgcagcgtagacg
>A/chicken/Vietnam/HU7-15/2017 | EPI_ISL_295817 | A / H9N2
ggccccctcaaagccgaacgctcaccgtgcccagtgaggactgcagcgtagacg
>A/chicken/Jiangxi/13237/2014 | EPI_ISL_181897 | A / H0N0
-----------------------------------------------------g
>A/chicken/Dongguan/3225/2013 | EPI_ISL_175668 | A / H9N2
ggccccctcaaagccgaacgctcaccgtgcccagtgaggactgcagcgtagacg
>A/chicken/Shenzhen/354/2013 | EPI_ISL_175868 | A / H9N2
ggccccctcaaagccgaacgctcaccgtgcccagtgaggactgcagcgtagacg
>A/chicken/Shenzhen/1638/2013 | EPI_ISL_175920 | A / H9N2
ggccccctcaaagccgaacgctcaccgtgcccagtgaggactgcagcgtagacg
>A/chicken/Shenzhen/1098/2013 | EPI_ISL_175912 | A / H9N2
ggccccctcaaagccgaacgctcaccgtgcccagtgaggactgcagcgtagacg
>A/chicken/Shenzhen/2403/2013 | EPI_ISL_175930 | A / H9N2
ggccccctcaaagccgaacgctcaccgtgcccagtgaggactgcagcgtagacg
>A/chicken/Dongguan/4254/2013 | EPI_ISL_175985 | A / H0N0
ggccccctcaaagccgaacgctcaccgtgcccagtgaggactgcagcgtagacg
>A/chicken/Shenzhen/1664/2013 | EPI_ISL_176029 | A / H9N2
ggccccctcaaagccgaacgctcaccgtgcccagtgaggactgcagcgtagacg
>A/chicken/Guangdong/SIC23/2014 | EPI_ISL_234460 | A / H9N2
ggccccctcaaagccgaacgctcaccgtgcccagtgaggactgcagcgtagacg
>A/chicken/Dongguan/2827/2013 | EPI_ISL_175966 | A / H9N2
ggccccctcaaagccgaacgctcaccgtgcccagtgaggactgcagcgtagacg
>A/chicken/Dongguan/3056/2013 | EPI_ISL_175969 | A / H9N2
ggccccctcaaagccgaacgctcaccgtgcccagtgaggactgcagcgtagacg
>A/chicken/Dongguan/3550/2013 | EPI_ISL_175976 | A / H9N2
ggccccctcaaagccgaacgctcaccgtgcccagtgaggactgcagcgtagacg
>A/chicken/Guangdong/SIC14/2013 | EPI_ISL_234429 | A / H9N2
ggccccctcaaagccgaacgctcaccgtgcccagtgaggactgcagcgtagacg
>A/chicken/Shenzhen/3745/2013 | EPI_ISL_175978 | A / H9N2
ggccccctcaaagccgaacgctcaccgtgcccagtgaggactgcagcgtagacg
>A/silkie chicken/Dongguan/4184/2013 | EPI_ISL_175982 | A / H9N2
ggccccctcaaagccgaacgctcaccgtgcccagtgaggactgcagcgtagacg
>A/chicken/Dongguan/2309/2013 | EPI_ISL_175929 | A / H9N2
ggccccctcaaagccgaacgctcaccgtgcccagtgaggactgcagcgtagacg
>A/chicken/Guangdong/SIC1/2012 | EPI_ISL_234435 | A / H9N2
ggccccctcaaagccgaacgctcaccgtgcccagtgaggactgcagcgtagacg
>A/Duck/Guangdong/DG103/2015 | EPI_ISL_176828 | A / H7N9
ggccccctcaaagccgaacgctcaccgtgcccagtgaggactgcagcgtagacg
>A/chicken/Dongguan/4251/2013 | EPI_ISL_175734 | A / H7N9
ggccccctcaaagccgaacgctcaccgtgcccagtgaggactgcagcgtagacg
>A/chicken/Dongguan/4262/2013 | EPI_ISL_175735 | A / H0N0
ggccccctcaaagccgaacgctcaccgtgcccagtgaggactgcagcgtagacg
>A/chicken/Shenzhen/1196/2013 | EPI_ISL_175913 | A / H0N0
ggccccctcaaagccgaacgctcaccgtgcccagtgaggactgcagcgtagacg
>A/chicken/Shenzhen/1882/2013 | EPI_ISL_175924 | A / H9N2
ggccccctcaaagccgaacgctcaccgtgcccagtgaggactgcagcgtagacg
>A/chicken/Dongguan/4231/2013 | EPI_ISL_175984 | A / H9N2
ggccccctcaaagccgaacgctcaccgtgcccagtgaggactgcagcgtagacg
>A/Chicken/GD-PY_6/H9N2/2014-8 | EPI_ISL_198483 | A / H9N2
ggccccctcaaagccgaacgctcaccgtgcccagtgaggactgcagcgtagacg
>A/pigeon/Yunnan/1045/2013 | EPI_ISL_206738 | A / H9N2
ggccccctcaaagccgaacgctcaccgtgcccagtgaggactgcagcgtagacg
>A/chicken/Shenzhen/1276/2013 | EPI_ISL_175914 | A / H0N0
ggccccctcaaagccgaacgctcaccgtgcccagtgaggactgcagcgtagacg
>A/Chicken/Shanghai/S1053/2013 | EPI_ISL_138983 | A / H7N9
ggccccctcaaagccgaacgctcaccgtgcccagtgaggactgcagcgtagacg
>A/chicken/Shanghai/S1055/2013 | EPI_ISL_142928 | A / H7N9
ggccccctcaaagccgaacgctcaccgtgcccagtgaggactgcagcgtagacg
>A/Pigeon/Shanghai/S1069/2013 | EPI_ISL_138985 | A / H7N9
ggccccctcaaagccgaacgctcaccgtgcccagtgaggactgcagcgtagacg
>A/chicken/Hangzhou/50-1/2013(H7N9) | EPI_ISL_139907 | A / H7N9
ggccccctcaaagccgaacgctcaccgtgcccagtgaggactgcagcgtagacg
>A/chicken/Shanghai/S1078/2013 | EPI_ISL_142925 | A / H7N9
ggccccctcaaagccgaacgctcaccgtgcccagtgaggactgcagcgtagacg
>A/chicken/Shanghai/S1077/2013 | EPI_ISL_142926 | A / H7N9
ggccccctcaaagccgaacgctcaccgtgcccagtgaggactgcagcgtagacg
>A/chicken/Shanghai/S1076/2013 | EPI_ISL_142927 | A / H7N9
ggccccctcaaagccgaacgctcaccgtgcccagtgaggactgcagcgtagacg
>A/chicken/Jiangxi/SD001/2013 | EPI_ISL_142929 | A / H7N9
ggccccctcaaagccgaacgctcaccgtgcccagtgaggactgcagcgtagacg
>A/chicken/Hangzhou/50-2/2013(H9N2) | EPI_ISL_142592 | A / H9N2
ggccccctcaaagccgaacgctcaccgtgcccagtgaggactgcagcgtagacg
>A/chicken/Shanghai/019/2013 | EPI_ISL_146877 | A / H7N9
ggccccctcaaagccgaacgctcaccgtgcccagtgaggactgcagcgtagacg
>A/chicken/Jiangxi/12486/2013 | EPI_ISL_175824 | A / H7N9
ggccccctcaaagccgaacgctcaccgtgcccagtgaggactgcagcgtagacg
>A/chicken/Jiangxi/12564/2013 | EPI_ISL_179799 | A / H7N9
ggccccctcaaagccgaacgctcaccgtgcccagtgaggactgcagcgtagacg
>A/wild pigeon/Jiangsu/SD001/2013 | EPI_ISL_142901 | A / H7N9
ggccccctcaaagccgaacgctcaccgtgcccagtgaggactgcagcgtagacg
>A/duck/Anhui/SC702/2013 | EPI_ISL_142916 | A / H7N9
ggccccctcaaagccgaacgctcaccgtgcccagtgaggactgcagcgtagacg
>A/chicken/Zhejiang/SD033/2013 | EPI_ISL_142917 | A / H7N9
ggccccctcaaagccgaacgctcaccgtgcccagtgaggactgcagcgtagacg
>A/chicken/Shanghai/S1410/2013 | EPI_ISL_142921 | A / H7N9
ggccccctcaaagccgaacgctcaccgtgcccagtgaggactgcagcgtagacg
>A/chicken/Jiangsu/SC035/2013 | EPI_ISL_142932 | A / H7N9
ggccccctcaaagccgaacgctcaccgtgcccagtgaggactgcagcgtagacg
>A/chicken/Rizhao/515/2013 | EPI_ISL_146183 | A / H7N9
ggccccctcaaagccgaacgctcaccgtgcccagtgaggactgcagcgtagacg
>A/chicken/Rizhao/867/2013 | EPI_ISL_146184 | A / H7N9
ggccccctcaaagccgaacgctcaccgtgcccagtgaggactgcagcgtagacg
>A/chicken/Rizhao/871/2013 | EPI_ISL_146185 | A / H7N9
ggccccctcaaagccgaacgctcaccgtgcccagtgaggactgcagcgtagacg
>A/chicken/Rizhao/875/2013 | EPI_ISL_146186 | A / H7N9
ggccccctcaaagccgaacgctcaccgtgcccagtgaggactgcagcgtagacg
>A/chicken/Guangdong/3135/2013 | EPI_ISL_175604 | A / H7N9
ggccccctcaaagccgaacgctcaccgtgcccagtgaggactgcagcgtagacg
>A/chicken/Guangdong/3640/2013 | EPI_ISL_175605 | A / H7N9
ggccccctcaaagccgaacgctcaccgtgcccagtgaggactgcagcgtagacg
>A/chicken/Guangdong/G1/2013 | EPI_ISL_175606 | A / H7N9
ggccccctcaaagccgaacgctcaccgtgcccagtgaggactgcagcgtagacg
>A/chicken/Guangdong/G3/2013 | EPI_ISL_175608 | A / H7N9
ggccccctcaaagccgaacgctcaccgtgcccagtgaggactgcagcgtagacg
>A/chicken/Dongguan/575/2014 | EPI_ISL_176418 | A / H7N9
ggccccctcaaagccgaacgctcaccgtgcccagtgaggactgcagcgtagacg
>A/chicken/Shenzhen/138/2014 | EPI_ISL_176419 | A / H7N9
ggccccctcaaagccgaacgctcaccgtgcccagtgaggactgcagcgtagacg
>A/silkie chicken/Dongguan/1519/2014 | EPI_ISL_176435 | A / H7N9
ggccccctcaaagccgaacgctcaccgtgcccagtgaggactgcagcgtagacg
>A/chicken/Dongguan/1527/2014 | EPI_ISL_176408 | A / H7N9
ggccccctcaaagccgaacgctcaccgtgcccagtgaggactgcagcgtagacg
>A/chicken/Shenzhen/2131/2013 | EPI_ISL_175643 | A / H0N0
ggccccctcaaagccgaacgctcaccgtgcccagtgaggactgcagcgtagacg
>A/silkie chicken/Shenzhen/2139/2013 | EPI_ISL_175645 | A / H7N9
ggccccctcaaagccgaacgctcaccgtgcccagtgaggactgcagcgtagacg
>A/chicken/Dongguan/2912/2013 | EPI_ISL_175648 | A / H7N9
ggccccctcaaagccgaacgctcaccgtgcccagtgaggactgcagcgtagacg
>A/silkie chicken/Dongguan/3049/2013 | EPI_ISL_175649 | A / H7N9
ggccccctcaaagccgaacgctcaccgtgcccagtgaggactgcagcgtagacg
>A/chicken/Dongguan/3219/2013 | EPI_ISL_175667 | A / H7N9
ggccccctcaaagccgaacgctcaccgtgcccagtgaggactgcagcgtagacg
>A/silkie chicken/Dongguan/3281/2013 | EPI_ISL_175671 | A / H7N9
ggccccctcaaagccgaacgctcaccgtgcccagtgaggactgcagcgtagacg
>A/chicken/Dongguan/3418/2013 | EPI_ISL_175673 | A / H7N9
ggccccctcaaagccgaacgctcaccgtgcccagtgaggactgcagcgtagacg
>A/chicken/Dongguan/3487/2013 | EPI_ISL_175676 | A / H7N9
ggccccctcaaagccgaacgctcaccgtgcccagtgaggactgcagcgtagacg
>A/chicken/Dongguan/3488/2013 | EPI_ISL_175677 | A / H7N9
ggccccctcaaagccgaacgctcaccgtgcccagtgaggactgcagcgtagacg
>A/chicken/Dongguan/3491/2013 | EPI_ISL_175678 | A / H7N9
ggccccctcaaagccgaacgctcaccgtgcccagtgaggactgcagcgtagacg
>A/silkie chicken/Dongguan/3528/2013 | EPI_ISL_175683 | A / H7N9
ggccccctcaaagccgaacgctcaccgtgcccagtgaggactgcagcgtagacg
>A/chicken/Dongguan/3544/2013 | EPI_ISL_175684 | A / H7N9
ggccccctcaaagccgaacgctcaccgtgcccagtgaggactgcagcgtagacg
>A/chicken/Dongguan/3563/2013 | EPI_ISL_175685 | A / H7N9
ggccccctcaaagccgaacgctcaccgtgcccagtgaggactgcagcgtagacg
>A/chicken/Dongguan/3582/2013 | EPI_ISL_175708 | A / H7N9
ggccccctcaaagccgaacgctcaccgtgcccagtgaggactgcagcgtagacg
>A/silkie chicken/Dongguan/3605/2013 | EPI_ISL_175709 | A / H7N9
ggccccctcaaagccgaacgctcaccgtgcccagtgaggactgcagcgtagacg
>A/silkie chicken/Dongguan/3606/2013 | EPI_ISL_175710 | A / H7N9
ggccccctcaaagccgaacgctcaccgtgcccagtgaggactgcagcgtagacg
>A/chicken/Dongguan/3894/2013 | EPI_ISL_175716 | A / H7N9
ggccccctcaaagccgaacgctcaccgtgcccagtgaggactgcagcgtagacg
>A/chicken/Dongguan/3945/2013 | EPI_ISL_175719 | A / H7N9
ggccccctcaaagccgaacgctcaccgtgcccagtgaggactgcagcgtagacg
>A/chicken/Dongguan/3972/2013 | EPI_ISL_175720 | A / H7N9
ggccccctcaaagccgaacgctcaccgtgcccagtgaggactgcagcgtagacg
>A/silkie chicken/Dongguan/3980/2013 | EPI_ISL_175721 | A / H7N9
ggccccctcaaagccgaacgctcaccgtgcccagtgaggactgcagcgtagacg
>A/silkie chicken/Dongguan/3990/2013 | EPI_ISL_175722 | A / H7N9
ggccccctcaaagccgaacgctcaccgtgcccagtgaggactgcagcgtagacg
>A/chicken/Dongguan/4037/2013 | EPI_ISL_175723 | A / H7N9
ggccccctcaaagccgaacgctcaccgtgcccagtgaggactgcagcgtagacg
>A/chicken/Dongguan/4048/2013 | EPI_ISL_175724 | A / H7N9
ggccccctcaaagccgaacgctcaccgtgcccagtgaggactgcagcgtagacg
>A/chicken/Dongguan/4063/2013 | EPI_ISL_175725 | A / H7N9
ggccccctcaaagccgaacgctcaccgtgcccagtgaggactgcagcgtagacg
>A/chicken/Dongguan/4102/2013 | EPI_ISL_175727 | A / H7N9
ggccccctcaaagccgaacgctcaccgtgcccagtgaggactgcagcgtagacg
>A/chicken/Dongguan/4114/2013 | EPI_ISL_175728 | A / H7N9
ggccccctcaaagccgaacgctcaccgtgcccagtgaggactgcagcgtagacg
>A/silkie chicken/Dongguan/4126/2013 | EPI_ISL_175729 | A / H7N9
ggccccctcaaagccgaacgctcaccgtgcccagtgaggactgcagcgtagacg
>A/silkie chicken/Dongguan/4128/2013 | EPI_ISL_175731 | A / H0N0
ggccccctcaaagccgaacgctcaccgtgcccagtgaggactgcagcgtagacg
>A/chicken/Dongguan/4119/2013 | EPI_ISL_175839 | A / H7N9
ggccccctcaaagccgaacgctcaccgtgcccagtgaggactgcagcgtagacg
>A/chicken/Dongguan/4064/2013 | EPI_ISL_175842 | A / H7N9
ggccccctcaaagccgaacgctcaccgtgcccagtgaggactgcagcgtagacg
>A/chicken/Dongguan/4040/2013 | EPI_ISL_175866 | A / H7N9
ggccccctcaaagccgaacgctcaccgtgcccagtgaggactgcagcgtagacg
>A/chicken/Dongguan/1358/2014 | EPI_ISL_179909 | A / H7N9
ggccccctcaaagccgaacgctcaccgtgcccagtgaggactgcagcgtagacg
>A/chicken/Dongguan/568/2014 | EPI_ISL_176170 | A / H7N9
ggccccctcaaagccgaacgctcaccgtgcccagtgaggactgcagcgtagacg
>A/chicken/Dongguan/584/2014 | EPI_ISL_176171 | A / H7N9
ggccccctcaaagccgaacgctcaccgtgcccagtgaggactgcagcgtagacg
>A/chicken/Dongguan/856/2014 | EPI_ISL_176189 | A / H7N9
ggccccctcaaagccgaacgctcaccgtgcccagtgaggactgcagcgtagacg
>A/silkie chicken/Dongguan/1264/2014 | EPI_ISL_176202 | A / H7N9
ggccccctcaaagccgaacgctcaccgtgcccagtgaggactgcagcgtagacg
>A/chicken/Dongguan/1312/2014 | EPI_ISL_176206 | A / H7N9
ggccccctcaaagccgaacgctcaccgtgcccagtgaggactgcagcgtagacg
>A/chicken/Dongguan/1418/2014 | EPI_ISL_176256 | A / H0N0
ggccccctcaaagccgaacgctcaccgtgcccagtgaggactgcagcgtagacg
>A/chicken/Dongguan/1526/2014 | EPI_ISL_176272 | A / H7N9
ggccccctcaaagccgaacgctcaccgtgcccagtgaggactgcagcgtagacg
>A/silkie chicken/Dongguan/634/2014 | EPI_ISL_176289 | A / H0N0
ggccccctcaaagccgaacgctcaccgtgcccagtgaggactgcagcgtagacg
>A/chicken/Dongguan/709/2014 | EPI_ISL_176290 | A / H7N9
ggccccctcaaagccgaacgctcaccgtgcccagtgaggactgcagcgtagacg
>A/chicken/Dongguan/748/2014 | EPI_ISL_176293 | A / H7N9
ggccccctcaaagccgaacgctcaccgtgcccagtgaggactgcagcgtagacg
>A/chicken/Dongguan/803/2014 | EPI_ISL_176297 | A / H7N9
ggccccctcaaagccgaacgctcaccgtgcccagtgaggactgcagcgtagacg
>A/chicken/Dongguan/815/2014 | EPI_ISL_176298 | A / H7N9
ggccccctcaaagccgaacgctcaccgtgcccagtgaggactgcagcgtagacg
>A/chicken/Dongguan/836/2014 | EPI_ISL_176300 | A / H7N9
ggccccctcaaagccgaacgctcaccgtgcccagtgaggactgcagcgtagacg
>A/chicken/Dongguan/850/2014 | EPI_ISL_176302 | A / H7N9
ggccccctcaaagccgaacgctcaccgtgcccagtgaggactgcagcgtagacg
>A/silkie chicken/Dongguan/994/2014 | EPI_ISL_176356 | A / H0N0
ggccccctcaaagccgaacgctcaccgtgcccagtgaggactgcagcgtagacg
>A/chicken/Dongguan/1239/2014 | EPI_ISL_176363 | A / H0N0
ggccccctcaaagccgaacgctcaccgtgcccagtgaggactgcagcgtagacg
>A/chicken/Dongguan/1382/2014 | EPI_ISL_176371 | A / H7N9
ggccccctcaaagccgaacgctcaccgtgcccagtgaggactgcagcgtagacg
>A/chicken/Dongguan/1393/2014 | EPI_ISL_176372 | A / H7N9
ggccccctcaaagccgaacgctcaccgtgcccagtgaggactgcagcgtagacg
>A/chicken/Dongguan/1415/2014 | EPI_ISL_176375 | A / H0N0
ggccccctcaaagccgaacgctcaccgtgcccagtgaggactgcagcgtagacg
>A/chicken/Dongguan/4190/2013 | EPI_ISL_173491 | A / H0N0
ggccccctcaaagccgaacgctcaccgtgcccagtgaggactgcagcgtagacg
>A/chicken/Guangxi/SD005/2014 | EPI_ISL_283503 | A / H7N9
ggccccctcaaagccgaacgctcaccgtgcccagtgaggactgcagcgtagacg
>A/chicken/Guangxi/SD006/2014 | EPI_ISL_283504 | A / H7N9
ggccccctcaaagccgaacgctcaccgtgcccagtgaggactgcagcgtagacg
>A/duck/Anhui/S702/2013 | EPI_ISL_283549 | A / H7N9
ggccccctcaaagccgaacgctcaccgtgcccagtgaggactgcagcgtagacg
>A/silkie chicken/Dongguan/3526/2013 | EPI_ISL_175682 | A / H7N9
ggccccctcaaagccgaacgctcaccgtgcccagtgaggactgcagcgtagacg
>A/pigeon/Shanghai/S1421/2013 | EPI_ISL_142903 | A / H7N9
ggccccctcaaagccgaacgctcaccgtgcccagtgaggactgcagcgtagacg
>A/chicken/Shanghai/S1413/2013 | EPI_ISL_142920 | A / H7N9
ggccccctcaaagccgaacgctcaccgtgcccagtgaggactgcagcgtagacg
>A/chicken/Guangdong/SD002/2014 | EPI_ISL_283484 | A / H7N9
ggccccctcaaagccgaacgctcaccgtgcccagtgaggactgcagcgtagacg
>A/chicken/Guangxi/SD004/2014 | EPI_ISL_283502 | A / H7N9
ggccccctcaaagccgaacgctcaccgtgcccagtgaggactgcagcgtagacg
>A/duck/Zhejiang/SC410/2013 | EPI_ISL_142915 | A / H7N9
ggccccctcaaagccgaacgctcaccgtgcccagtgaggactgcagcgtagacg
>A/chicken/Shanghai/S1079/2013 | EPI_ISL_142924 | A / H7N9
ggccccctcaaagccgaacgctcaccgtgcccagtgaggactgcagcgtagacg
>A/chicken/Guangdong/SD641/2013 | EPI_ISL_142934 | A / H7N9
ggccccctcaaagccgaacgctcaccgtgcccagtgaggactgcagcgtagacg
>A/silkie chicken/Dongguan/953/2014 | EPI_ISL_176432 | A / H7N9
ggccccctcaaagccgaacgctcaccgtgcccagtgaggactgcagcgtagacg
>A/chicken/Dongguan/1100/2014 | EPI_ISL_176434 | A / H7N9
ggccccctcaaagccgaacgctcaccgtgcccagtgaggactgcagcgtagacg
>A/chicken/Dongguan/449/2014 | EPI_ISL_176167 | A / H7N9
ggccccctcaaagccgaacgctcaccgtgcccagtgaggactgcagcgtagacg
>A/silkie chicken/Dongguan/1516/2014 | EPI_ISL_176268 | A / H7N9
ggccccctcaaagccgaacgctcaccgtgcccagtgaggactgcagcgtagacg
>A/chicken/Dongguan/1523/2014 | EPI_ISL_176270 | A / H0N0
ggccccctcaaagccgaacgctcaccgtgcccagtgaggactgcagcgtagacg
>A/chicken/Dongguan/795/2014 | EPI_ISL_176296 | A / H0N0
ggccccctcaaagccgaacgctcaccgtgcccagtgaggactgcagcgtagacg
>A/chicken/Dongguan/843/2014 | EPI_ISL_176301 | A / H7N9
ggccccctcaaagccgaacgctcaccgtgcccagtgaggactgcagcgtagacg
>A/chicken/Dongguan/1307/2014 | EPI_ISL_176366 | A / H7N9
ggccccctcaaagccgaacgctcaccgtgcccagtgaggactgcagcgtagacg
>A/chicken/Dongguan/1318/2014 | EPI_ISL_176368 | A / H7N9
ggccccctcaaagccgaacgctcaccgtgcccagtgaggactgcagcgtagacg
>A/chicken/Dongguan/1433/2014 | EPI_ISL_176376 | A / H7N9
ggccccctcaaagccgaacgctcaccgtgcccagtgaggactgcagcgtagacg
>A/chicken/Dongguan/1533/2014 | EPI_ISL_176409 | A / H7N9
ggccccctcaaagccgaacgctcaccgtgcccagtgaggactgcagcgtagacg
>A/chicken/Shaoxing/5086/2013 | EPI_ISL_175787 | A / H7N9
ggccccctcaaagccgaacgctcaccgtgcccagtgaggactgcagcgtagacg
>A/chicken/Shaoxing/5224/2013 | EPI_ISL_175818 | A / H7N9
ggccccctcaaagccgaacgctcaccgtgcccagtgaggactgcagcgtagacg
>A/chicken/Shaoxing/5227/2013 | EPI_ISL_175819 | A / H7N9
ggccccctcaaagccgaacgctcaccgtgcccagtgaggactgcagcgtagacg
>A/silkie chicken/Shaoxing/5235/2013 | EPI_ISL_175820 | A / H7N9
ggccccctcaaagccgaacgctcaccgtgcccagtgaggactgcagcgtagacg
>A/chicken/Shaoxing/5479/2013 | EPI_ISL_175822 | A / H7N9
ggccccctcaaagccgaacgctcaccgtgcccagtgaggactgcagcgtagacg
>A/chicken/Dongguan/3112/2013 | EPI_ISL_175650 | A / H7N9
ggccccctcaaagccgaacgctcaccgtgcccagtgaggactgcagcgtagacg
>A/chicken/Dongguan/3141/2013 | EPI_ISL_175651 | A / H7N9
ggccccctcaaagccgaacgctcaccgtgcccagtgaggactgcagcgtagacg
>A/chicken/Dongguan/3146/2013 | EPI_ISL_175665 | A / H7N9
ggccccctcaaagccgaacgctcaccgtgcccagtgaggactgcagcgtagacg
>A/silkie chicken/Dongguan/3166/2013 | EPI_ISL_175666 | A / H7N9
ggccccctcaaagccgaacgctcaccgtgcccagtgaggactgcagcgtagacg
>A/chicken/Dongguan/3438/2013 | EPI_ISL_175674 | A / H7N9
ggccccctcaaagccgaacgctcaccgtgcccagtgaggactgcagcgtagacg
>A/silkie chicken/Dongguan/3520/2013 | EPI_ISL_175679 | A / H7N9
ggccccctcaaagccgaacgctcaccgtgcccagtgaggactgcagcgtagacg
>A/silkie chicken/Dongguan/3522/2013 | EPI_ISL_175680 | A / H7N9
ggccccctcaaagccgaacgctcaccgtgcccagtgaggactgcagcgtagacg
>A/silkie chicken/Dongguan/3529/2013 | EPI_ISL_175841 | A / H0N0
ggccccctcaaagccgaacgctcaccgtgcccagtgaggactgcagcgtagacg
>A/chicken/Dongguan/3917/2013 | EPI_ISL_175717 | A / H7N9
ggccccctcaaagccgaacgctcaccgtgcccagtgaggactgcagcgtagacg
>A/chicken/Dongguan/3935/2013 | EPI_ISL_175718 | A / H7N9
ggccccctcaaagccgaacgctcaccgtgcccagtgaggactgcagcgtagacg
>A/silkie chicken/Dongguan/4129/2013 | EPI_ISL_175732 | A / H7N9
ggccccctcaaagccgaacgctcaccgtgcccagtgaggactgcagcgtagacg
>A/chicken/Dongguan/4195/2013 | EPI_ISL_175733 | A / H7N9
ggccccctcaaagccgaacgctcaccgtgcccagtgaggactgcagcgtagacg
>A/chicken/Shaoxing/5087/2013 | EPI_ISL_175788 | A / H7N9
ggccccctcaaagccgaacgctcaccgtgcccagtgaggactgcagcgtagacg
>A/chicken/Jiangxi/12544/2013 | EPI_ISL_175827 | A / H7N9
ggccccctcaaagccgaacgctcaccgtgcccagtgaggactgcagcgtagacg
>A/silkie chicken/Dongguan/157/2014 | EPI_ISL_176162 | A / H7N9
ggccccctcaaagccgaacgctcaccgtgcccagtgaggactgcagcgtagacg
>A/chicken/Dongguan/518/2014 | EPI_ISL_176168 | A / H7N9
ggccccctcaaagccgaacgctcaccgtgcccagtgaggactgcagcgtagacg
>A/silkie chicken/Dongguan/635/2014 | EPI_ISL_176185 | A / H7N9
ggccccctcaaagccgaacgctcaccgtgcccagtgaggactgcagcgtagacg
>A/silkie chicken/Dongguan/656/2014 | EPI_ISL_176186 | A / H7N9
ggccccctcaaagccgaacgctcaccgtgcccagtgaggactgcagcgtagacg
>A/chicken/Dongguan/1494/2014 | EPI_ISL_176265 | A / H7N9
ggccccctcaaagccgaacgctcaccgtgcccagtgaggactgcagcgtagacg
>A/chicken/Dongguan/1506/2014 | EPI_ISL_176267 | A / H7N9
ggccccctcaaagccgaacgctcaccgtgcccagtgaggactgcagcgtagacg
>A/silkie chicken/Dongguan/623/2014 | EPI_ISL_176288 | A / H0N0
ggccccctcaaagccgaacgctcaccgtgcccagtgaggactgcagcgtagacg
>A/chicken/Dongguan/711/2014 | EPI_ISL_176291 | A / H7N9
ggccccctcaaagccgaacgctcaccgtgcccagtgaggactgcagcgtagacg
>A/chicken/Dongguan/864/2014 | EPI_ISL_176304 | A / H7N9
ggccccctcaaagccgaacgctcaccgtgcccagtgaggactgcagcgtagacg
>A/chicken/Dongguan/874/2014 | EPI_ISL_176305 | A / H7N9
ggccccctcaaagccgaacgctcaccgtgcccagtgaggactgcagcgtagacg
>A/chicken/Dongguan/899/2014 | EPI_ISL_176306 | A / H7N9
ggccccctcaaagccgaacgctcaccgtgcccagtgaggactgcagcgtagacg
>A/chicken/Dongguan/1009/2014 | EPI_ISL_176358 | A / H7N9
ggccccctcaaagccgaacgctcaccgtgcccagtgaggactgcagcgtagacg
>A/chicken/Dongguan/173/2014 | EPI_ISL_176165 | A / H7N9
ggccccctcaaagccgaacgctcaccgtgcccagtgaggactgcagcgtagacg
>A/chicken/Dongguan/189/2014 | EPI_ISL_176164 | A / H7N9
ggccccctcaaagccgaacgctcaccgtgcccagtgaggactgcagcgtagacg
>A/chicken/Dongguan/178/2014 | EPI_ISL_176279 | A / H7N9
ggccccctcaaagccgaacgctcaccgtgcccagtgaggactgcagcgtagacg
>A/chicken/Dongguan/210/2014 | EPI_ISL_176282 | A / H7N9
ggccccctcaaagccgaacgctcaccgtgcccagtgaggactgcagcgtagacg
>A/chicken/Dongguan/213/2014 | EPI_ISL_176283 | A / H7N9
ggccccctcaaagccgaacgctcaccgtgcccagtgaggactgcagcgtagacg
>A/chicken/Dongguan/248/2014 | EPI_ISL_176285 | A / H7N9
ggccccctcaaagccgaacgctcaccgtgcccagtgaggactgcagcgtagacg
>A/chicken/Dongguan/262/2014 | EPI_ISL_176286 | A / H7N9
ggccccctcaaagccgaacgctcaccgtgcccagtgaggactgcagcgtagacg
>A/chicken/Dongguan/263/2014 | EPI_ISL_176287 | A / H0N0
ggccccctcaaagccgaacgctcaccgtgcccagtgaggactgcagcgtagacg
>A/chicken/Dongguan/246/2014 | EPI_ISL_176166 | A / H0N0
ggccccctcaaagccgaacgctcaccgtgcccagtgaggactgcagcgtagacg
>A/chicken/Dongguan/237/2014 | EPI_ISL_176284 | A / H7N9
ggccccctcaaagccgaacgctcaccgtgcccagtgaggactgcagcgtagacg
>A/chicken/Dongguan/695/2014 | EPI_ISL_176188 | A / H7N9
ggccccctcaaagccgaacgctcaccgtgcccagtgaggactgcagcgtagacg
>A/chicken/Dongguan/1075/2014 | EPI_ISL_176199 | A / H7N9
ggccccctcaaagccgaacgctcaccgtgcccagtgaggactgcagcgtagacg
>A/silkie chicken/Dongguan/1268/2014 | EPI_ISL_176203 | A / H7N9
ggccccctcaaagccgaacgctcaccgtgcccagtgaggactgcagcgtagacg
>A/silkie chicken/Dongguan/1448/2014 | EPI_ISL_176258 | A / H7N9
ggccccctcaaagccgaacgctcaccgtgcccagtgaggactgcagcgtagacg
>A/silkie chicken/Dongguan/1450/2014 | EPI_ISL_176260 | A / H7N9
ggccccctcaaagccgaacgctcaccgtgcccagtgaggactgcagcgtagacg
>A/silkie chicken/Dongguan/966/2014 | EPI_ISL_176308 | A / H0N0
ggccccctcaaagccgaacgctcaccgtgcccagtgaggactgcagcgtagacg
>A/silkie chicken/Dongguan/1517/2014 | EPI_ISL_176269 | A / H0N0
ggccccctcaaagccgaacgctcaccgtgcccagtgaggactgcagcgtagacg
>A/chicken/Dongguan/835/2014 | EPI_ISL_176299 | A / H7N9
ggccccctcaaagccgaacgctcaccgtgcccagtgaggactgcagcgtagacg
>A/chicken/Dongguan/934/2014 | EPI_ISL_176307 | A / H7N9
ggccccctcaaagccgaacgctcaccgtgcccagtgaggactgcagcgtagacg
>A/chicken/Dongguan/1188/2014 | EPI_ISL_176361 | A / H7N9
ggccccctcaaagccgaacgctcaccgtgcccagtgaggactgcagcgtagacg
>A/silkie chicken/Dongguan/1271/2014 | EPI_ISL_176364 | A / H7N9
ggccccctcaaagccgaacgctcaccgtgcccagtgaggactgcagcgtagacg
>A/chicken/Anhui-Chuzhou/01/2013 | EPI_ISL_141161 | A / H7N9
ggccccctcaaagccgaacgctcaccgtgcccagtgaggactgcagcgtagacg
>A/chicken/Dongguan/397/2014 | EPI_ISL_176431 | A / H7N9
ggccccctcaaagccgaacgctcaccgtgcccagtgaggactgcagcgtagacg
>A/chicken/Dongguan/749/2014 | EPI_ISL_176294 | A / H7N9
ggccccctcaaagccgaacgctcaccgtgcccagtgaggactgcagcgtagacg
>A/chicken/Jiangxi/12492/2013 | EPI_ISL_175825 | A / H7N9
ggccccctcaaagccgaacgctcaccgtgcccagtgaggactgcagcgtagacg
>A/chicken/Jiangxi/12554/2013 | EPI_ISL_175828 | A / H7N9
ggccccctcaaagccgaacgctcaccgtgcccagtgaggactgcagcgtagacg
>A/chicken/Dongguan/1057/2014 | EPI_ISL_176198 | A / H7N9
ggccccctcaaagccgaacgctcaccgtgcccagtgaggactgcagcgtagacg
>A/chicken/Henan/141/2013 | EPI_ISL_206709 | A / H7N9
ggccccctcaaagccgaacgctcaccgtgcccagtgaggactgcagcgtagacg
>A/chicken/Dongguan/4094/2013 | EPI_ISL_175726 | A / H7N9
ggccccctcaaagccgaacgctcaccgtgcccagtgaggactgcagcgtagacg
>A/silkie chicken/Dongguan/4127/2013 | EPI_ISL_175730 | A / H7N9
ggccccctcaaagccgaacgctcaccgtgcccagtgaggactgcagcgtagacg
>A/chicken/Guangdong/G2/2013 | EPI_ISL_175607 | A / H7N9
ggccccctcaaagccgaacgctcaccgtgcccagtgaggactgcagcgtagacg
>A/chicken/Dongguan/3145/2013 | EPI_ISL_175652 | A / H7N9
ggccccctcaaagccgaacgctcaccgtgcccagtgaggactgcagcgtagacg
>A/chicken/Dongguan/1096/2014 | EPI_ISL_179908 | A / H7N9
ggccccctcaaagccgaacgctcaccgtgcccagtgaggactgcagcgtagacg
>A/chicken/Wenzhou/3280/2013 | EPI_ISL_176155 | A / H0N0
ggccccctcaaagccgaacgctcaccgtgcccagtgaggactgcagcgtagacg
>A/chicken/Shenzhen/727/2013 | EPI_ISL_175633 | A / H7N9
ggccccctcaaagccgaacgctcaccgtgcccagtgaggactgcagcgtagacg
>A/chicken/Shenzhen/898/2013 | EPI_ISL_175637 | A / H7N9
ggccccctcaaagccgaacgctcaccgtgcccagtgaggactgcagcgtagacg
>A/chicken/Shenzhen/3780/2013 | EPI_ISL_175713 | A / H7N9
ggccccctcaaagccgaacgctcaccgtgcccagtgaggactgcagcgtagacg
>A/silkie chicken/Shenzhen/3781/2013 | EPI_ISL_175714 | A / H7N9
ggccccctcaaagccgaacgctcaccgtgcccagtgaggactgcagcgtagacg
>A/chicken/Shenzhen/712/2013 | EPI_ISL_173489 | A / H0N0
ggccccctcaaagccgaacgctcaccgtgcccagtgaggactgcagcgtagacg
>A/silkie chicken/Shenzhen/918/2013 | EPI_ISL_175638 | A / H7N9
ggccccctcaaagccgaacgctcaccgtgcccagtgaggactgcagcgtagacg
>A/silkie chicken/Shenzhen/919/2013 | EPI_ISL_175639 | A / H7N9
ggccccctcaaagccgaacgctcaccgtgcccagtgaggactgcagcgtagacg
>A/chicken/Shenzhen/2201/2013 | EPI_ISL_175646 | A / H7N9
ggccccctcaaagccgaacgctcaccgtgcccagtgaggactgcagcgtagacg
>A/chicken/Shenzhen/2293/2013 | EPI_ISL_175647 | A / H7N9
ggccccctcaaagccgaacgctcaccgtgcccagtgaggactgcagcgtagacg
>A/chicken/Shenzhen/3733/2013 | EPI_ISL_175711 | A / H7N9
ggccccctcaaagccgaacgctcaccgtgcccagtgaggactgcagcgtagacg
>A/chicken/Shenzhen/1665/2013 | EPI_ISL_175641 | A / H7N9
ggccccctcaaagccgaacgctcaccgtgcccagtgaggactgcagcgtagacg
>A/chicken/Shenzhen/747/2013 | EPI_ISL_175635 | A / H7N9
ggccccctcaaagccgaacgctcaccgtgcccagtgaggactgcagcgtagacg
>A/chicken/Shenzhen/801/2013 | EPI_ISL_175840 | A / H7N9
ggccccctcaaagccgaacgctcaccgtgcccagtgaggactgcagcgtagacg
>A/chicken/Shantou/1550/2014 | EPI_ISL_176427 | A / H7N9
ggccccctcaaagccgaacgctcaccgtgcccagtgaggactgcagcgtagacg
>A/chicken/Shantou/1552/2014 | EPI_ISL_176428 | A / H7N9
ggccccctcaaagccgaacgctcaccgtgcccagtgaggactgcagcgtagacg
>A/chicken/Shantou/1554/2014 | EPI_ISL_176429 | A / H7N9
ggccccctcaaagccgaacgctcaccgtgcccagtgaggactgcagcgtagacg
>A/chicken/Shantou/1556/2014 | EPI_ISL_176430 | A / H7N9
ggccccctcaaagccgaacgctcaccgtgcccagtgaggactgcagcgtagacg
>A/chicken/Dongguan/1690/2014 | EPI_ISL_176413 | A / H7N9
ggccccctcaaagccgaacgctcaccgtgcccagtgaggactgcagcgtagacg
>A/chicken/Shantou/3057/2014 | EPI_ISL_180091 | A / H7N9
ggccccctcaaagccgaacgctcaccgtgcccagtgaggactgcagcgtagacg
>A/chicken/Dongguan/169/2014 | EPI_ISL_176163 | A / H7N9
ggccccctcaaagccgaacgctcaccgtgcccagtgaggactgcagcgtagacg
>A/chicken/Dongguan/536/2014 | EPI_ISL_176169 | A / H7N9
ggccccctcaaagccgaacgctcaccgtgcccagtgaggactgcagcgtagacg
>A/silkie chicken/Dongguan/988/2014 | EPI_ISL_176195 | A / H7N9
ggccccctcaaagccgaacgctcaccgtgcccagtgaggactgcagcgtagacg
>A/chicken/Dongguan/1051/2014 | EPI_ISL_176197 | A / H7N9
ggccccctcaaagccgaacgctcaccgtgcccagtgaggactgcagcgtagacg
>A/silkie chicken/Dongguan/1449/2014 | EPI_ISL_176259 | A / H0N0
ggccccctcaaagccgaacgctcaccgtgcccagtgaggactgcagcgtagacg
>A/silkie chicken/Dongguan/1451/2014 | EPI_ISL_176261 | A / H7N9
ggccccctcaaagccgaacgctcaccgtgcccagtgaggactgcagcgtagacg
>A/chicken/Dongguan/1505/2014 | EPI_ISL_176266 | A / H7N9
ggccccctcaaagccgaacgctcaccgtgcccagtgaggactgcagcgtagacg
>A/silkie chicken/Dongguan/1644/2014 | EPI_ISL_176274 | A / H0N0
ggccccctcaaagccgaacgctcaccgtgcccagtgaggactgcagcgtagacg
>A/chicken/Dongguan/1670/2014 | EPI_ISL_176276 | A / H0N0
ggccccctcaaagccgaacgctcaccgtgcccagtgaggactgcagcgtagacg
>A/chicken/Dongguan/1108/2014 | EPI_ISL_176280 | A / H7N9
ggccccctcaaagccgaacgctcaccgtgcccagtgaggactgcagcgtagacg
>A/chicken/Dongguan/191/2014 | EPI_ISL_176281 | A / H7N9
ggccccctcaaagccgaacgctcaccgtgcccagtgaggactgcagcgtagacg
>A/silkie chicken/Dongguan/979/2014 | EPI_ISL_176311 | A / H7N9
ggccccctcaaagccgaacgctcaccgtgcccagtgaggactgcagcgtagacg
>A/silkie chicken/Dongguan/981/2014 | EPI_ISL_176354 | A / H7N9
ggccccctcaaagccgaacgctcaccgtgcccagtgaggactgcagcgtagacg
>A/chicken/Dongguan/1124/2014 | EPI_ISL_176359 | A / H7N9
ggccccctcaaagccgaacgctcaccgtgcccagtgaggactgcagcgtagacg
>A/chicken/Guangdong/SD014/2014 | EPI_ISL_283488 | A / H7N9
ggccccctcaaagccgaacgctcaccgtgcccagtgaggactgcagcgtagacg
>A/chicken/Guangdong/SD023/2014 | EPI_ISL_283492 | A / H7N9
ggccccctcaaagccgaacgctcaccgtgcccagtgaggactgcagcgtagacg
>A/silkie chicken/Dongguan/997/2014 | EPI_ISL_176433 | A / H7N9
ggccccctcaaagccgaacgctcaccgtgcccagtgaggactgcagcgtagacg
>A/silkie chicken/Dongguan/986/2014 | EPI_ISL_176355 | A / H7N9
ggccccctcaaagccgaacgctcaccgtgcccagtgaggactgcagcgtagacg
>A/chicken/Dongguan/1697/2014 | EPI_ISL_176415 | A / H7N9
ggccccctcaaagccgaacgctcaccgtgcccagtgaggactgcagcgtagacg
>A/chicken/Shantou/2537/2014 | EPI_ISL_180073 | A / H7N9
ggccccctcaaagccgaacgctcaccgtgcccagtgaggactgcagcgtagacg
>A/chicken/Shantou/2539/2014 | EPI_ISL_180075 | A / H7N9
ggccccctcaaagccgaacgctcaccgtgcccagtgaggactgcagcgtagacg
>A/chicken/Shantou/2546/2014 | EPI_ISL_180076 | A / H7N9
ggccccctcaaagccgaacgctcaccgtgcccagtgaggactgcagcgtagacg
>A/chicken/Shantou/2550/2014 | EPI_ISL_180078 | A / H7N9
ggccccctcaaagccgaacgctcaccgtgcccagtgaggactgcagcgtagacg
>A/chicken/Shantou/2556/2014 | EPI_ISL_180079 | A / H7N9
ggccccctcaaagccgaacgctcaccgtgcccagtgaggactgcagcgtagacg
>A/silkie chicken/Dongguan/1473/2014 | EPI_ISL_176264 | A / H0N0
ggccccctcaaagccgaacgctcaccgtgcccagtgaggactgcagcgtagacg
>A/chicken/Dongguan/1673/2014 | EPI_ISL_176277 | A / H7N9
ggccccctcaaagccgaacgctcaccgtgcccagtgaggactgcagcgtagacg
>A/chicken/Dongguan/1401/2014 | EPI_ISL_176373 | A / H7N9
ggccccctcaaagccgaacgctcaccgtgcccagtgaggactgcagcgtagacg
>A/chicken/Dongguan/1421/2014 | EPI_ISL_176374 | A / H7N9
ggccccctcaaagccgaacgctcaccgtgcccagtgaggactgcagcgtagacg
>A/chicken/Dongguan/1445/2014 | EPI_ISL_176407 | A / H0N0
ggccccctcaaagccgaacgctcaccgtgcccagtgaggactgcagcgtagacg
>A/chicken/Dongguan/1297/2014 | EPI_ISL_176205 | A / H7N9
ggccccctcaaagccgaacgctcaccgtgcccagtgaggactgcagcgtagacg
>A/chicken/Dongguan/1374/2014 | EPI_ISL_176207 | A / H7N9
ggccccctcaaagccgaacgctcaccgtgcccagtgaggactgcagcgtagacg
>A/chicken/Dongguan/1456/2014 | EPI_ISL_176262 | A / H7N9
ggccccctcaaagccgaacgctcaccgtgcccagtgaggactgcagcgtagacg
>A/chicken/Dongguan/1303/2014 | EPI_ISL_176365 | A / H7N9
ggccccctcaaagccgaacgctcaccgtgcccagtgaggactgcagcgtagacg
>A/chicken/Dongguan/1348/2014 | EPI_ISL_176369 | A / H0N0
ggccccctcaaagccgaacgctcaccgtgcccagtgaggactgcagcgtagacg
>A/chicken/Dongguan/1373/2014 | EPI_ISL_176370 | A / H0N0
ggccccctcaaagccgaacgctcaccgtgcccagtgaggactgcagcgtagacg
>A/chicken/Dongguan/1548/2014 | EPI_ISL_176410 | A / H7N9
ggccccctcaaagccgaacgctcaccgtgcccagtgaggactgcagcgtagacg
>A/chicken/Shantou/2538/2014 | EPI_ISL_180074 | A / H7N9
ggccccctcaaagccgaacgctcaccgtgcccagtgaggactgcagcgtagacg
>A/chicken/Shantou/2562/2014 | EPI_ISL_180080 | A / H7N9
ggccccctcaaagccgaacgctcaccgtgcccagtgaggactgcagcgtagacg
>A/chicken/Shantou/4325/2014 | EPI_ISL_180093 | A / H7N9
ggccccctcaaagccgaacgctcaccgtgcccagtgaggactgcagcgtagacg
>A/chicken/Shantou/4329/2014 | EPI_ISL_180092 | A / H0N0
ggccccctcaaagccgaacgctcaccgtgcccagtgaggactgcagcgtagacg
>A/chicken/Dongguan/1459/2014 | EPI_ISL_176263 | A / H7N9
ggccccctcaaagccgaacgctcaccgtgcccagtgaggactgcagcgtagacg
>A/chicken/Shantou/4832/2014 | EPI_ISL_180095 | A / H7N9
ggccccctcaaagccgaacgctcaccgtgcccagtgaggactgcagcgtagacg
>A/chicken/Shantou/4833/2014 | EPI_ISL_180097 | A / H7N9
ggccccctcaaagccgaacgctcaccgtgcccagtgaggactgcagcgtagacg
>A/chicken/Dongguan/1091/2014 | EPI_ISL_176278 | A / H7N9
ggccccctcaaagccgaacgctcaccgtgcccagtgaggactgcagcgtagacg
>A/chicken/Dongguan/1022/2014 | EPI_ISL_176357 | A / H7N9
ggccccctcaaagccgaacgctcaccgtgcccagtgaggactgcagcgtagacg
>A/chicken/Dongguan/1314/2014 | EPI_ISL_176367 | A / H7N9
ggccccctcaaagccgaacgctcaccgtgcccagtgaggactgcagcgtagacg
>A/chicken/Guangdong/SD021/2014 | EPI_ISL_283491 | A / H7N9
ggccccctcaaagccgaacgctcaccgtgcccagtgaggactgcagcgtagacg
>A/chicken/Guangdong/SD029/2014 | EPI_ISL_283497 | A / H7N9
ggccccctcaaagccgaacgctcaccgtgcccagtgaggactgcagcgtagacg
>A/silkie chicken/Shantou/1406/2014 | EPI_ISL_176426 | A / H7N9
ggccccctcaaagccgaacgctcaccgtgcccagtgaggactgcagcgtagacg
>A/silkie chicken/Dongguan/1641/2014 | EPI_ISL_176411 | A / H7N9
ggccccctcaaagccgaacgctcaccgtgcccagtgaggactgcagcgtagacg
>A/silkie chicken/Shantou/2050/2014 | EPI_ISL_180088 | A / H7N9
ggccccctcaaagccgaacgctcaccgtgcccagtgaggactgcagcgtagacg
>A/silkie chicken/Shantou/2056/2014 | EPI_ISL_180090 | A / H7N9
ggccccctcaaagccgaacgctcaccgtgcccagtgaggactgcagcgtagacg
>A/chicken/Dongguan/1619/2014 | EPI_ISL_176273 | A / H7N9
ggccccctcaaagccgaacgctcaccgtgcccagtgaggactgcagcgtagacg
>A/chicken/Dongguan/1666/2014 | EPI_ISL_176275 | A / H7N9
ggccccctcaaagccgaacgctcaccgtgcccagtgaggactgcagcgtagacg
>A/silkie chicken/Shantou/2054/2014 | EPI_ISL_180089 | A / H7N9
ggccccctcaaagccgaacgctcaccgtgcccagtgaggactgcagcgtagacg
>A/chicken/Shantou/4816/2014 | EPI_ISL_180096 | A / H7N9
ggccccctcaaagccgaacgctcaccgtgcccagtgaggactgcagcgtagacg
>A/chicken/Shantou/4844/2014 | EPI_ISL_180098 | A / H0N0
ggccccctcaaagccgaacgctcaccgtgcccagtgaggactgcagcgtagacg
>A/chicken/Shantou/4824/2014 | EPI_ISL_180094 | A / H7N9
ggccccctcaaagccgaacgctcaccgtgcccagtgaggactgcagcgtagacg
>A/silkie chicken/Dongguan/523/2014 | EPI_ISL_176417 | A / H7N9
ggccccctcaaagccgaacgctcaccgtgcccagtgaggactgcagcgtagacg
>A/silkie chicken/Dongguan/3275/2013 | EPI_ISL_175670 | A / H7N9
ggccccctcaaagccgaacgctcaccgtgcccagtgaggactgcagcgtagacg
>A/silkie chicken/Dongguan/3284/2013 | EPI_ISL_175672 | A / H7N9
ggccccctcaaagccgaacgctcaccgtgcccagtgaggactgcagcgtagacg
>A/chicken/Dongguan/3464/2013 | EPI_ISL_175675 | A / H7N9
ggccccctcaaagccgaacgctcaccgtgcccagtgaggactgcagcgtagacg
>A/silkie chicken/Dongguan/952/2014 | EPI_ISL_176191 | A / H0N0
ggccccctcaaagccgaacgctcaccgtgcccagtgaggactgcagcgtagacg
>A/silkie chicken/Dongguan/963/2014 | EPI_ISL_176193 | A / H7N9
ggccccctcaaagccgaacgctcaccgtgcccagtgaggactgcagcgtagacg
>A/chicken/Dongguan/1143/2014 | EPI_ISL_176200 | A / H7N9
ggccccctcaaagccgaacgctcaccgtgcccagtgaggactgcagcgtagacg
>A/chicken/Dongguan/744/2014 | EPI_ISL_176292 | A / H7N9
ggccccctcaaagccgaacgctcaccgtgcccagtgaggactgcagcgtagacg
>A/silkie chicken/Dongguan/967/2014 | EPI_ISL_176309 | A / H7N9
ggccccctcaaagccgaacgctcaccgtgcccagtgaggactgcagcgtagacg
>A/chicken/Dongguan/851/2014 | EPI_ISL_176303 | A / H7N9
ggccccctcaaagccgaacgctcaccgtgcccagtgaggactgcagcgtagacg
>A/chicken/Guangdong/SD015/2013 | EPI_ISL_283489 | A / H7N9
ggccccctcaaagccgaacgctcaccgtgcccagtgaggactgcagcgtagacg
>A/chicken/Guangdong/SD025/2014 | EPI_ISL_283493 | A / H7N9
ggccccctcaaagccgaacgctcaccgtgcccagtgaggactgcagcgtagacg
>A/chicken/Shanghai/017/2013 | EPI_ISL_146876 | A / H7N9
ggccccctcaaagccgaacgctcaccgtgcccagtgaggactgcagcgtagacg
>A/chicken/Guangdong/SC086/2013 | EPI_ISL_283482 | A / H7N9
ggccccctcaaagccgaacgctcaccgtgcccagtgaggactgcagcgtagacg
>A/chicken/Guangdong/SC092/2013 | EPI_ISL_283483 | A / H7N9
ggccccctcaaagccgaacgctcaccgtgcccagtgaggactgcagcgtagacg
>A/Chicken/Nanjing/759/2013 | EPI_ISL_159063 | A / H7N9
ggccccctcaaagccgaacgctcaccgtgcccagtgaggactgcagcgtagacg
>A/chicken/Wuxi/04030201/2013 | EPI_ISL_200112 | A / H7N9
ggccccctcaaagccgaacgctcaccgtgcccagtgaggactgcagcgtagacg
>A/chicken/Zhejiang/DTID-ZJU01/2013 | EPI_ISL_139501 | A / H7N9
ggccccctcaaagccgaacgctcaccgtgcccagtgaggactgcagcgtagacg
>A/chicken/Suzhou/04020102/2013 | EPI_ISL_200113 | A / H7N9
ggccccctcaaagccgaacgctcaccgtgcccagtgaggactgcagcgtagacg
>A/duck/Sunan/040802/2013 | EPI_ISL_200114 | A / H0N0
ggccccctcaaagccgaacgctcaccgtgcccagtgaggactgcagcgtagacg
>A/pigeon/Wuxi/0405007/2013 | EPI_ISL_200122 | A / H7N9
ggccccctcaaagccgaacgctcaccgtgcccagtgaggactgcagcgtagacg
>A/duck/Wuxi/0405006/2013 | EPI_ISL_200118 | A / H7N9
ggccccctcaaagccgaacgctcaccgtgcccagtgaggactgcagcgtagacg
>A/chicken/Wuxi/0405005/2013 | EPI_ISL_200115 | A / H7N9
ggccccctcaaagccgaacgctcaccgtgcccagtgaggactgcagcgtagacg
>A/chicken/Zhejiang/C481/2013 | EPI_ISL_162866 | A / H7N9
ggccccctcaaagccgaacgctcaccgtgcccagtgaggactgcagcgtagacg
>A/Chicken/Nanjing/761/2013 | EPI_ISL_159062 | A / H7N9
ggccccctcaaagccgaacgctcaccgtgcccagtgaggactgcagcgtagacg
>A/chicken/Suzhou/040201H/2013 | EPI_ISL_167221 | A / H7N9
ggccccctcaaagccgaacgctcaccgtgcccagtgaggactgcagcgtagacg
>A/duck/Sunan/040802G/2013 | EPI_ISL_167222 | A / H7N9
ggccccctcaaagccgaacgctcaccgtgcccagtgaggactgcagcgtagacg
>A/pigeon/Wuxi/0405007G/2013 | EPI_ISL_167223 | A / H7N9
ggccccctcaaagccgaacgctcaccgtgcccagtgaggactgcagcgtagacg
>A/silky_chicken/Hong_Kong/1772-3/2014 | EPI_ISL_155815 | A / H7N9
ggccccctcaaagccgaacgctcaccgtgcccagtgaggactgcagcgtagacg
>A/chicken/Fujian/S1085/2014 | EPI_ISL_283473 | A / H7N9
ggccccctcaaagccgaacgctcaccgtgcccagtgaggactgcagcgtagacg
>A/chicken/Jiangsu/TM38/2013 | EPI_ISL_173631 | A / H9N2
ggccccctcaaagccgaacgctcaccgtgcccagtgaggactgcagcgtagacg
>A/chicken/Jiangsu/YZLH3/2013 | EPI_ISL_173925 | A / H9N2
ggccccctcaaagccgaacgctcaccgtgcccagtgaggactgcagcgtagacg
>A/chicken/Henan/100/2013 | EPI_ISL_206698 | A / H7N9
ggccccctcaaagccgaacgctcaccgtgcccagtgaggactgcagcgtagacg
>A/chicken/Henan/F248/2013 | EPI_ISL_206752 | A / H7N9
ggccccctcaaagccgaacgctcaccgtgcccagtgaggactgcagcgtagacg
>A/chicken/Henan/102/2013 | EPI_ISL_206699 | A / H7N9
ggccccctcaaagccgaacgctcaccgtgcccagtgaggactgcagcgtagacg
>A/chicken/Henan/106/2013 | EPI_ISL_206701 | A / H7N9
ggccccctcaaagccgaacgctcaccgtgcccagtgaggactgcagcgtagacg
>A/chicken/Henan/107/2013 | EPI_ISL_206702 | A / H7N9
ggccccctcaaagccgaacgctcaccgtgcccagtgaggactgcagcgtagacg
>A/chicken/Henan/109/2013 | EPI_ISL_206703 | A / H7N9
ggccccctcaaagccgaacgctcaccgtgcccagtgaggactgcagcgtagacg
>A/chicken/Henan/F246/2013 | EPI_ISL_206751 | A / H7N9
ggccccctcaaagccgaacgctcaccgtgcccagtgaggactgcagcgtagacg
>A/chicken/Henan/103/2013 | EPI_ISL_206700 | A / H7N9
ggccccctcaaagccgaacgctcaccgtgcccagtgaggactgcagcgtagacg
>A/chicken/Henan/112/2013 | EPI_ISL_206704 | A / H7N9
ggccccctcaaagccgaacgctcaccgtgcccagtgaggactgcagcgtagacg
>A/chicken/Henan/120/2013 | EPI_ISL_206708 | A / H7N9
ggccccctcaaagccgaacgctcaccgtgcccagtgaggactgcagcgtagacg
>A/chicken/Henan/93/2013 | EPI_ISL_206711 | A / H7N9
ggccccctcaaagccgaacgctcaccgtgcccagtgaggactgcagcgtagacg
>A/chicken/Henan/114/2013 | EPI_ISL_206705 | A / H7N9
ggccccctcaaagccgaacgctcaccgtgcccagtgaggactgcagcgtagacg
>A/chicken/Henan/99/2013 | EPI_ISL_206750 | A / H7N9
ggccccctcaaagccgaacgctcaccgtgcccagtgaggactgcagcgtagacg
>A/chicken/Henan/96/2013 | EPI_ISL_206748 | A / H7N9
ggccccctcaaagccgaacgctcaccgtgcccagtgaggactgcagcgtagacg
>A/chicken/Henan/115/2013 | EPI_ISL_206706 | A / H7N9
ggccccctcaaagccgaacgctcaccgtgcccagtgaggactgcagcgtagacg
>A/chicken/Henan/117/2013 | EPI_ISL_206707 | A / H7N9
ggccccctcaaagccgaacgctcaccgtgcccagtgaggactgcagcgtagacg
>A/chicken/Dongguan/1693/2014 | EPI_ISL_176414 | A / H0N0
ggccccctcaaagccgaacgctcaccgtgcccagtgaggactgcagcgtagacg
>A/chicken/Zhejiang/SD019/2013 | EPI_ISL_142918 | A / H7N9
ggccccctcaaagccgaacgctcaccgtgcccagtgaggactgcagcgtagacg
>A/Chicken/Huzhou/C54/2013 | EPI_ISL_144705 | A / H7N0
-----------------acgctcaccgtgcccagtgaggactgcagcgtagacg
>A/Chicken/Huzhou/C72/2013 | EPI_ISL_144706 | A / H7N9
-----------------acgctcaccgtgcccagtgaggactgcagcgtagacg
>A/Chicken/Huzhou/C73/2013 | EPI_ISL_144707 | A / H9N9
-----------------acgctcaccgtgcccagtgaggactgcagcgtagacg
>A/chicken/Shenzhen/1660/2013 | EPI_ISL_175640 | A / H0N0
ggccccctcaaagccgaacgctcaccgtgcccagtgaggactgcagcgtagacg
>A/chicken/Shanghai/S1080/2013 | EPI_ISL_142923 | A / H7N9
ggccccctcaaagccgaacgctcaccgtgcccagtgaggactgcagcgtagacg
>A/duck/Wuxi/7/2010 | EPI_ISL_127672 | A / H9N2
ggccccctcaaagccgaacgctcaccgtgcccagtgaggactgcagcgtagacg
>A/quail/Wuxi/7/2010 | EPI_ISL_127676 | A / H9N2
ggccccctcaaagccgaacgctcaccgtgcccagtgaggactgcagcgtagacg
>A/muscovy duck/Quang Ninh/11/2013 | EPI_ISL_181136 | A / H9N2
ggccccctcaaagccgaacgctcaccgtgcccagtgaggactgcagcgtagacg
>A/turtledove/Guangxi/49B6/2013 | EPI_ISL_161835 | A / H9N2
ggccccctcaaagccgaacgctcaccgtgcccagtgaggactgcagcgtagacg
>A/chicken/Jilin/0519/2012 | EPI_ISL_174285 | A / H9N2
ggccccctcaaagccgaacgctcaccgtgcccagtgaggactgcagcgtagacg
>A/Dressed_chicken/Guangdong/GZ631/2017 | EPI_ISL_273950 | A / H7N9
ggccccctcaaagccgaacgctcaccgtgcccagtgaggactgcagcgtagacg
>A/chicken/Heinan/ZZ01/2017 | EPI_ISL_274206 | A / H7N9
ggccccctcaaagccgaacgctcaccgtgcccagtgaggactgcagcgtagacg
>A/duck/Japan/AQ-HE29-22/2017 | EPI_ISL_279396 | A / H7N9
ggccccctcaaagccgaacgctcaccgtgcccagtgaggactgcagcgtagacg
>A/chicken/Guangdong/SD1433/2016 | EPI_ISL_283501 | A / H7N9
ggccccctcaaagccgaacgctcaccgtgcccagtgaggactgcagcgtagacg
>A/chicken/Qianzhou/12/2010 | EPI_ISL_127667 | A / H9N2
ggccccctcaaagccgaacgctcaccgtgcccagtgaggactgcagcgtagacg
>A/dove/Guangxi/96B8/2014 | EPI_ISL_278464 | A / H9N2
ggccccctcaaagccgaacgctcaccgtgcccagtgaggactgcagcgtagacg
>A/quail/Guangxi/198Q39/2015 | EPI_ISL_278206 | A / H9N2
ggccccctcaaagccgaacgctcaccgtgcccagtgaggactgcagcgtagacg
>A/chicken/Japan/AQ-HE14/2015 | EPI_ISL_253943 | A / H9N2
ggccccctcaaagccgaacgctcaccgtgcccagtgaggactgcagcgtagacg
>A/chicken/Yuhang/1/2013 | EPI_ISL_213833 | A / H5N9
ggccccctcaaagccgaacgctcaccgtgcccagtgaggactgcagcgtagacg
>A/chicken/Yuhang/2/2013 | EPI_ISL_213834 | A / H5N9
ggccccctcaaagccgaacgctcaccgtgcccagtgaggactgcagcgtagacg
>A/silkie chicken/Dongguan/3525/2013 | EPI_ISL_175681 | A / H7N9
ggccccctcaaagccgaacgctcaccgtgcccagtgaggactgcagcgtagacg
>A/chicken/Dongguan/3235/2013 | EPI_ISL_175669 | A / H0N0
ggccccctcaaagccgaacgctcaccgtgcccagtgaggactgcagcgtagacg
>A/chicken/Jiangxi/12538/2013 | EPI_ISL_175826 | A / H0N0
ggccccctcaaagccgaacgctcaccgtgcccagtgaggactgcagcgtagacg
>A/chicken/Japan/AQ-HE79/2015 | EPI_ISL_253945 | A / H5N1
ggccccctcaaagccgaacgctcaccgtgcccagtgaggactgcagcgtagacg
>A/chicken/Quanh Ninh/26/2013 | EPI_ISL_144548 | A / H9N2
ggccccctcaaagccgaacgctcaccgtgcccagtgaggactgcagcgtagacg
>A/muscovy duck/Vietnam/QN3/2013 | EPI_ISL_148109 | A / H6N2
ggccccctcaaagccgaacgctcaccgtgcccagtgaggactgcagcgtagacg
>A/muscovy duck/Vietnam/LBM417/2013 | EPI_ISL_144970 | A / H9N2
ggccccctcaaagccgaacgctcaccgtgcccagtgaggactgcagcgtagacg
>A/chicken/Guangdong/LG1/2013 | EPI_ISL_142017 | A / H9N2
ggccccctcaaagccgaacgctcaccgtgcccagtgaggactgcagcgtagacg
>A/pigeon/Guizhou/150/2012 | EPI_ISL_206721 | A / H9N2
ggccccctcaaagccgaacgctcaccgtgcccagtgaggactgcagcgtagacg
>A/pigeon/Guizhou/111/2012 | EPI_ISL_206769 | A / H9N2
ggccccctcaaagccgaacgctcaccgtgcccagtgaggactgcagcgtagacg
>A/pigeon/Guizhou/147/2012 | EPI_ISL_206771 | A / H9N2
ggccccctcaaagccgaacgctcaccgtgcccagtgaggactgcagcgtagacg
>A/pigeon/Guizhou/114/2012 | EPI_ISL_206770 | A / H9N2
gggcccctcaaagccgaacgctcaccgtgcccagtgaggactgcagcgtagacg
>A/chicken/Guizhou/112/2011 | EPI_ISL_206717 | A / H9N2
ggccccctcaaagccgaacgctcaccgtgcccagtgaggactgcagcgtagacg
>A/pigeon/Guizhou/29/2012 | EPI_ISL_206727 | A / H9N2
ggccccctcaaagccgaacgctcaccgtgcccagtgaggactgcagcgtagacg
>A/quail/Hainan/250/2012 | EPI_ISL_206739 | A / H9N2
ggccccctcaaagccgaacgctcaccgtgcccagtgaggactgcagcgtagacg
>A/chicken/Guangdong/34/2011 | EPI_ISL_206712 | A / H9N2
ggccccctcaaagccgaacgctcaccgtgcccagtgaggactgcagcgtagacg
>A/pigeon/Guizhou/112/2012 | EPI_ISL_206772 | A / H9N2
ggccccctcaaagccgaacgctcaccgtgcccagtgaggactgcagcgtagacg
>A/chicken/Gansu/419/2012 | EPI_ISL_151740 | A / H9N2
ggccccctcaaagccgaacgctcaccgtgcccagtgaggactgcagcgtagacg
>A/chicken/Vietnam/OIE-2468/2012 | EPI_ISL_133015 | A / H9N2
ggccccctcaaagccgaacgctcaccgtgcccagtgaggactgcagcgtagacg
>A/chicken/Shandong/qd0808/2013 | EPI_ISL_173592 | A / H9N2
ggccccctcaaagccgaacgctcaccgtgcccagtgaggactgcagcgtagacg
>A/chicken/Jiangxi/01.14 NCJD181-P/2015(H5N6) | EPI_ISL_199342 | A / H5N6
ggccccctcaaagccgaacgctcaccgtgcccagtgaggactgcagcgtagacg
>A/chicken/Shantou/4844/2014 | EPI_ISL_180098 | A / H0N0
------------------------------------------------------
>A/chicken/Jilin/SJ150/2012 | EPI_ISL_171188 | A / H9N2
ggccccctcaaagccgaacgctcaccgtgcccagtgaggactgcagcgtagacg
>A/chicken/Shandong/HY/2009 | EPI_ISL_77198 | A / H9N2
ggccccctcaaagccgaacgctcaccgtgcccagtgaggactgcagcgtagacg
>A/chicken/Shandong/KD/2009 | EPI_ISL_134200 | A / H9N2
ggccccctcaaagccgaacgctcaccgtgcccagtgaggactgcagcgtagacg
>A/chicken/China/AH-10-01/2010 | EPI_ISL_90154 | A / H9N2
ggccccctcaaagccgaacgctcaccgtgcccagtgaggactgcagcgtagacg
>A/chicken/Shanghai/Y1/2007 | EPI_ISL_32423 | A / H9N2
------------------------------------------------------
>A/chicken/Shanghai/Y1/2008 | EPI_ISL_32424 | A / H9N2
------------------------------------------------------
>A/chicken/Vietnam/HU8-1699/2017 | EPI_ISL_295791 | A / H9N2
ggccccctcaaagccgaacgctcaccgtgcccagtgaggactgcagcgtagacg
>A/chicken/Hainan/I22/2011 | EPI_ISL_206718 | A / H9N2
ggccccctcaaagccgaacgctcaccgtgcccagtgaggactgcagcgtagacg
>A/chicken/Beijing/325/2013 | EPI_ISL_173741 | A / H9N2
-----------------acgctcaccgtgcccagtgaggaatgcagcgtagacg
>A/chicken/Dubai/463/2003 | EPI_ISL_11175 | A / H9N2
ggccccctcaaagccgaacgctcaccgtgcccagtgaggactgcagcgtagaca
>A/spot-billed duck/Jiangxi/32/2011 | EPI_ISL_138765 | A / H9N2
ggccccctcaaagccgaacgctcaccgtgcccagtgaggactgcagcgtagacg
>A/spot-billed duck/Jiangxi/33/2011 | EPI_ISL_138772 | A / H9N2
ggccccctcaaagccgaacgctcaccgtgcccagtgaggactgcagcgtagacg
>A/spot-billed duck/Jiangxi/34/2011 | EPI_ISL_138773 | A / H9N2
ggccccctcaaagccgaacgctcaccgtgcccagtgaggactgcagcgtagacg
>A/spot-billed duck/Jiangxi/35/2011 | EPI_ISL_138774 | A / H9N2
ggccccctcaaagccgaacgctcaccgtgcccagtgaggactgcagcgtagacg
>A/mallard/Jiangxi/38/2011 | EPI_ISL_138766 | A / H9N2
ggccccctcaaagccgaacgctcaccgtgcccagtgaggactgcagcgtagacg
>A/mallard/Jiangxi/39/2011 | EPI_ISL_138767 | A / H9N2
ggccccctcaaagccgaacgctcaccgtgcccagtgaggactgcagcgtagacg
>A/mallard/Jiangxi/40/2011 | EPI_ISL_138768 | A / H9N2
ggccccctcaaagccgaacgctcaccgtgcccagtgaggactgcagcgtagacg
>A/mallard/Jiangxi/43/2011 | EPI_ISL_138770 | A / H9N2
ggccccctcaaagccgaacgctcaccgtgcccagtgaggactgcagcgtagacg
>A/mallard/Jiangxi/45/2011 | EPI_ISL_138771 | A / H9N2
ggccccctcaaagccgaacgctcaccgtgcccagtgaggactgcagcgtagacg
>A/spot-billed duck/Jiangxi/37/2011 | EPI_ISL_138775 | A / H9N2
ggccccctcaaagccgaacgctcaccgtgcccagtgaggactgcagcgtagacg
>A/mallard/Jiangxi/42/2011 | EPI_ISL_138769 | A / H9N2
ggccccttcaaagccgaacgctcaccgtgcccagtgaggactgcagcgtagacg
>A/chicken/Hong Kong/NT10/2011 | EPI_ISL_146266 | A / H9N2
ggccccctcaaagccgaacgctcaccgtgcccagtgaggactgcagcgtagacg
>A/Chinese francolin/Guangxi/B7/2010 | EPI_ISL_188534 | A / H9N2
ggccccctcaaagccgaacgctcaccgtgcccagtgaggactgcagcgtagacg
>A/chicken/Shandong/FX/2009 | EPI_ISL_77200 | A / H9N2
ggccccctcaaagccgaacgctcaccgtgcccagtgaggactgcagcgtagacg
>A/chicken/Jilin/SJJT/2012 | EPI_ISL_171192 | A / H9N2
ggccccctcaaagccgaacgctcaccgtgcccagtgaggactgcagcgtagacg
>A/chicken/Osaka/aq48/97 | EPI_ISL_333 | A / H9N2
ggccccctcaaagccgaacgctcaccgtgcccagtgaggactgcagcgtagacg
>A/chicken/Shandong/sx01/2008 | EPI_ISL_190690 | A / H9N2
ggccccctcaaagccgaacgctcaccgtgctcagtgaggactgcagcgtagacg
>A/chicken/Osaka/aq58/2001 | EPI_ISL_336 | A / H9N2
ggccccctcaaagccgaacgctcaccgtgcccagtgaggactgcagcgtagacg
>A/chicken/Osaka/aq69/2001 | EPI_ISL_337 | A / H9N2
ggccccctcaaagccgaacgctcaccgtgcccagtgaggactgcagcgtagacg
>A/chicken/Anhui/2/2002 | EPI_ISL_67715 | A / H9N2
ggccccctcaaagccgaacgctcaccgtgcccagtgaggactgcagcgtagacg
>A/chicken/Jiangsu/1/2002 | EPI_ISL_67729 | A / H9N2
ggccccctcaaagccgaacgctcaccgtgcccagtgaggactgcagcgtagacg
>A/chicken/Guangxi/2389/2005 | EPI_ISL_7370 | A / H9N2
ggccccctcaaagccgaacgctcaccgtgcccagtgaggactgcagcgtagacg
>A/chicken/Kobe/aq26/2001 | EPI_ISL_335 | A / H9N2
ggccccctcaaagccgaacgctcaccgtgcccagtgaggactgcagcgtagacg
>A/chicken/Yokohama/aq134/2002 | EPI_ISL_339 | A / H9N2
ggccccctcaaagccgaacgctcaccgtgcccagtgaggactgcagcgtagacg
>A/chicken/Yokohama/aq45/2002 | EPI_ISL_338 | A / H9N2
ggccccctcaaagccgaacgctcaccgtgcccagtgaggactgcagcgtagacg
>A/chicken/Jiangsu/1/1998 | EPI_ISL_68599 | A / H9N2
ggccccctcaaagccgaacgctcaccgtgcccagtgaggactgcagcgtagacg
>A/chicken/Liaoning/1/2000 | EPI_ISL_84988 | A / H9N2
ggccccctcaaagccgaacgctcaccgtgcccagtgaggactgcagcgtagacg
>A/chicken/Shandong/1/2004 | EPI_ISL_65632 | A / H9N2
---cccctcaaagccgaacgctcaccgtgcccagtgaggactgcagcgtagacg
>A/chicken/Heilongjiang/48/01 | EPI_ISL_8505 | A / H9N2
ggccccctcaaagccgaacgctcaccgtgcccagtgaggactgcagcgtagacg
>A/Chicken/Hong Kong/G23/97 | EPI_ISL_1264 | A / H9N2
ggccccctcaaagccgaacgctcaccgtgcccagtgaggactgcagcgtagacg
>A/Pigeon/Hong Kong/Y233/97 | EPI_ISL_1265 | A / H9N2
ggccccctcaaagccgaacgctcaccgtgcccagtgaggactgcagcgtagacg
>A/Chicken/Shenzhen/9/97 | EPI_ISL_2242 | A / H9N2
ggccccctcaaagccgaacgctcaccgtgcccagtgaggactgcagcgtagacg
>A/Chicken/Shenzhen/9/97 | EPI_ISL_2242 | A / H9N2
ggccccctcaaagccgaacgctcaccgtgcccagtgaggactgcagcgtagacg
>A/chicken/Guangdong/6/97 | EPI_ISL_8500 | A / H9N2
ggccccctcaaagccgaacgctcaccgtgcccagtgaggactgcagcgtagacg
>A/Duck/Nanjing/1/97 | EPI_ISL_2243 | A / H9N2
ggccccctcaaagccgaacgctcaccgtgcccagtgaggactgcagcgtagacg
>A/duck/Nanjing/2/97 | EPI_ISL_8511 | A / H9N2
ggccccctcaaagccgaacgctcaccgtgcccagtgaggactgcagcgtagacg
>A/Chicken/Shandong/6/96 | EPI_ISL_2240 | A / H9N2
ggccccctcaaagccgaacgctcaccgtgcccagtgaggactgcagcgtagacg
>A/chicken/Shandong/7/96 | EPI_ISL_8513 | A / H9N2
ggccccctcaaagccgaacgctcaccgtgcccagtgaggactgcagcgtagacg
>A/duck/Fujian/FQ107/2007 | EPI_ISL_83491 | A / H9N2
ggccccctcaaagccgaacgctcaccgtgcccagtgaggactgcagcgtagacg
>A/Muscovy duck/Fujian/CL/1997 | EPI_ISL_121374 | A / H9N2
ggccccctcaaagccgaacgctcaccgtgcccagtgaggactgcagcgtagacg
>A/duck/Fujian/MH/2003 | EPI_ISL_121271 | A / H9N2
ggccccctcaaagccgaacgctcaccgtgcccagtgaggactgcagcgtagacg
>A/chicken/Hong Kong/G9/1997 | EPI_ISL_146698 | A / H9N2
ggccccctcaaagccgaacgctcaccgtgcccagtgaggactgcagcgtagacg
>A/chicken/Beijing/1/1994 | EPI_ISL_146731 | A / H9N2
ggccccctcaaagccgaacgctcaccgtgcccagtgaggactgcagcgtagacg
>A/duck/Nanchang/4-361/2001 | EPI_ISL_8922 | A / H9N2
ggccccctcaaagccgaacgctcaccgtgcccagtgaggactgcagcgtagacg
>A/chicken/Shandong/1/2008 | EPI_ISL_82191 | A / H9N2
ggccccctcaaagccgaacgctcaccgtgcccagtgaggactgcagcgtagacg
>A/chicken/Beijing/ne/1999 | EPI_ISL_68494 | A / H9N2
ggccccctcaaagccgaacgctcaccgtgcccagtgaggactgcagcgtagacg
>A/chicken/Shandong/WF/1998 | EPI_ISL_134203 | A / H9N2
ggccccctcaaagccgaacgctcaccgtgcccagtgaggactgcagcgtagacg
>A/chicken/Beijing/3/1999 | EPI_ISL_181296 | A / H9N2
ggccccctcaaagccgaacgctcaccgtgcccagtgaggactgcagcgtagacg
>A/chicken/Hubei/C1/2007 | EPI_ISL_14003 | A / H9N2
ggccccctcaaagccgaacgctcaccgtgcccagtgaggactgcagcgtagacg
>A/chicken/Jiangsu/7/2002 | EPI_ISL_29822 | A / H9N2
ggccccctcaaagccgaacgctcaccgtgcccagtgaggactgcagcgtagacg
>A/chicken/Jiangsu/7/2002 | EPI_ISL_29822 | A / H9N2
ggccccctcaaagccgaacgctcaccgtgcccagtgaggactgcagcgtagacg
>A/chicken/Jiangsu/wa/2002 | EPI_ISL_67730 | A / H9N2
ggccccctcaaagccgaacgctcaccgtgcccagtgaggactgcagcgtagacg
>A/Chicken/Shanghai/F/98 | EPI_ISL_68579 | A / H9N2
ggccccctcaaagccgaacgctcaccgtgcccagtgaggactgcagcgtagacg
>A/duck/Jiangsu/1/2008 | EPI_ISL_142885 | A / H9N2
ggccccctcaaagccgaacgctcaccgtgcccagtgaggactgcagcgtagacg
>A/duck/ShanDong/JN1/2015 | EPI_ISL_245338 | A / H9N2
ggccccctcaaagccgaacgctcaccgtgcccagtgaggactgcagcgtagacg
>A/duck/Jiangsu/nf/2002 | EPI_ISL_67749 | A / H9N2
ggccccctcaaagccgaacgctcaccgtgcccagtgaggactgcagcgtagacg
>A/chicken/Henan/L1/2002 | EPI_ISL_13997 | A / H9N2
ggccccctcaaagccgaacgctcaccgtgcccagtgaggactgcagcgtagacg
>A/duck/Nanjing/06/2003 | EPI_ISL_225553 | A / H9N2
ggccccctcaaagccgaacgctcaccgtgcccagtgaggactgcagcgtagacg
>A/duck/Nanjing/01/1999 | EPI_ISL_10367 | A / H9N2
ggccccctcaaagccgaacgctcaccgtgcccagtgaggactgcagcgtagacg
>A/chicken/Hebei/nj/2002 | EPI_ISL_67722 | A / H9N2
ggccccctcaaagccgaacgctcaccgtgcccagtgaggactgcagcgtagacg
>A/Chicken/Nanchang/4-301/2001 | EPI_ISL_3197 | A / H9N2
ggccccctcaaagccgaacgctcaccgtgcccagtgaggactgcagcgtagacg
>A/chicken/Guangdong/5/97 | EPI_ISL_8498 | A / H9N2
ggccccctcaaagccgaacgctcaccgtgcccagtgaggactgcagcgtagacg
>A/chicken/Guangdong/TS/2004 | EPI_ISL_123951 | A / H9N2
ggccccctcaaagccgaacgctcaccgtgcccagtgaggactgcagcgtagacg
>A/Quail/Nanchang/2-0460/2000 | EPI_ISL_3199 | A / H9N2
ggccccctcaaagccgaacgctcaccgtgcccagtgaggactgcagcgtagacg
>A/duck/Nanchang/4-361/2001 | EPI_ISL_8922 | A / H9N2
--------------------------------agtgaggactgcagcgtagacg
>A/chicken/Jiangsu/L1/2004 | EPI_ISL_13998 | A / H9N2
ggccccctcaaagccgaacgctcaccgtgcccagtgaggactgcagcgtagacg
>A/chicken/Shanghai/12/2001 | EPI_ISL_25002 | A / H9N2
ggccccctcaaagccgaacgctcaccgtgcccagtgaggactgcagcgtagacg
>A/chicken/Shanghai/16/2001 | EPI_ISL_25004 | A / H9N2
ggccccctcaaagccgaacgctcaccgtgcccagtgaggactgcagcgtagacg
>A/chicken/Neimonggu/nk/2002 | EPI_ISL_67738 | A / H9N2
ggccccctcaaagccgaacgctcaccgtgcccagtgaggactgcagcgtagacg
>A/chicken/Shandong/244/2002 | EPI_ISL_150415 | A / H9N2
ggccccctcaaagccgaacgctcaccgtgcccagtgaggactgcagcgtagacg
>A/chicken/Jiangsu/L2/2005 | EPI_ISL_14001 | A / H9N2
ggccccctcaaagccgaacgctcaccgtgcccagtgaggactgcagcgtagacg
>A/chicken/Shanghai/3/2000 | EPI_ISL_24998 | A / H9N2
ggccccctcaaagccgaacgctcaccgtgcccagtgaggactgcagcgtagacg
>A/chicken/Shanghai/1/2001 | EPI_ISL_24999 | A / H9N2
ggccccctcaaagccgaacgctcaccgtgcccagtgaggactgcagcgtagacg
>A/chicken/Shanghai/2/2001 | EPI_ISL_25000 | A / H9N2
ggccccctcaaagccgaacgctcaccgtgcccagtgaggactgcagcgtagacg
>A/chicken/Shanghai/7/2001 | EPI_ISL_25001 | A / H9N2
ggccccctcaaagccgaacgctcaccgtgcccagtgaggactgcagcgtagacg
>A/chicken/Jilin/GYH1-1/2012 | EPI_ISL_171196 | A / H9N2
ggccccctcaaagccgaacgctcaccgtgcccagtgaggactgcagcgtagacg
>A/chicken/Shanghai/10/01 | EPI_ISL_8514 | A / H9N2
ggccccctcaaagccgaacgctcaccgtgcccagtgaggactgcagcgtagacg
>A/Duck/Hong Kong/Y280/97 | EPI_ISL_1266 | A / H9N2
ggccccctcaaagccgaacgctcaccgtgcccagtgaggactgcagcgtagacg
>A/Pigeon/Nanchang/2-0461/2000 | EPI_ISL_3185 | A / H9N2
ggccccctcaaagccgaacgctcaccgtgcccagtgaggactgcagcgtagacg
>A/Duck/Nanchang/11-290/2000 | EPI_ISL_3186 | A / H9N2
ggccccctcaaagccgaacgctcaccgtgcccagtgaggactgcagcgtagacg
>A/Duck/Nanchang/11-197/2000 | EPI_ISL_3193 | A / H9N2
ggccccctcaaagccgaacgctcaccgtgcccagtgaggactgcagcgtagacg
>A/Duck/Nanchang/11-392/2000 | EPI_ISL_3196 | A / H9N2
ggccccctcaaagccgaacgctcaccgtgcccagtgaggactgcagcgtagacg
>A/Pigeon/Nanchang/11-145/2000 | EPI_ISL_3195 | A / H9N2
ggccccctcaaagccgaacgctcaccgtgcccagtgaggactgcagcgtagacg
>A/Wild Duck/Nanchang/2-0480/2000 | EPI_ISL_3192 | A / H9N2
ggccccctcaaagccgaacgctcaccgtgcccagtgaggactgcagcgtagacg
>A/Chicken/Nanchang/4-361/2001 | EPI_ISL_3184 | A / H9N2
ggccccctcaaagccgaacgctcaccgtgcccagtgaggactgcagcgtagacg
>A/Chicken/Nanchang/4-301/2001 | EPI_ISL_3197 | A / H9N2
ggccccctcaaagccgaacgctcaccgtgcccagtgaggactgcagcgtagacg
>A/Duck/Nanchang/1-0070/2000 | EPI_ISL_3188 | A / H9N2
ggccccctcaaagccgaacgctcaccgtgcccagtgaggactgcagcgtagacg
>A/Quail/Nanchang/2-0460/2000 | EPI_ISL_3199 | A / H9N2
ggccccctcaaagccgaacgctcaccgtgcccagtgaggactgcagcgtagacg
>A/Chicken/Nanchang/4-010/2000 | EPI_ISL_3187 | A / H9N2
ggccccctcaaagccgaacgctcaccgtgcccagtgaggactgcagcgtagacg
>A/Quail/Nanchang/4-040/2000 | EPI_ISL_3189 | A / H9N2
ggccccctcaaagccgaacgctcaccgtgcccagtgaggactgcagcgtagacg
>A/Chicken/Nanchang/1-0016/2000 | EPI_ISL_3190 | A / H9N2
ggccccctcaaagccgaacgctcaccgtgcccagtgaggactgcagcgtagacg
>A/Duck/Nanchang/8-174/2000 | EPI_ISL_3162 | A / H3N6
ggccccctcaaagccgaacgctcaccgtgcccagtgaggactgcagcgtagacg
>A/Duck/Nanchang/10-389/2000 | EPI_ISL_3191 | A / H9N2
ggccccctcaaagccgaacgctcaccgtgcccagtgaggactgcagcgtagacg
>A/Pigeon/Nanchang/7-058/2000 | EPI_ISL_3198 | A / H9N2
ggccccctcaaagccgaacgctcaccgtgcccagtgaggactgcagcgtagacg
>A/Chicken/Nanchang/2-220/2001 | EPI_ISL_3151 | A / H3N6
ggccccctcaaagccgaacgctcaccgtgcccagtgaggactgcagcgtagacg
>A/Chicken/Nanchang/3-120/2001 | EPI_ISL_3152 | A / H3N2
ggccccctcaaagccgaacgctcaccgtgcccagtgaggactgcagcgtagacg
>A/Duck/Nanchang/7-092/2000 | EPI_ISL_3194 | A / H9N2
ggccccctcaaagccgaacgctcaccgtgcccagtgaggactgcagcgtagacg
>A/chicken/Jilin/SJ16/2012 | EPI_ISL_171183 | A / H9N2
ggccccctcaaagccgaacgctcaccgtgcccagtgaggactgcagcgtagacg
>A/Chicken/Hong Kong/739/94 | EPI_ISL_1269 | A / H9N2
ggccccctcaaagccgaacgctcaccgtgcccagtgaggactgcagcgtagacg
>A/Chicken/Guangdong/11/97 | EPI_ISL_2234 | A / H9N2
ggccccctcaaagccgaacgctcaccgtgcccagtgaggactgcagcgtagacg
>A/Chicken/Heilongjiang/10/97 | EPI_ISL_2236 | A / H9N2
ggccccctcaaagccgaacgctcaccgtgcccagtgaggactgcagcgtagacg
>A/Chicken/Shandong/6/96 | EPI_ISL_2240 | A / H9N2
ggccccctcaaagccgaacgctcaccgtgcccagtgaggactgcagcgtagacg
>A/Duck/Nanjing/1/97 | EPI_ISL_2243 | A / H9N2
ggccccctcaaagccgaacgctcaccgtgcccagtgaggactgcagcgtagacg
>A/chicken/Mudanjiang/0823/2000 | EPI_ISL_3692 | A / H9N2
ggccccctcaaagccgaacgctcaccgtgcccagtgaggactgcagcgtagacg
>A/chicken/Yokohama/aq55/2001 | EPI_ISL_334 | A / H9N2
ggccccctcaaagccgaacgctcaccgtgcccagtgaggactgcagcgtagacg
>A/chicken/Yokohama/aq120/2001 | EPI_ISL_341 | A / H9N2
ggccccctcaaagccgaacgctcaccgtgcccagtgaggactgcagcgtagacg
>A/chicken/Yokohama/aq135/2001 | EPI_ISL_340 | A / H9N2
ggccccctcaaagccgaacgctcaccgtgcccagtgaggactgcagcgtagacg
>A/chicken/Osaka/aq19/2001 | EPI_ISL_342 | A / H9N2
ggccccctcaaagccgaacgctcaccgtgcccagtgaggactgcagcgtagacg
>A/chicken/Yokohama/aq144/2001 | EPI_ISL_343 | A / H9N2
ggccccctcaaagccgaacgctcaccgtgcccagtgaggactgcagcgtagacg
>A/chicken/Hong Kong/SF379/2006 | EPI_ISL_146278 | A / H9N2
ggccccctcaaagccgaacgctcaccgtgcccagtgaggactgcagcgtagacg
>A/chicken/Hong Kong/YU14/2006 | EPI_ISL_146281 | A / H9N2
ggccccctcaaagccgaacgctcaccgtgcccagtgaggactgcagcgtagacg
>A/chicken/HongKong/AP45/03 | EPI_ISL_4452 | A / H9N2
ggccccctcaaagccgaacgctcaccgtgcccagtgaggactgcagcgtagacg
>A/guineafowl/HongKong/NT101/03 | EPI_ISL_4457 | A / H9N2
ggccccctcaaagccgaacgctcaccgtgcccagtgaggactgcagcgtagacg
>A/pigeon/HongKong/WF53/03 | EPI_ISL_4463 | A / H9N2
ggccccctcaaagccgaacgctcaccgtgcccagtgaggactgcagcgtagacg
>A/Gf/HK/NT101/2003 | EPI_ISL_9796 | A / H9N2
ggccccctcaaagccgaacgctcaccgtgcccagtgaggactgcagcgtagacg
>A/guinea fowl/Hong Kong/NT101/2003 | EPI_ISL_146694 | A / H9N2
ggccccctcaaagccgaacgctcaccgtgcccagtgaggactgcagcgtagacg
>A/chicken/Hong Kong/TP38/2003 | EPI_ISL_146704 | A / H9N2
ggccccctcaaagccgaacgctcaccgtgcccagtgaggactgcagcgtagacg
>A/Ck/HK/YU577/2003 | EPI_ISL_9793 | A / H9N2
ggccccctcaaagccgaacgctcaccgtgcccagtgaggactgcagcgtagacg
>A/chicken/HongKong/TP38/03 | EPI_ISL_4461 | A / H9N2
ggccccctcaaagccgaacgctcaccgtgcccagtgaggactgcagcgtagacg
>A/silky chicken/Shantou/2131/2005 | EPI_ISL_7331 | A / H9N2
ggccccctcaaagccgaacgctcaccgtgcccagtgaggactgcagcgtagacg
>A/Ck/HK/YU463/2003 | EPI_ISL_9792 | A / H9N2
ggccccctcaaagccgaacgctcaccgtgcccagtgaggactgcagcgtagacg
>A/chicken/HongKong/NT142/03 | EPI_ISL_4458 | A / H9N2
ggccccctcaaagccgaacgctcaccgtgcccagtgaggactgcagcgtagacg
>A/Ck/HK/NT142/2003 | EPI_ISL_9789 | A / H9N2
ggccccctcaaagccgaacgctcaccgtgcccagtgaggactgcagcgtagacg
>A/chicken/Shantou/1404/2003 | EPI_ISL_7300 | A / H9N2
ggccccctcaaagccgaacgctcaccgtgcccagtgaggactgcagcgtagacg
>A/chicken/Shantou/1138/2004 | EPI_ISL_7313 | A / H9N2
ggccccctcaaagccgaacgctcaccgtgcccagtgaggactgcagcgtagacg
>A/chicken/Hong Kong/NKR133/2006 | EPI_ISL_146276 | A / H9N2
ggccccctcaaagccgaacgctcaccgtgcccagtgaggactgcagcgtagacg
>A/silkie chicken/Hong Kong/YU335/2007 | EPI_ISL_146314 | A / H9N2
ggccccctcaaagccgaacgctcaccgtgcccagtgaggactgcagcgtagacg
>A/Duck/Shantou/2088/01 | EPI_ISL_2299 | A / H9N2
ggccccctcaaagccgaacgctcaccgtgcccagtgaggactgcagcgtagacg
>A/chicken/Shantou/5714/2001 | EPI_ISL_7289 | A / H9N2
ggccccctcaaagccgaacgctcaccgtgcccagtgaggactgcagcgtagacg
>A/chicken/Shantou/4/2002 | EPI_ISL_7290 | A / H9N2
ggccccctcaaagccgaacgctcaccgtgcccagtgaggactgcagcgtagacg
>A/chicken/Shantou/5028/2001 | EPI_ISL_7491 | A / H9N2
ggccccctcaaagccgaacgctcaccgtgcccagtgaggactgcagcgtagacg
>A/duck/Shantou/32/2002 | EPI_ISL_7394 | A / H9N2
ggccccctcaaagccgaacgctcaccgtgcccagtgaggactgcagcgtagacg
>A/chicken/Shantou/526/2002 | EPI_ISL_7292 | A / H9N2
ggccccctcaaagccgaacgctcaccgtgcccagtgaggactgcagcgtagacg
>A/duck/Shantou/5401/2001 | EPI_ISL_7391 | A / H9N2
ggccccctcaaagccgaacgctcaccgtgcccagtgaggactgcagcgtagacg
>A/duck/Shantou/5459/2001 | EPI_ISL_7392 | A / H9N2
ggccccctcaaagccgaacgctcaccgtgcccagtgaggactgcagcgtagacg
>A/duck/Shantou/5753/2001 | EPI_ISL_7393 | A / H9N2
ggccccctcaaagccgaacgctcaccgtgcccagtgaggactgcagcgtagacg
>A/chicken/Shantou/5319/2001 | EPI_ISL_7492 | A / H9N2
ggccccctcaaagccgaacgctcaccgtgcccagtgaggactgcagcgtagacg
>A/partridge/Shantou/49/2002 | EPI_ISL_7332 | A / H9N2
ggccccctcaaagccgaacgctcaccgtgcccagtgaggactgcagcgtagacg
>A/chicken/Shantou/439/2002 | EPI_ISL_7291 | A / H9N2
ggccccctcaaagccgaacgctcaccgtgcccagtgaggactgcagcgtagacg
>A/duck/Shantou/4103/2002 | EPI_ISL_7395 | A / H9N2
ggccccctcaaagccgaacgctcaccgtgcccagtgaggactgcagcgtagacg
>A/chicken/Shantou/4144/2002 | EPI_ISL_7294 | A / H9N2
ggccccctcaaagccgaacgctcaccgtgcccagtgaggactgcagcgtagacg
>A/chicken/Shantou/4608/2002 | EPI_ISL_7296 | A / H9N2
ggccccctcaaagccgaacgctcaccgtgcccagtgaggactgcagcgtagacg
>A/chicken/Shantou/944/2003 | EPI_ISL_7298 | A / H9N2
ggccccctcaaagccgaacgctcaccgtgcccagtgaggactgcagcgtagacg
>A/duck/Shantou/3549/2001 | EPI_ISL_7390 | A / H9N2
ggccccctcaaagccgaacgctcaccgtgcccagtgaggactgcagcgtagacg
>A/chicken/Shantou/2712/2001 | EPI_ISL_7487 | A / H9N2
ggccccctcaaagccgaacgctcaccgtgcccagtgaggactgcagcgtagacg
>A/chicken/Shantou/3778/2001 | EPI_ISL_7489 | A / H9N2
ggccccctcaaagccgaacgctcaccgtgcccagtgaggactgcagcgtagacg
>A/chicken/Shantou/4208/2001 | EPI_ISL_7490 | A / H9N2
ggccccctcaaagccgaacgctcaccgtgcccagtgaggactgcagcgtagacg
>A/partridge/Shantou/2617/2001 | EPI_ISL_7482 | A / H9N2
ggccccctcaaagccgaacgctcaccgtgcccagtgaggactgcagcgtagacg
>A/partridge/Shantou/3720/2001 | EPI_ISL_7299 | A / H9N2
ggccccctcaaagccgaacgctcaccgtgcccagtgaggactgcagcgtagacg
>A/duck/Shantou/3460/2003 | EPI_ISL_7397 | A / H9N2
ggccccctcaaagccgaacgctcaccgtgcccagtgaggactgcagcgtagacg
>A/partridge/Shantou/2803/2003 | EPI_ISL_7413 | A / H9N2
ggccccctcaaagccgaacgctcaccgtgcccagtgaggactgcagcgtagacg
>A/quail/Shantou/786/2002 | EPI_ISL_11296 | A / H9N2
ggccccctcaaagccgaacgctcaccgtgcccagtgaggactgcagcgtagacg
>A/chicken/Shantou/1890/2001 | EPI_ISL_7485 | A / H9N2
ggccccctcaaagccgaacgctcaccgtgcccagtgaggactgcagcgtagacg
>A/partridge/Shantou/819/2002 | EPI_ISL_12918 | A / H6N2
ggccccctcaaagccgaacgctcaccgtgcccagtgaggactgcagcgtagacg
>A/Chicken/Beijing/1/94 | EPI_ISL_1270 | A / H9N2
ggccccctcaaagccgaacgctcaccgtgcccagtgaggactgcagcgtagacg
>A/chicken/Shanghai/2/1999 | EPI_ISL_24997 | A / H9N2
ggccccctcaaagccgaacgctcaccgtgcccagtgaggactgcagcgtagacg
>A/chicken/Shanghai/14/2001 | EPI_ISL_25003 | A / H9N2
ggccccctcaaagccgaacgctcaccgtgcccagtgaggactgcagcgtagacg
>A/duck/Jiangsu/3/2005 | EPI_ISL_34045 | A / H9N2
ggccccctcaaagccgaacgctcaccgtgcccagtgaggactgcagcgtagacg
>A/duck/Jiangsu/9/2004 | EPI_ISL_34046 | A / H9N2
ggccccctcaaagccgaacgctcaccgtgcccagtgaggactgcagcgtagacg
>A/chicken/Jiangsu/1/2004 | EPI_ISL_65631 | A / H9N2
ggccccctcaaagccgaacgctcaccgtgcccagtgaggactgcagcgtagacg
>A/chicken/Jiangsu/1/1999 | EPI_ISL_68502 | A / H9N2
ggccccctcaaagccgaacgctcaccgtgcccagtgaggactgcagcgtagacg
>A/goose/Jiangsu/JD564/2012 | EPI_ISL_256107 | A / H9N2
ggccccctcaaagccgaacgctcaccgtgcccagtgaggactgcagcgtagacg
>A/Chicken/Hong Kong/FY20/99 | EPI_ISL_1523 | A / H9N2
ggccccctcaaagccgaacgctcaccgtgcccagtgaggactgcagcgtagacg
>A/Chicken/Hong Kong/SF2/99 | EPI_ISL_1395 | A / H9N2
ggccccctcaaagccgaacgctcaccgtgcccagtgaggactgcagcgtagacg
>A/Silky Chicken/Hong Kong/SF44/99 | EPI_ISL_1525 | A / H9N2
ggccccctcaaagccgaacgctcaccgtgcccagtgaggactgcagcgtagacg
>A/Quail/Hong Kong/NT28/99 | EPI_ISL_1393 | A / H9N2
ggccccctcaaagccgaacgctcaccgtgcccagtgaggactgcagcgtagacg
>A/Chicken/Hong Kong/KC12/99 | EPI_ISL_1524 | A / H9N2
ggccccctcaaagccgaacgctcaccgtgcccagtgaggactgcagcgtagacg
>A/Duck/Shantou/2102/00 | EPI_ISL_2301 | A / H9N2
ggccccctcaaagccgaacgctcaccgtgcccagtgaggactgcagcgtagacg
>A/Duck/Shantou/830/00 | EPI_ISL_2300 | A / H9N2
ggccccctcaaagccgaacgctcaccgtgcccagtgaggactgcagcgtagacg
>A/chicken/Shantou/3040/2003 | EPI_ISL_7303 | A / H9N2
ggccccctcaaagccgaacgctcaccgtgcccagtgaggactgcagcgtagacg
>A/chicken/Shantou/3341/2003 | EPI_ISL_7304 | A / H9N2
ggccccctcaaagccgaacgctcaccgtgcccagtgaggactgcagcgtagacg
>A/partridge/Shantou/3487/2003 | EPI_ISL_7414 | A / H9N2
ggccccctcaaagccgaacgctcaccgtgcccagtgaggactgcagcgtagacg
>A/chicken/Shantou/4101/2003 | EPI_ISL_7305 | A / H9N2
ggccccctcaaagccgaacgctcaccgtgcccagtgaggactgcagcgtagacg
>A/chicken/Shantou/4435/2003 | EPI_ISL_7306 | A / H9N2
ggccccctcaaagccgaacgctcaccgtgcccagtgaggactgcagcgtagacg
>A/duck/Shantou/3577/2003 | EPI_ISL_7400 | A / H9N2
ggccccctcaaagccgaacgctcaccgtgcccagtgaggactgcagcgtagacg
>A/duck/Shantou/3728/2003 | EPI_ISL_7402 | A / H9N2
ggccccctcaaagccgaacgctcaccgtgcccagtgaggactgcagcgtagacg
>A/duck/Shantou/515/2004 | EPI_ISL_7404 | A / H9N2
ggccccctcaaagccgaacgctcaccgtgcccagtgaggactgcagcgtagacg
>A/partridge/Shantou/4321/2003 | EPI_ISL_7422 | A / H9N2
ggccccctcaaagccgaacgctcaccgtgcccagtgaggactgcagcgtagacg
>A/pheasant/Shantou/4340/2003 | EPI_ISL_7423 | A / H9N2
ggccccctcaaagccgaacgctcaccgtgcccagtgaggactgcagcgtagacg
>A/chicken/Shantou/4617/2003 | EPI_ISL_7308 | A / H9N2
ggccccctcaaagccgaacgctcaccgtgcccagtgaggactgcagcgtagacg
>A/chukkar/Shantou/4635/2003 | EPI_ISL_7426 | A / H9N2
ggccccctcaaagccgaacgctcaccgtgcccagtgaggactgcagcgtagacg
>A/chicken/Shantou/99/2004 | EPI_ISL_7309 | A / H9N2
ggccccctcaaagccgaacgctcaccgtgcccagtgaggactgcagcgtagacg
>A/silky chicken/Shantou/4600/2003 | EPI_ISL_7307 | A / H9N2
ggccccctcaaagccgaacgctcaccgtgcccagtgaggactgcagcgtagacg
>A/chicken/Shantou/3173/2001 | EPI_ISL_7488 | A / H9N2
ggccccctcaaagccgaacgctcaccgtgcccagtgaggactgcagcgtagacg
>A/quail/Shantou/2615/2003 | EPI_ISL_11309 | A / H9N2
ggccccctcaaagccgaacgctcaccgtgcccagtgaggactgcagcgtagacg
>A/quail/Shantou/4038/2003 | EPI_ISL_11316 | A / H9N2
ggccccctcaaagccgaacgctcaccgtgcccagtgaggactgcagcgtagacg
>A/quail/Shantou/3502/2003 | EPI_ISL_11312 | A / H9N2
ggccccctcaaagccgaacgctcaccgtgcccagtgaggactgcagcgtagacg
>A/chicken/Shantou/1608/2001 | EPI_ISL_7483 | A / H9N2
ggccccctcaaagccgaacgctcaccgtgcccagtgaggactgcagcgtagacg
>A/chicken/Shantou/1610/2001 | EPI_ISL_7484 | A / H9N2
ggccccctcaaagccgaacgctcaccgtgcccagtgaggactgcagcgtagacg
>A/quail/Shantou/1158/2001 | EPI_ISL_11278 | A / H9N2
ggccccctcaaagccgaacgctcaccgtgcccagtgaggactgcagcgtagacg
>A/Guinea fowl/Shantou/1677/2000 | EPI_ISL_7398 | A / H9N2
ggccccctcaaagccgaacgctcaccgtgcccagtgaggactgcagcgtagacg
>A/chicken/Shantou/1579/2000 | EPI_ISL_7476 | A / H9N2
ggccccctcaaagccgaacgctcaccgtgcccagtgaggactgcagcgtagacg
>A/partridge/Shantou/645/2001 | EPI_ISL_7460 | A / H9N2
ggccccctcaaagccgaacgctcaccgtgcccagtgaggactgcagcgtagacg
>A/chicken/Jilin/GYH2-1/2012 | EPI_ISL_171199 | A / H9N2
ggccccctcaaagccgaacgctcaccgtgcccagtgaggactgcagcgtagacg
>A/pheasant/Hong Kong/SF529/2005 | EPI_ISL_146274 | A / H9N2
ggccccctcaaagccgaacgctcaccgtgcccagtgaggactgcagcgtagacg
>A/chicken/Shantou/859/2000 | EPI_ISL_7474 | A / H9N2
ggccccctcaaagccgaacgctcaccgtgcccagtgaggactgcaacgtagacg
>A/chicken/Shantou/1322/2000 | EPI_ISL_7475 | A / H9N2
ggccccctcaaagccgaacgctcaccgtgcccagtgaggactgcaacgtagacg
>A/chicken/Shantou/1690/2000 | EPI_ISL_7477 | A / H9N2
ggccccctcaaagccgaacgctcaccgtgcccagtgaggactgcagcgtagacg
>A/SCk/HK/WF285/2003 | EPI_ISL_9791 | A / H9N2
ggccccctcaaagccgaacgctcaccgtgcccagtgaggactgcagcgtagacg
>A/chicken/Hong Kong/NT406/2006 | EPI_ISL_146277 | A / H9N2
ggccccctcaaagccgaacgctcaccgtgcccagtgaggactgcagcgtagacg
>A/pheasant/Hong Kong/NT458/2006 | EPI_ISL_146282 | A / H9N2
ggccccctcaaagccgaacgctcaccgtgcccagtgaggactgcagcgtagacg
>A/chicken/Hong Kong/TFB130/2006 | EPI_ISL_146280 | A / H9N2
ggccccctcaaagccgaacgctcaccgtgcccagtgaggactgcagcgtagacg
>A/Duck/Shantou/1605/01 | EPI_ISL_2302 | A / H9N2
ggccccctcaaagccgaacgctcaccgtgcccagtgaggactgcagcgtagacg
>A/chicken/Guangxi/10/99 | EPI_ISL_8501 | A / H9N2
ggccccctcaaagccgaacgctcaccgtgcccagtgaggactgcagcgtagacg
>A/chicken/Guangxi/KMIII/1999 | EPI_ISL_78799 | A / H9N2
ggccccctcaaagccgaacgctcaccgtgcccagtgaggactgcagcgtagacg
>A/chicken/Guangxi/9/99 | EPI_ISL_8502 | A / H9N2
ggccccctcaaagccgaacgctcaccgtgcccagtgaggactgcagcgtagacg
>A/chicken/Heilongjiang/35/00 | EPI_ISL_8504 | A / H9N2
ggccccctcaaagccgaacgctcaccgtgcccagtgaggactgcagcgtagacg
>A/chicken/Heilongjiang/u/1998 | EPI_ISL_134205 | A / H9N2
ggccccctcaaagccgaacgctcaccgtgcccagtgaggactgcagcgtagacg
>A/Chicken/Beijing/1/95 | EPI_ISL_2439 | A / H9N2
-gccccctcaaagccgaacgctcaccgtgcccagtgaggactgcagcgtagacg
>A/Chicken/Hebei/1/96 | EPI_ISL_2443 | A / H9N2
-gccccctcaaagccgaacgctcaccgtgcccagtgaggactgcagcgtagacg
>A/Chicken/Beijing/3/99 | EPI_ISL_2441 | A / H9N2
-gccccctcaaagccgaacgctcaccgtgcccagtgaggactgcagcgtagacg
>A/chicken/Shandong/B1/1998 | EPI_ISL_23118 | A / H9N2
ggccccctcaaagccgaacgctcaccgtgcccagtgaggactgcagcgtagacg
>A/Chicken/Beijing/2/97 | EPI_ISL_2440 | A / H9N2
-gccccctcaaagccgaacgctcaccgtgcccagtgaggactgcagcgtagacg
>A/Chicken/Hebei/2/98 | EPI_ISL_2444 | A / H9N2
-gccccctcaaagccgaacgctcaccgtgcccagtgaggactgcagcgtagacg
>A/Chicken/Henan/98 | EPI_ISL_68577 | A / H9N2
-gccccctcaaagccgaacgctcaccgtgcccagtgaggactgcagcgtagacg
>A/chicken/Shandong/1/1998 | EPI_ISL_68602 | A / H9N2
---cccctcaaagccgaacgctcaccgtgcccagtgaggactgcagcgtagacg
>A/Chicken/Hebei/3/98 | EPI_ISL_2445 | A / H9N2
-gccccctcaaagccgaacgctcaccgtgcccagtgaggactgcagcgtagacg
>A/Chicken/Liaoning/99 | EPI_ISL_68503 | A / H9N2
-gccccctcaaagccgaacgctcaccgtgcccagtgaggactgcagcgtagacg
>A/chicken/Jilin/SJ12/2012 | EPI_ISL_171177 | A / H9N2
ggccccctcaaagccgaacgctcaccgtgcccagtgaggactgcagcgtagacg
>A/chicken/Jilin/SJ19/2012 | EPI_ISL_171185 | A / H9N2
ggccccctcaaagccgaacgctcaccgtgcccagtgaggactgcagcgtagacg
>A/chicken/Jilin/SJ172/2012 | EPI_ISL_171190 | A / H9N2
ggccccctcaaagccgaacgctcaccgtgcccagtgaggactgcagcgtagacg
>A/chicken/Jilin/SJ15/2012 | EPI_ISL_171181 | A / H9N2
ggccccctcaaagccgaacgctcaccgtgcccagtgaggactgcagcgtagacg
>A/chicken/Jilin/GYH1/2012 | EPI_ISL_171194 | A / H9N2
ggccccctcaaagccgaacgctcaccgtgcccagtgaggactgcagcgtagacg
>A/chicken/Jilin/GYH3-1/2012 | EPI_ISL_171201 | A / H9N2
ggccccctcaaagccgaacgctcaccgtgcccagtgaggactgcagcgtagacg
>A/Chicken/Shandong/98 | EPI_ISL_68578 | A / H9N2
-gccccctcaaagccgaacgctcaccgtgcccagtgaggactgcagcgtagacg
>A/Chicken/Beijing/8/98 | EPI_ISL_2232 | A / H9N2
ggccccctcaaagccgaacgctcaccgtgcccagtgaggactgcagcgtagacg
>A/Chicken/Guangdong/10/00 | EPI_ISL_2233 | A / H9N2
ggccccctcaaagccgaacgctcaccgtgcccagtgaggactgcagcgtagacg
>A/Chicken/Henan/62/00 | EPI_ISL_2237 | A / H9N2
ggccccctcaaagccgaacgctcaccgtgcccagtgaggactgcagcgtagacg
>A/Quail/Shanghai/8/96 | EPI_ISL_2244 | A / H9N2
ggccccctcaaagccgaacgctcaccgtgcccagtgaggactgcagcgtagacg
>A/Chicken/Guangdong/10/00 | EPI_ISL_2233 | A / H9N2
ggccccctcaaagccgaacgctcaccgtgcccagtgaggactgcagcgtagacg
>A/chicken/Jiangsu/1/00 | EPI_ISL_8510 | A / H9N2
ggccccctcaaagccgaacgctcaccgtgcccagtgaggactgcagcgtagacg
>A/chicken/Guangdong/21/02 | EPI_ISL_8495 | A / H9N2
ggccccctcaaagccgaacgctcaccgtgcccagtgaggactgcagcgtagacg
>A/chicken/Guangdong/47/01 | EPI_ISL_8497 | A / H9N2
ggccccctcaaagccgaacgctcaccgtgcccagtgaggactgcagcgtagacg
>A/chicken/Hebei/31/00 | EPI_ISL_8503 | A / H9N2
ggccccctcaaagccgaacgctcaccgtgcccagtgaggactgcagcgtagacg
>A/duck/Hubei/W1/2004 | EPI_ISL_10144 | A / H9N2
ggccccctcaaagccgaacgctcaccgtgcccagtgaggactgcagcgtagacg
>A/chicken/Hubei/01-MA01/1999 | EPI_ISL_96869 | A / H9N2
ggccccctcaaagccgaacgctcaccgtgcccagtgaggactgcagcgtagacg
>A/chicken/Hubei/01/1999 | EPI_ISL_96868 | A / H9N2
ggccccctcaaagccgaacgctcaccgtgcccagtgaggactgcagcgtagacg
>A/chicken/Henan/5/98 | EPI_ISL_8508 | A / H9N2
ggccccctcaaagccgaacgctcaccgtgcccagtgaggactgcagcgtagacg
>A/chicken/Hebei/B1/2001 | EPI_ISL_13995 | A / H9N2
ggccccctcaaagccgaacgctcaccgtgcccagtgaggactgcagcgtagacg
>A/chicken/Beijing/L1/2005 | EPI_ISL_13996 | A / H9N2
ggccccctcaaagccgaacgctcaccgtgcccagtgaggactgcagcgtagacg
>A/chicken/Hebei/L1/2006 | EPI_ISL_14002 | A / H9N2
ggccccctcaaagccgaacgctcaccgtgcccagtgaggactgcagcgtagacg
>A/chicken/Tianjin/B1/2004 | EPI_ISL_14000 | A / H9N2
ggccccctcaaagccgaacgctcaccgtgcccagtgaggactgcagcgtagacg
>A/chicken/Ningxia/4/99 | EPI_ISL_8512 | A / H9N2
ggccccctcaaagccgaacgctcaccgtgcccagtgaggactgcagcgtagacg
>A/chicken/Guangdong/56/01 | EPI_ISL_8499 | A / H9N2
ggccccctcaaagccgaacgctcaccgtgcccagtgaggactgcagcgtagacg
>A/Chicken/Beijing/8/98 | EPI_ISL_2232 | A / H9N2
ggccccctcaaagccgaacgctcaccgtgcccagtgaggactgcagcgtagacg
>A/chicken/Guangdong/4/00 | EPI_ISL_8496 | A / H9N2
ggccccctcaaagccgaacgctcaccgtgcccagtgaggactgcagcgtagacg
>A/chicken/Jilin/53/01 | EPI_ISL_8509 | A / H9N2
ggccccctcaaagccgaacgctcaccgtgcccagtgaggactgcagcgtagacg
>A/chicken/China/Guangxi1/2000 | EPI_ISL_10168 | A / H9N2
ggccccctcaaagccgaacgctcaccgtgcccagtgaggactgcagcgtagacg
>A/chicken/China/Guangxi17/2000 | EPI_ISL_10170 | A / H9N2
ggccccctcaaagccgaacgctcaccgtgcccagtgaggactgcagcgtagacg
>A/duck/Guangxi/RX/2009 | EPI_ISL_188537 | A / H9N2
ggccccctcaaagccgaacgctcaccgtgcccagtgaggactgcagcgtagacg
>A/Chicken/Nanchang/3-120/2001 | EPI_ISL_3152 | A / H3N2
ggccccctcaaagccgaacgctcaccgtgcccagtgaggactgcagcgtagacg
>A/Duck/Nanchang/8-174/2000 | EPI_ISL_3162 | A / H3N6
ggccccctcaaagccgaacgctcaccgtgcccagtgaggactgcagcgtagacg
>A/Pigeon/Nanchang/2-0461/2000 | EPI_ISL_3185 | A / H9N2
ggccccctcaaagccgaacgctcaccgtgcccagtgaggactgcagcgtagacg
>A/Wild Duck/Nanchang/2-0480/2000 | EPI_ISL_3192 | A / H9N2
ggccccctcaaagccgaacgctcaccgtgcccagtgaggactgcagcgtagacg
>A/chicken/Guangxi/4/1999 | EPI_ISL_13005 | A / H9N2
ggccccctcaaagccgaacgctcaccgtgcccagtgaggactgcagcgtagacg
>A/chicken/Guangxi/6/2000 | EPI_ISL_13012 | A / H9N2
ggccccctcaaagccgaacgctcaccgtgcccagtgaggactgcagcgtagacg
>A/chicken/Shandong/LY-1/2008 | EPI_ISL_134201 | A / H9N2
ggccccctcaaagccgaacgctcaccgtgcccagtgaggactgcagcgtagacg
>A/duck/Guangxi/NN/2005 | EPI_ISL_188538 | A / H9N2
ggccccctcaaagccgaacgctcaccgtgcccagtgaggactgcagcgtagacg
>A/chicken/Henan/43/02 | EPI_ISL_8507 | A / H9N2
ggccccctcaaagccgaacgctcaccgtgcccagtgaggactgcagcgtagacg
>A/chicken/Henan/26/00 | EPI_ISL_8506 | A / H9N2
ggccccctcaaagccgaacgctcaccgtgcccagtgaggactgcagcgtagacg
>A/chicken/Guangdong/V/2008 | EPI_ISL_123952 | A / H9N2
ggccccctcaaagccgaacgctcaccgtgcccagtgaggactgcagcgtagacg
>A/chicken/Guangdong/GD03/2008 | EPI_ISL_170886 | A / H9N2
ggccccctcaaagccgaacgctcaccgtgcccagtgaggactgcagcgtagacg
>A/chicken/Guangdong/GD01/2008 | EPI_ISL_170885 | A / H9N2
ggccccctcaaagccgaacgctcaccgtgcccagtgaggactgcagcgtagacg
>A/chicken/Henan/ni/2001 | EPI_ISL_68018 | A / H9N2
ggccccctcaaagccgaacgctcaccgtgcccagtgaggactgcagcgtagacg
>A/wildfowl/China/472/2014 | EPI_ISL_201792 | A / H5N2
ggccccctcaaagccgaacgctcaccgtgcccagtgaggactgcagcgtagacg
>A/chicken/China/Guangxi14/2000 | EPI_ISL_10169 | A / H9N2
ggccccctcaaagccgaacgctcaccgtgcccagtgaggactgcagcgtagacg
>A/chicken/Hebei/274/2009 | EPI_ISL_150404 | A / H9N2
ggccccctcaaagccgaacgctcaccgtgcccagtgaggactgcagcgtagacg
>A/chicken/Hebei/274/2004 | EPI_ISL_150422 | A / H9N2
ggccccctcaaagccgaacgctcaccgtgcccagtgaggactgcagcgtagacg
>A/chicken/Beijing/243/2005 | EPI_ISL_150402 | A / H9N2
ggccccctcaaagccgaacgctcaccgtgcccagtgaggactgcagcgtagacg
>A/chicken/Beijing/243/2010 | EPI_ISL_150431 | A / H9N2
ggccccctcaaagccgaacgctcaccgtgcccagtgaggactgcagcgtagacg
>A/chicken/Shandong/363/2009 | EPI_ISL_151736 | A / H9N2
ggccccctcaaagccgaacgctcaccgtgcccagtgaggactgcagcgtagacg
>A/chicken/Henan/321/2008 | EPI_ISL_150430 | A / H9N2
ggccccctcaaagccgaacgctcaccgtgcccagtgaggactgcagcgtagacg
>A/chicken/Shandong/397/2010 | EPI_ISL_150426 | A / H9N2
ggccccctcaaagccgaacgctcaccgtgcccagtgaggactgcagcgtagacg
>A/chicken/Shandong/251/2007 | EPI_ISL_150412 | A / H9N2
ggccccctcaaagccgaacgctcaccgtgcccagtgaggactgcagcgtagacg
>A/chicken/HongKong/CSW153/03 | EPI_ISL_4451 | A / H9N2
ggccccctcaaagccgaacgctcaccgtgcccagtgaggactgcagcgtagacg
>A/chicken/HongKong/CSW291/03 | EPI_ISL_4454 | A / H9N2
ggccccctcaaagccgaacgctcaccgtgcccagtgaggactgcagcgtagacg
>A/chicken/HongKong/BD90/03 | EPI_ISL_4453 | A / H9N2
ggccccctcaaagccgaacgctcaccgtgcccagtgaggactgcagcgtagacg
>A/pheasant/HongKong/WF54/03 | EPI_ISL_4464 | A / H9N2
ggccccctcaaagccgaacgctcaccgtgcccagtgaggactgcagcgtagacg
>A/chicken/HongKong/SSP101/03 | EPI_ISL_4460 | A / H9N2
ggccccctcaaagccgaacgctcaccgtgcccagtgaggactgcagcgtagacg
>A/chicken/HongKong/CSW304/03 | EPI_ISL_4455 | A / H9N2
ggccccctcaaagccgaacgctcaccgtgcccagtgaggactgcagcgtagacg
>A/SCk/HK/YU663/2003 | EPI_ISL_9794 | A / H9N2
ggccccctcaaagccgaacgctcaccgtgcccagtgaggactgcagcgtagacg
>A/Ck/HK/CSW161/2003 | EPI_ISL_9795 | A / H9N2
ggccccctcaaagccgaacgctcaccgtgcccagtgaggactgcagcgtagacg
>A/chicken/Hong Kong/NT547/2005 | EPI_ISL_146269 | A / H9N2
ggccccctcaaagccgaacgctcaccgtgcccagtgaggactgcagcgtagacg
>A/chicken/Hong Kong/WF163/2005 | EPI_ISL_146272 | A / H9N2
ggccccctcaaagccgaacgctcaccgtgcccagtgaggactgcagcgtagacg
>A/chicken/Hong Kong/WF204/2005 | EPI_ISL_146273 | A / H9N2
ggccccctcaaagccgaacgctcaccgtgcccagtgaggactgcagcgtagacg
>A/silkie chicken/Hong Kong/NT400/2005 | EPI_ISL_146308 | A / H9N2
ggccccctcaaagccgaacgctcaccgtgcccagtgaggactgcagcgtagacg
>A/chicken/Hong Kong/SSP492/2005 | EPI_ISL_146270 | A / H9N2
ggccccctcaaagccgaacgctcaccgtgcccagtgaggactgcagcgtagacg
>A/chicken/Hong Kong/TP18/2005 | EPI_ISL_146271 | A / H9N2
ggccccctcaaagccgaacgctcaccgtgcccagtgaggactgcagcgtagacg
>A/chicken/HongKong/WF120/03 | EPI_ISL_4466 | A / H9N2
ggccccctcaaagccgaacgctcaccgtgcccagtgaggactgcagcgtagacg
>A/chicken/HongKong/FY23/03 | EPI_ISL_4456 | A / H9N2
ggccccctcaaagccgaacgctcaccgtgcccagtgaggactgcagcgtagacg
>A/chicken/HongKong/WF126/03 | EPI_ISL_4462 | A / H9N2
ggccccctcaaagccgaacgctcaccgtgcccagtgaggactgcagcgtagacg
>A/chicken/HongKong/SF1/03 | EPI_ISL_4459 | A / H9N2
ggccccctcaaagccgaacgctcaccgtgcccagtgaggactgcagcgtagacg
>A/Ck/HK/WF126/2003 | EPI_ISL_9790 | A / H9N2
ggccccctcaaagccgaacgctcaccgtgcccagtgaggactgcagcgtagacg
>A/duck/Shantou/4359/2002 | EPI_ISL_7396 | A / H9N2
ggccccctcaaagccgaacgctcaccgtgcccagtgaggactgcagcgtagacg
>A/chicken/HongKong/NT366/03 | EPI_ISL_4467 | A / H9N2
ggccccctcaaagccgaacgctcaccgtgcccagtgaggactgcagcgtagacg
>A/chicken/HongKong/SSP418/03 | EPI_ISL_4468 | A / H9N2
ggccccctcaaagccgaacgctcaccgtgcccagtgaggactgcagcgtagacg
>A/chicken/Shantou/4726/2004 | EPI_ISL_7319 | A / H9N2
ggccccctcaaagccgaacgctcaccgtgcccagtgaggactgcagcgtagacg
>A/chicken/Shantou/22504/2005 | EPI_ISL_7342 | A / H9N2
ggccccctcaaagccgaacgctcaccgtgcccagtgaggactgcagcgtagacg
>A/sparrow/Shanghai/09/2013 | EPI_ISL_194994 | A / H9N2
ggccccctcaaagccgaacgctcaccgtgcccagtgaggactgcagcgtagacg
>A/chicken/Shandong/1/2003 | EPI_ISL_67390 | A / H9N2
ggccccctcaaagccgaacgctcaccgtgcccagtgaggactgcagcgtagacg
>A/chicken/Jilin/SJ13/2012 | EPI_ISL_171179 | A / H9N2
ggccccctcaaagccgaacgctcaccgtgcccagtgaggactgcagcgtagacg
>A/chicken/Gansu/2/99 | EPI_ISL_11187 | A / H9N2
ggccccctcaaagccgaacgctcaccgtgcccagtgaggactgcagcgtagacg
>A/chicken/Shandong/241/2001 | EPI_ISL_150420 | A / H9N2
ggccccctcaaagccgaacgctcaccgtgcccagtgaggactgcagcgtagacg
>A/chicken/Shantou/4342/2002 | EPI_ISL_7295 | A / H9N2
ggccccctcaaagccgaacgctcaccgtgcccagtgaggactgcagcgtagacg
>A/chicken/Shantou/69/2003 | EPI_ISL_7297 | A / H9N2
ggccccctcaaagccgaacgctcaccgtgcccagtgaggactgcagcgtagacg
>A/partridge/Shantou/4525/2002 | EPI_ISL_7408 | A / H9N2
ggccccctcaaagccgaacgctcaccgtgcccagtgaggactgcagcgtagacg
>A/chicken/Shantou/1689/2003 | EPI_ISL_7301 | A / H9N2
ggccccctcaaagccgaacgctcaccgtgcccagtgaggactgcagcgtagacg
>A/chicken/Shantou/2686/2003 | EPI_ISL_7302 | A / H9N2
ggccccctcaaagccgaacgctcaccgtgcccagtgaggactgcagcgtagacg
>A/chicken/Shantou/1126/2001 | EPI_ISL_7480 | A / H9N2
ggccccctcaaagccgaacgctcaccgtgcccagtgaggactgcagcgtagacg
>A/chicken/Shantou/1205/2001 | EPI_ISL_7481 | A / H9N2
ggccccctcaaagccgaacgctcaccgtgcccagtgaggactgcagcgtagacg
>A/chicken/Yunnan/401/2002 | EPI_ISL_7382 | A / H9N2
ggccccctcaaagccgaacgctcaccgtgcccagtgaggactgcagcgtagaag
>A/chicken/Yunnan/522/2002 | EPI_ISL_7383 | A / H9N2
ggccccctcaaagccgaacgctcaccgtgcccagtgaggactgcagcgtagaag
>A/chicken/Yunnan/955/2002 | EPI_ISL_7384 | A / H9N2
ggccccctcaaagccgaacgctcaccgtgcccagtgaggactgcagcgtagaag
>A/chicken/Yunnan/1147/2003 | EPI_ISL_7385 | A / H9N2
ggccccctcaaagccgaacgctcaccgtgcccagtgaggactgcagcgtagaag
>A/chicken/Yunnan/5653/2003 | EPI_ISL_7386 | A / H9N2
ggccccctcaaagccgaacgctcaccgtgcccagtgaggactgcagcgtagaag
>A/chicken/Yunnan/3511/2004 | EPI_ISL_7388 | A / H9N2
ggccccctcaaagccgaacgctcaccgtgcccagtgaggactgcagcgtagaag
>A/chicken/Yunnan/3727/2004 | EPI_ISL_7389 | A / H9N2
ggccccctcaaagccgaacgctcaccgtgcccagtgaggactgcagcgtagaag
>A/chicken/Shanghai/1/2002 | EPI_ISL_25005 | A / H9N2
ggccccctcaaagccgaacgctcaccgtgcccagtgaggactgcagcgtagacg
>A/chicken/Shanghai/2/2002 | EPI_ISL_25006 | A / H9N2
ggccccctcaaagccgaacgctcaccgtgcccagtgaggactgcagcgtagacg
>A/duck/Zhejiang/3/2002 | EPI_ISL_34047 | A / H9N2
ggccccctcaaagccgaacgctcaccgtgcccagtgaggactgcagcgtagacg
>A/duck/Jiangsu/1/2002 | EPI_ISL_67748 | A / H9N2
---cccctcaaagccgaacgctcaccgtgcccagtgaggactgcagcgtagacg
>A/duck/Eastern China/161/2002 | EPI_ISL_15205 | A / H6N2
ggccccctcaaagccgaacgctcaccgtgcccagtgaggactgcagcgtagacg
>A/chicken/Henan/1/2003 | EPI_ISL_67372 | A / H9N2
ggccccctcaaagccgaacgctcaccgtgcccagtgaggactgcagcgtagacg
>A/chicken/Hunan/774/2002 | EPI_ISL_67726 | A / H9N2
ggccccctcaaagccgaacgctcaccgtgcccagtgaggactgcagcgtagacg
>A/chicken/Henan/1/2005 | EPI_ISL_64827 | A / H9N2
ggccccctcaaagccgaacgctcaccgtgcccagtgaggactgcagcgtagacg
>A/chicken/Henan/2/2004 | EPI_ISL_65630 | A / H9N2
ggccccctcaaagccgaacgctcaccgtgcccagtgaggactgcagcgtagacg
>A/chicken/Guangxi/37/2005 | EPI_ISL_13010 | A / H9N2
ggccccctcaaagccgaacgctcaccgtgcccagtgaggactgcagcgtagacg
>A/bird/Guangxi/62/2005 | EPI_ISL_13014 | A / H9N2
ggccccctcaaagccgaacgctcaccgtgcccagtgaggactgcagcgtagacg
>A/bird/Guangxi/82/2005 | EPI_ISL_13016 | A / H9N2
ggccccctcaaagccgaacgctcaccgtgcccagtgaggactgcagcgtagacg
>A/bird/Guangxi/83/2005 | EPI_ISL_13017 | A / H9N2
ggccccctcaaagccgaacgctcaccgtgcccagtgaggactgcagcgtagacg
>A/bird/Guangxi/A1/2006 | EPI_ISL_13019 | A / H9N2
ggccccctcaaagccgaacgctcaccgtgcccagtgaggactgcagcgtagacg
>A/bird/Guangxi/H1/2006 | EPI_ISL_13021 | A / H9N2
ggccccctcaaagccgaacgctcaccgtgcccagtgaggactgcagcgtagacg
>A/black-billed magpie/Guangxi/31/2005 | EPI_ISL_98370 | A / H9N2
ggccccctcaaagccgaacgctcaccgtgcccagtgaggactgcagcgtagacg
>A/black-billed magpie/Guangxi/30/2005 | EPI_ISL_98371 | A / H9N2
ggccccctcaaagccgaacgctcaccgtgcccagtgaggactgcagcgtagacg
>A/black-billed magpie/Guangxi/29/2005 | EPI_ISL_98372 | A / H9N2
ggccccctcaaagccgaacgctcaccgtgcccagtgaggactgcagcgtagacg
>A/quail/Guangxi/B1/2006 | EPI_ISL_13018 | A / H9N2
ggccccctcaaagccgaacgctcaccgtgcccagtgaggactgcagcgtagacg
>A/bird/Guangxi/63/2005 | EPI_ISL_13015 | A / H9N2
ggccccctcaaagccgaacgctcaccgtgcccagtgaggactgcagcgtagacg
>A/duck/Guangxi/51/2005 | EPI_ISL_13011 | A / H9N2
ggccccctcaaagccgaacgctcaccgtgcccagtgaggactgcagcgtagacg
>A/chicken/Yunnan/nh/2001 | EPI_ISL_68028 | A / H9N2
ggccccctcaaagccgaacgctcaccgtgcccagtgaggactgcagcgtagacg
>A/chicken/Shantou/2204/2002 | EPI_ISL_7293 | A / H9N2
ggccccctcaaagccgaacgctcaccgtgcccagtgaggactgcagcgtagacg
>A/chicken/HongKong/YU427/03 | EPI_ISL_4469 | A / H9N2
ggccccctcaaagccgaacgctcaccgtgcccagtgaggactgcagcgtagacg
>A/chicken/Hong Kong/WF208/2001 | EPI_ISL_9466 | A / H9N2
ggccccctcaaagccgaacgctcaccgtgcccagtgaggactgcagcgtagacg
>A/chicken/Henan/1/2002 | EPI_ISL_67723 | A / H9N2
ggcccccttaaagccgaacgctcaccgtgcccagtgaggactgcagcgtagacg
>A/Chicken/Ningxia/5/99 | EPI_ISL_2238 | A / H9N2
ggccccctcaaagccgaacgctcaccgtgcccagtgaggactgcagcgtagacg
>A/Chicken/Shijiazhuang/2/99 | EPI_ISL_2241 | A / H9N2
ggccccctcaaagccgaacgctcaccgtgcccagtgaggactgcagcgtagacg
>A/chicken/Shandong/1/2000 | EPI_ISL_68378 | A / H9N2
ggccccctcaaagccgaacgctcaccgtgcccagtgaggactgcagcgtagacg
>A/chicken/Anhui/1/1998 | EPI_ISL_68588 | A / H9N2
ggccccctcaaagccgaacgctcaccgtgcccagtgaggactgcagcgtagacg
>A/chicken/Shandong/1/1999 | EPI_ISL_68506 | A / H9N2
---cccctcaaagccgaacgctcaccgtgcccagtgaggactgcagcgtagacg
>A/chicken/Fujian/25/00 | EPI_ISL_8494 | A / H9N2
ggccccctcaaagccgaacgctcaccgtgcccagtgaggactgcagcgtagacg
>A/chicken/Shijiazhuang/2/98 | EPI_ISL_8515 | A / H9N2
ggccccctcaaagccgaacgctcaccgtgcccagtgaggactgcagcgtagacg
>A/Chicken/Hong Kong/G9/97 | EPI_ISL_1263 | A / H9N2
ggccccctcaaagccgaacgctcaccgtgcccagtgaggactgcagcgtagacg
>A/chicken/Jilin/hl/2004 | EPI_ISL_65329 | A / H5N1
ggccccctcaaagccgaacgctcaccgtgcccagtgaggactgcagcgtagacg
>A/chicken/Korea/S16/03 | EPI_ISL_4674 | A / H9N2
ggccccctcaaagccgaacgctcaccgtgcccagtgaggactgcagcgtagacg
>A/chicken/Hubei/wf/2002 | EPI_ISL_67725 | A / H5N1
ggccccctcaaagccgaacgctcaccgtgcccagtgaggactgcaacgtagacg
>A/chicken/Shanghai/Y1/2002 | EPI_ISL_32421 | A / H9N2
------------------------------------------------------
>A/Chicken/Guangdong/97  | EPI_ISL_68684 | A / H9N2
-gccccctcaaagccgaacgctcaccgtgcccagtgaggactgcagcgtagacg
>A/chicken/Henan/1/2004 | EPI_ISL_65629 | A / H9N2
ggccccctcaaagctgaacgctcaccgtgcccagtgaggactgcagcgtagagg
>A/chicken/Jilin/A/2012 | EPI_ISL_171203 | A / H9N2
ggccccctcaaagccgaacgctcaccgtgcccagtgaggactgcagcgtagacg
>A/chicken/Beijing/nl/2002 | EPI_ISL_67717 | A / H9N2
ggccccctcaaagccgaacgctcaccgtgcccagtgaggactgcagcgtagacg
>A/pigeon/Hong Kong/WF286/2000 | EPI_ISL_9463 | A / H9N2
------------------------------------------------------
>A/Duck/Shantou/2143/00 | EPI_ISL_2297 | A / H9N2
ggccccctcaaagccgaacgctcaccgtgcccagtgaggactgcaacgtagacg
>A/Duck/Shantou/2144/00 | EPI_ISL_2295 | A / H9N2
ggccccctcaaagccgaacgctcaccgtgcccagtgaggactgcaacgtagacg
>A/Duck/Shantou/1796/00 | EPI_ISL_2298 | A / H9N2
ggccccctcaaagccgaacgctcaccgtgcccagtgaggactgcaacgtagacg
>A/Duck/Shantou/1881/00 | EPI_ISL_2296 | A / H9N2
ggccccctcaaagccgaacgctcaccgtgcccagtgaggactgcaacgtagacg
>A/duck/Fujian/19/2000 | EPI_ISL_3891 | A / H5N1
ggccccctcaaagccgaacgctcaccgtgcccagtgaggactgcaacgtagacg
>A/chicken/Shantou/212/2000 | EPI_ISL_7473 | A / H9N2
ggccccctcaaagccgaacgctcaccgtgcccagtgaggactgcaacgtagacg
>A/silky chicken/Shantou/1818/2000 | EPI_ISL_7478 | A / H9N2
ggccccctcaaagccgaacgctcaccgtgcccagtgaggactgcaacgtagacg
>A/silky chicken/Shantou/2619/2001 | EPI_ISL_7486 | A / H9N2
ggccccctcaaagccgaacgctcaccgtgcccagtgaggactgcaacgtagacg
>A/chicken/Shantou/2098/2000 | EPI_ISL_7479 | A / H9N2
ggccccctcaaagccgaacgctcaccgtgcccagtgaggactgcaacgtagacg
>A/quail/Shantou/1820/2000 | EPI_ISL_11273 | A / H9N2
ggccccctcaaagccgaacgctcaccgtgcccagtgaggactgcaacgtagacg
>A/quail/Shantou/850/2001 | EPI_ISL_11277 | A / H9N2
ggccccctcaaagccgaacgctcaccgtgcccagtgaggactgcaacgtagacg
>A/quail/Shantou/1242/2001 | EPI_ISL_11280 | A / H9N2
ggccccctcaaagccgaacgctcaccgtgcccagtgaggactgcaacgtagacg
>A/chicken/Shantou/94/2000 | EPI_ISL_7472 | A / H9N2
ggccccctcaaagccgaacgctcaccgtgcccagtgaggcctgcagcgtagacg
>A/chicken/Jiangsu/2/2001 | EPI_ISL_68025 | A / H9N2
gggcccctcaaagccgaacgctcaccgtgcccagtgaggactgcagcgtagacg
>A/silky chicken/Shantou/1826/2004 | EPI_ISL_7314 | A / H9N2
ggccccctcaaagccgaacgctcaccgtgcccagtgaggactgcagcgtagacg
>A/chicken/Shantou/1926/2004 | EPI_ISL_7315 | A / H9N2
ggccccctcaaagccgaacgctcaccgtgcccagtgaggactgcagcgtagacg
>A/chicken/Shantou/2692/2004 | EPI_ISL_7317 | A / H9N2
ggccccctcaaagccgaacgctcaccgtgcccagtgaggactgcagcgtagacg
>A/turkey/Shantou/1915/2004 | EPI_ISL_12948 | A / H6N2
ggccccctcaaagccgaacgctcaccgtgcccagtgaggactgcagcgtagacg
>A/chicken/Shantou/2994/2004 | EPI_ISL_7318 | A / H9N2
ggccccctcaaagccgaacgctcaccgtgcccagtgaggactgcagcgtagacg
>A/chicken/Shantou/5630/2004 | EPI_ISL_7320 | A / H9N2
ggccccctcaaagccgaacgctcaccgtgcccagtgaggactgcagcgtagacg
>A/silky chicken/Shantou/6020/2004 | EPI_ISL_7322 | A / H9N2
ggccccctcaaagccgaacgctcaccgtgcccagtgaggactgcagcgtagacg
>A/chicken/Shantou/6319/2004 | EPI_ISL_7323 | A / H9N2
ggccccctcaaagccgaacgctcaccgtgcccagtgaggactgcagcgtagacg
>A/chicken/Shantou/6911/2004 | EPI_ISL_7325 | A / H9N2
ggccccctcaaagccgaacgctcaccgtgcccagtgaggactgcagcgtagacg
>A/pheasant/Shantou/5588/2004 | EPI_ISL_7443 | A / H9N2
ggccccctcaaagccgaacgctcaccgtgcccagtgaggactgcagcgtagacg
>A/partridge/Shantou/6415/2004 | EPI_ISL_7450 | A / H9N2
ggccccctcaaagccgaacgctcaccgtgcccagtgaggactgcagcgtagacg
>A/pheasant/Shantou/6607/2004 | EPI_ISL_7452 | A / H9N2
ggccccctcaaagccgaacgctcaccgtgcccagtgaggactgcagcgtagacg
>A/Guinea fowl/Shantou/6627/2004 | EPI_ISL_7453 | A / H9N2
ggccccctcaaagccgaacgctcaccgtgcccagtgaggactgcagcgtagacg
>A/Guinea fowl/Shantou/5852/2004 | EPI_ISL_7444 | A / H9N2
ggccccctcaaagccgaacgctcaccgtgcccagtgaggactgcagcgtagacg
>A/chukkar/Shantou/5866/2004 | EPI_ISL_7445 | A / H9N2
ggccccctcaaagccgaacgctcaccgtgcccagtgaggactgcagcgtagacg
>A/chicken/Shantou/7920/2004 | EPI_ISL_7327 | A / H9N2
ggccccctcaaagccgaacgctcaccgtgcccagtgaggactgcagcgtagacg
>A/chicken/Shantou/55/2005 | EPI_ISL_7328 | A / H9N2
ggccccctcaaagccgaacgctcaccgtgcccagtgaggactgcagcgtagacg
>A/partridge/Shantou/7936/2004 | EPI_ISL_7461 | A / H9N2
ggccccctcaaagccgaacgctcaccgtgcccagtgaggactgcagcgtagacg
>A/pheasant/Shantou/111/2005 | EPI_ISL_7462 | A / H9N2
ggccccctcaaagccgaacgctcaccgtgcccagtgaggactgcagcgtagacg
>A/silky chicken/Shantou/1169/2005 | EPI_ISL_7330 | A / H9N2
ggccccctcaaagccgaacgctcaccgtgcccagtgaggactgcagcgtagacg
>A/partridge/Shantou/7075/2004 | EPI_ISL_7455 | A / H9N2
ggccccctcaaagccgaacgctcaccgtgcccagtgaggactgcagcgtagacg
>A/quail/Shantou/6046/2004 | EPI_ISL_11325 | A / H9N2
ggccccctcaaagccgaacgctcaccgtgcccagtgaggactgcagcgtagacg
>A/quail/Shantou/6651/2004 | EPI_ISL_12972 | A / H6N1
ggccccctcaaagccgaacgctcaccgtgcccagtgaggactgcagcgtagacg
>A/quail/Shantou/299/2005 | EPI_ISL_11330 | A / H9N2
ggccccctcaaagccgaacgctcaccgtgcccagtgaggactgcagcgtagacg
>A/quail/Shantou/6648/2004 | EPI_ISL_11326 | A / H9N2
ggccccctcaaagccgaacgctcaccgtgcccagtgaggactgcagcgtagacg
>A/silky chicken/Shantou/3581/2005 | EPI_ISL_7333 | A / H9N2
ggccccctcaaagccgaacgctcaccgtgcccagtgaggactgcagcgtagacg
>A/chicken/Shantou/5269/2005 | EPI_ISL_7334 | A / H9N2
ggccccctcaaagccgaacgctcaccgtgcccagtgaggactgcagcgtagacg
>A/chicken/Shantou/6781/2005 | EPI_ISL_7335 | A / H9N2
ggccccctcaaagccgaacgctcaccgtgcccagtgaggactgcagcgtagacg
>A/chicken/Fujian/3080/2005 | EPI_ISL_7344 | A / H9N2
ggccccctcaaagccgaacgctcaccgtgcccagtgaggactgcagcgtagacg
>A/chicken/Fujian/4332/2005 | EPI_ISL_7345 | A / H9N2
ggccccctcaaagccgaacgctcaccgtgcccagtgaggactgcagcgtagacg
>A/chicken/Fujian/5214/2005 | EPI_ISL_7347 | A / H9N2
ggccccctcaaagccgaacgctcaccgtgcccagtgaggactgcagcgtagacg
>A/Guinea fowl/Shantou/8955/2005 | EPI_ISL_7465 | A / H9N2
ggccccctcaaagccgaacgctcaccgtgcccagtgaggactgcagcgtagacg
>A/chicken/Fujian/6188/2005 | EPI_ISL_7349 | A / H9N2
ggccccctcaaagccgaacgctcaccgtgcccagtgaggactgcagcgtagacg
>A/chicken/Fujian/7884/2005 | EPI_ISL_7352 | A / H9N2
ggccccctcaaagccgaacgctcaccgtgcccagtgaggactgcagcgtagacg
>A/chicken/Fujian/7386/2005 | EPI_ISL_7351 | A / H9N2
ggccccctcaaagccgaacgctcaccgtgcccagtgaggactgcagcgtagacg
>A/chicken/Fujian/5683/2005 | EPI_ISL_7348 | A / H9N2
ggccccctcaaagccgaacgctcaccgtgcccagtgaggactgcagcgtagacg
>A/chicken/Fujian/4820/2005 | EPI_ISL_7346 | A / H9N2
ggccccctcaaagccgaacgctcaccgtgcccagtgaggactgcagcgtagacg
>A/chicken/Fujian/6960/2005 | EPI_ISL_7350 | A / H9N2
ggccccctcaaagccgaacgctcaccgtgcccagtgaggactgcagcgtagacg
>A/pheasant/Shantou/7315/2004 | EPI_ISL_7456 | A / H9N2
ggccccctcaaagccgaacgctcaccgtgcccagtgaggactgcagcgtagacg
>A/quail/Shantou/7103/2004 | EPI_ISL_12975 | A / H6N1
ggccccctcaaagccgaacgctcaccgtgcccagtgaggactgcagcgtagacg
>A/partridge/Shantou/1913/2004 | EPI_ISL_12947 | A / H6N2
ggccccctcaaagccgaacgctcaccgtgcccagtgaggactgcagcgtagacg
>A/pheasant/Shantou/3716/2003 | EPI_ISL_7417 | A / H9N2
ggccccctcaaagccgaacgctcaccgtgcccagtgaggactgcagcgtagacg
>A/pheasant/Shantou/45/2004 | EPI_ISL_7431 | A / H9N2
ggccccctcaaagccgaacgctcaccgtgcccagtgaggactgcagcgtagacg
>A/chicken/Hubei/wn/2003 | EPI_ISL_67373 | A / H5N1
ggccccctcaaagccgaacgctcaccgtgcccagtgaggactgcagcgtagacg
>A/chicken/Guangxi/187/2005 | EPI_ISL_7366 | A / H9N2
ggccccctcaaagccgaacgctcaccgtgcccagtgaggactgcagcgtagacg
>A/chicken/Guangxi/1857/2004 | EPI_ISL_65219 | A / H9N2
ggccccctcaaagccgaacgctcaccgtgcccagtgaggactgcagcgtagacg
>A/chicken/Guangxi/2441/2004 | EPI_ISL_65220 | A / H9N2
ggccccctcaaagccgaacgctcaccgtgcccagtgaggactgcagcgtagacg
>A/chicken/Guangxi/521/2005 | EPI_ISL_7367 | A / H9N2
ggccccctcaaagccgaacgctcaccgtgcccagtgaggactgcagcgtagacg
>A/chicken/Shandong/L1/2007 | EPI_ISL_20107 | A / H9N2
ggccccctcaaagccgaacgctcaccgtgcccagtgaggactgcagcgtagacg
>A/chicken/Shandong/B2/2007 | EPI_ISL_63464 | A / H9N2
ggccccctcaaagccgaacgctcaccgtgcccagtgaggactgcagcgtagacg
>A/chicken/Shandong/B3/2007 | EPI_ISL_63465 | A / H9N2
ggccccctcaaagccgaacgctcaccgtgcccagtgaggactgcagcgtagacg
>A/chicken/Shandong/lx929/2007 | EPI_ISL_134202 | A / H9N2
ggccccctcaaagccgaacgctcaccgtgcccagtgaggactgcagcgtagacg
>A/chicken/Shandong/lx1023/2007 | EPI_ISL_134204 | A / H9N2
ggccccctcaaagccgaacgctcaccgtgcccagtgaggactgcagcgtagacg
>A/chicken/Shandong/ZB/2007 | EPI_ISL_84319 | A / H9N2
ggccccctcaaagccgaacgctcaccgtgcccagtgaggactgcagcgtagacg
>A/chicken/Henan/323/2009 | EPI_ISL_150424 | A / H9N2
ggccccctcaaagccgaacgctcaccgtgcccagtgaggactgcagcgtagacg
>A/chicken/Shandong/237/2007 | EPI_ISL_150427 | A / H9N2
ggccccctcaaagccgaacgctcaccgtgcccagtgaggactgcagcgtagacg
>A/chicken/Shandong/317/2007 | EPI_ISL_151738 | A / H9N2
ggccccctcaaagccgaacgctcaccgtgcccagtgaggactgcagcgtagacg
>A/chicken/Jilin/hf/2002 | EPI_ISL_67733 | A / H5N1
ggccccctcaaagccgaacgctcaccgtgcccagtgaggactgcagcgtagacg
>A/chicken/Jilin/hg/2002 | EPI_ISL_67734 | A / H5N1
ggccccctcaaagccgaacgctcaccgtgcccagtgaggactgcagcgtagacg
>A/chicken/Henan/nd/1998 | EPI_ISL_68590 | A / H9N2
ggccccctcaaagccgaacgctcaccgtgcccagtgaggactgcagcgtagacg
>A/chicken/Hong Kong/NT471/2002 | EPI_ISL_9467 | A / H9N2
------------------------------------------------------
>_R_A/duck/Shanghai/08/05 | EPI_ISL_9806 | A / H9N2
-----------------acgctcaccgtgcccagtgaggactgcagcgtagacg
>A/chicken/Hong Kong/FY313/2000 | EPI_ISL_9462 | A / H9N2
------------------------------------------------------
>A/quail/Hong Kong/FY298/00 | EPI_ISL_2616 | A / H9N2
------------------------------------------------------
>A/Chicken/Iran/TH77/1998 | EPI_ISL_15728 | A / H9N2
ggccccctcaaagccgaacgctcaccgtgcccagtgaggactgcagcgtagacg
>A/chicken/Iran/TH78/1999 | EPI_ISL_15734 | A / H9N2
ggccccctcaaagccgaacgctcaccgtgcccagtgaggactgcagcgtagacg
>A/chicken/Iran/AS133/1998 | EPI_ISL_71836 | A / H9N2
ggccccctcaaagccgaacgctcaccgtgcccagtgaggactgcagcgtagacg
>A/chicken/Iran/TH82/2003 | EPI_ISL_24782 | A / H9N2
ggccccctcaaagccgaacgctcaccgtgcccagtgaggacggcagcgtagacg
>A/chicken/Iran/TH80/2001 | EPI_ISL_24781 | A / H9N2
ggccccctcaaagccgaacgctcaccgtgcccagtgaggactgcagcgtagacg
>A/chicken/Jilin/he/2002 | EPI_ISL_67732 | A / H5N1
-----------------acgctcaccgtgcccagtgaggactgcagcgtagacg
>A/chicken/Pakistan/UDL-01/2007 | EPI_ISL_29785 | A / H9N2
ggccccctcaaagccgaacgctcaccgtgcccagtgaggactgcagcgtagacg
>A/chicken/Pakistan/UDL-02/2006 | EPI_ISL_29790 | A / H9N2
ggccccctcaaagccgaacgctcaccgtgcccagtgaggactgcagcgtagacg
>A/chicken/Pakistan/UDL-04/2007 | EPI_ISL_29796 | A / H9N2
ggccccctcaaagccgaacgctcaccgtgcccagtgaggactgcagcgtagacg
>A/chicken/Pakistan/UDL-04/2006 | EPI_ISL_29786 | A / H9N2
ggccccctcaaagccgaacgctcaccgtgcccagtgaggactgcagcgtagacg
>A/chicken/Pakistan/UDL-02/2005 | EPI_ISL_29788 | A / H9N2
ggccccctcaaagccgaacgctcaccgtgcccagtgaggactgcagcgtagacg
>A/chicken/Pakistan/UDL-03/2005 | EPI_ISL_29791 | A / H9N2
ggccccctcaaagccgaacgctcaccgtgcccagtgaggactgcagcgtagacg
>A/chicken/Pakistan/UDL-01/2006 | EPI_ISL_29789 | A / H9N2
ggccccctcaaagccgaacgctcaccgtgcccagtgaggactgcagcgtagacg
>A/chicken/Pakistan/UDL-03/2007 | EPI_ISL_29792 | A / H9N2
ggccccctcaaagccgaacgctcaccgtgcccagtgaggactgcagcgtagacg
>A/chicken/Pakistan/UDL-01/2008 | EPI_ISL_29793 | A / H9N2
ggccccctcaaagccgaacgctcaccgtgcccagtgaggactgcagcgtagacg
>A/chicken/Sawabi/NARC-2434/2006 | EPI_ISL_132828 | A / H9N2
ggccccctcaaagccgaacgctcaccgtgcccagtgaggactgcagcgtagacg
>A/chicken/Afghanistan/329-7vir09-AFG-Heart6/2009 | EPI_ISL_63786 | A / H9N2
ggccccctcaaagccgaacgctcaccgtgcccagtgaggactgcagcgtagacg
>A/chicken/Afghanistan/329-8vir09-AFG-Heart7/2009 | EPI_ISL_63787 | A / H9N2
ggccccctcaaagccgaacgctcaccgtgcccagtgaggactgcagcgtagacg
>A/chicken/Pakistan/UDL-02/2008 | EPI_ISL_29794 | A / H9N2
ggccccctcaaagccgaacgctcaccgtgcccagtgaggactgcagcgtagacg
>A/chicken/Pakistan/UDL-03/2008 | EPI_ISL_29795 | A / H9N2
ggccccctcaaagccgaacgctcaccgtgcccagtgaggactgcagcgtagacg
>A/chicken/Pakistan/UDL-01/2005 | EPI_ISL_29787 | A / H9N2
ggccccctcaaagccgaacgctcaccgtgcccagtgaggactgcagcgtagacg
>A/chicken/Sihala/NARC-12103/2008 | EPI_ISL_132829 | A / H9N2
ggccccctcaaagccgaacgctcaccgtgcccagtgaggactgcagcgtagacg
>A/chicken/Afghanistan/329-2vir09-AFG-Khost1/2008 | EPI_ISL_63781 | A / H9N2
ggccccctcaaagccgaacgctcaccgtgcccagtgaggactgcagcgtagacg
>A/chicken/Afghanistan/329-3vir09-AFG-Khost2/2008 | EPI_ISL_63782 | A / H9N2
ggccccctcaaagccgaacgctcaccgtgcccagtgaggactgcagcgtagacg
>A/chicken/Afghanistan/329-6vir09-AFG-Khost9/2008 | EPI_ISL_63785 | A / H9N2
ggccccctcaaagccgaacgctcaccgtgcccagtgaggactgcagcgtagacg
>A/chicken/Afghanistan/329-4vir09-AFG-Khost3/2008 | EPI_ISL_63783 | A / H9N2
ggccccctcaaagccgaacgctcaccgtgcccagtgaggactgcagcgtagacg
>A/chicken/Afghanistan/329-5vir09-AFG-Khost4/2008 | EPI_ISL_63784 | A / H9N2
ggccccctcaaagccgaacgctcaccgtgcccagtgaggactgcagcgtagacg
>A/chicken/Karachi/NARC-100/2004 | EPI_ISL_31507 | A / H7N3
ggccccctcaaagccgaacgctcaccgtgcccagtgaggactgcagcgtagacg
>A/chicken/Karachi/NARC-100/2004 | EPI_ISL_76067 | A / H7N3
ggccccctcaaagccgaacgctcaccgtgcccagtgaggactgcagcgtagacg
>A/chicken/Saudi Arabia/08vir3489-33-as638/2005 | EPI_ISL_85780 | A / H9N2
ggccccctcaaagccgaacgctcaccgtgcccagtgaggactgcagcgtagacg
>A/falcon/Saudi Arabia/08vir3489-40-as977/2006 | EPI_ISL_85784 | A / H9N2
ggccccctcaaagccgaacgctcaccgtgcccagtgaggactgcagcgtagacg
>A/chicken/Saudi Arabia/08vir3489-38-as92/2005 | EPI_ISL_85781 | A / H9N2
ggccccctcaaagccgaacgctcaccgtgcccagtgaggactgcagcgtagacg
>A/chicken/Saudi Arabia/08vir3489-48-as997/2007 | EPI_ISL_85785 | A / H9N2
ggccccctcaaagccgaacgctcaccgtgcccagtgaggactgcagcgtagacg
>A/chicken/Saudi Arabia/08vir3489-44-as253/2006 | EPI_ISL_85782 | A / H9N2
ggccccctcaaagccgaacgctcaccgtgcccagtgaggactgcagcgtagacg
>A/chicken/Dubai/09vir3771-2/2008 | EPI_ISL_85789 | A / H9N2
ggccccctcaaagccgaacgctcaccgtgcccagtgaggactgcagcgtagacg
>A/chicken/Dubai/09vir3771-3/2008 | EPI_ISL_85790 | A / H9N2
ggccccctcaaagccgaacgctcaccgtgcccagtgaggactgcagcgtagacg
>A/chicken/Qatar/4576-4/2008 | EPI_ISL_85798 | A / H9N2
ggccccctcaaagccgaacgctcaccgtgcccagtgaggactgcagcgtagacg
>A/chicken/Chandigarh/2048/2003 | EPI_ISL_78703 | A / H9N2
ggccccctcaaagccgaacgctcaccgtgcccagtgaggactgcagcgtagacg
>A/chicken/Haryana/2424/2004 | EPI_ISL_78705 | A / H9N2
ggccccctcaaagccgaacgctcaccgtgcccagtgaggactgcagcgtagacg
>A/chicken/Orissa/2317/2004 | EPI_ISL_78706 | A / H9N2
ggccccctcaaagccgaacgctcaccgtgcccagtgaggactgcagcgtagacg
>A/chicken/Saudi Arabia/08vir3489-47-as215/2007 | EPI_ISL_85786 | A / H9N2
ggccccctcaaagccgaacgctcaccgtgcccagtgaggacagcagcgtagacg
>A/chicken/Saudi Arabia/08vir3489-50-as118/2008 | EPI_ISL_85788 | A / H9N2
ggccccctcaaagccgaacgctcaccgtgcccagtgaggactgcagcgtagacg
>A/chicken/Saudi Arabia/08vir3489-51-as366/2008 | EPI_ISL_85787 | A / H9N2
ggccccctcaaagccgaacgctcaccgtgcccagtgaggacagcagcgtagacg
>A/migratory bird/Tunisia/51/2010 | EPI_ISL_100058 | A / H9N2
ggccccctcaaagccgaacgctcaccgtgcccagtgaggactgcagcgtagacg
>A/chicken/Tunisia/12/2010 | EPI_ISL_100056 | A / H9N2
ggccccctcaaagccgaacgctcaccgtgcccagtgaggactgcagcgtagacg
>A/chicken/Tunisia/145/2012 | EPI_ISL_205970 | A / H9N2
ggccccctcaaagccgaacgctcaccgtgcccagtgaggactgcagcgtagacg
>A/avian/Saudi Arabia/910134/2006 | EPI_ISL_80921 | A / H9N2
ggccccctcaaagccgaacgctcaccgtgcccagtgaggactgcagcgtagacg
>A/avian/Saudi Arabia/910136/2006 | EPI_ISL_80923 | A / H9N2
ggccccctcaaagccgaacgctcaccgtgcccagtgaggactgcagcgtagacg
>A/avian/Saudi Arabia/910135/2006 | EPI_ISL_80922 | A / H9N2
ggccccctcaaagccgaacgctcaccgtgcccagtgaggactgcagcgtagacg
>A/chicken/Gujarat/3697/2004 | EPI_ISL_78704 | A / H9N2
-----------------acgctcaccgtgcccagtgaggactgcagcgtagacg
>A/chicken/Uttar Pradesh/2544/2004 | EPI_ISL_78707 | A / H9N2
-----------------acgctcaccgtgcccagtgaggactgcagcgtagacg
>A/chicken/India/IVRI-0011/2011 | EPI_ISL_97215 | A / H9N2
ggccccctcaaagccgaacgctcaccgtgcccagtgaggactgcagcgtagacg
>A/chicken/India/80998/2008 | EPI_ISL_197828 | A / H9N2
ggccccctcaaagccgaacgctcaccgtgcccagtgaggactgcagcgtagacg
>A/chicken/India/82565/2008 | EPI_ISL_197829 | A / H9N2
ggccccctcaaagccgaacgctcaccgtgcccagtgaggactgcagcgtagacg
>A/chicken/India/82588/2008 | EPI_ISL_198179 | A / H9N2
ggccccctcaaagccgaacgctcaccgtgcccagtgaggactgcagcgtagacg
>A/chicken/India/IVRI-0004/2010 | EPI_ISL_97221 | A / H9N2
ggccccctcaaagccgaacgctcaccgtgcccagtgaggactgcagcgtagacg
>A/chicken/Tripura/105131/2008 | EPI_ISL_83300 | A / H9N2
ggccccctcaaagccgaacgctcaccgtgcccagtgaggactgcagcgtagacg
>A/chicken/Bangladesh/VP01/2006 | EPI_ISL_142301 | A / H9N2
ggccccctcaaagccgaacgctcaccgtgcccagtgaggactgcagcgtagacg
>A/duck/Bangladesh/1009/2009 | EPI_ISL_142873 | A / H9N2
ggccccctcaaagccgaacgctcaccgtgcccagtgaggactgcagcgtagacg
>A/chicken/Bangladesh/10897/2011 | EPI_ISL_144271 | A / H9N2
ggccccctcaaagccgaacgctcaccgtgcccagtgaggactgcagcgtagacg
>A/chicken/Bangladesh/11rs1984-38/2011 | EPI_ISL_153617 | A / H9N2
ggccccctcaaagccgaacgctcaccgtgcccagtgaggactgcagcgtagacg
>A/chicken/Bangladesh/19495/2013 | EPI_ISL_161217 | A / H9N2
ggccccctcaaagccgaacgctcaccgtgcccagtgaggactgcagcgtagacg
>A/chicken/Bangladesh/18857/2013 | EPI_ISL_161230 | A / H9N2
ggccccctcaaagccgaacgctcaccgtgcccagtgaggactgcagcgtagacg
>A/poultry/Bangladesh/91311/2012 | EPI_ISL_165816 | A / H9N2
ggccccctcaaagccgaacgctcaccgtgcccagtgaggactgcagcgtagacg
>A/duck/Bangladesh/1231/2009 | EPI_ISL_144228 | A / H9N2
ggccccctcaaagccgaacgctcaccgtgcccagtgaggactgcagcgtagacg
>A/quail/Bangladesh/907/2009 | EPI_ISL_146732 | A / H9N2
ggccccctcaaagccgaacgctcaccgtgcccagtgaggactgcagcgtagacg
>A/chicken/Bangladesh/8731/2010 | EPI_ISL_144229 | A / H9N2
ggccccctcaaagccgaacgctcaccgtgcccagtgaggactgcagcgtagacg
>A/chicken/Bangladesh/8411/2010 | EPI_ISL_144234 | A / H9N2
ggccccctcaaagccgaacgctcaccgtgcccagtgaggactgcagcgtagacg
>A/chicken/Bangladesh/8415/2010 | EPI_ISL_144276 | A / H9N2
ggccccctcaaagccgaacgctcaccgtgcccagtgaggactgcagcgtagacg
>A/chicken/Bangladesh/8413/2010 | EPI_ISL_144278 | A / H9N2
ggccccctcaaagccgaacgctcaccgtgcccagtgaggactgcagcgtagacg
>A/chicken/Bangladesh/10450/2011 | EPI_ISL_144235 | A / H9N2
ggccccctcaaagccgaacgctcaccgtgcccagtgaggactgcagcgtagacg
>A/chicken/Bangladesh/10411/2011 | EPI_ISL_144277 | A / H9N2
ggccccctcaaagccgaacgctcaccgtgcccagtgaggactgcagcgtagacg
>A/chicken/Bangladesh/8725/2010 | EPI_ISL_144272 | A / H9N2
ggccccctcaaagccgaacgctcaccgtgcccagtgaggactgcagcgtagacg
>A/chicken/Bangladesh/9334/2010 | EPI_ISL_144236 | A / H9N2
ggccccctcaaagccgaacgctcaccgtgcccagtgaggactgcagcgtagacg
>A/chicken/Bangladesh/10401/2011 | EPI_ISL_144255 | A / H9N2
ggccccctcaaagccgaacgctcaccgtgcccagtgaggactgcagcgtagacg
>A/chicken/Bangladesh/9029/2010 | EPI_ISL_144261 | A / H9N2
ggccccctcaaagccgaacgctcaccgtgcccagtgaggactgcagcgtagacg
>A/chicken/Bangladesh/8996/2010 | EPI_ISL_144266 | A / H9N2
ggccccctcaaagccgaacgctcaccgtgcccagtgaggactgcagcgtagacg
>A/pigeon/Bangladesh/4303/2009 | EPI_ISL_144268 | A / H9N2
ggccccctcaaagccgaacgctcaccgtgcccagtgaggactgcagcgtagacg
>A/chicken/Bangladesh/5209/2009 | EPI_ISL_144270 | A / H9N2
ggccccctcaaagccgaacgctcaccgtgcccagtgaggactgcagcgtagacg
>A/chicken/Bangladesh/11315/2011 | EPI_ISL_144238 | A / H9N2
ggccccctcaaagccgaacgctcaccgtgcccagtgaggactgcagcgtagacg
>A/chicken/Bangladesh/11309/2011 | EPI_ISL_144284 | A / H9N2
ggccccctcaaagccgaacgctcaccgtgcccagtgaggactgcagcgtagacg
>A/chicken/Bangladesh/11154/2011 | EPI_ISL_144242 | A / H9N2
ggccccctcaaagccgaacgctcaccgtgcccagtgaggactgcagcgtagacg
>A/chicken/Bangladesh/13962/2011 | EPI_ISL_144275 | A / H9N2
ggccccctcaaagccgaacgctcaccgtgcccagtgaggactgcagcgtagacg
>A/avian/Bangladesh/91256/2012 | EPI_ISL_165818 | A / H9N2
ggccccctcaaagccgaacgctcaccgtgcccagtgaggactgcagcgtagacg
>A/chicken/Bangladesh/18283/2012 | EPI_ISL_161216 | A / H9N2
ggccccctcaaagccgaacgctcaccgtgcccagtgaggactgcagcgtagacg
>A/chicken/Bangladesh/18301/2012 | EPI_ISL_161224 | A / H9N2
ggccccctcaaagccgaacgctcaccgtgcccagtgaggactgcagcgtagacg
>A/chicken/Bangladesh/18276/2012 | EPI_ISL_161236 | A / H9N2
ggccccctcaaagccgaacgctcaccgtgcccagtgaggactgcagcgtagacg
>A/quail/Bangladesh/21247/2013 | EPI_ISL_161686 | A / H9N2
ggccccctcaaagccgaacgctcaccgtgcccagtgaggactgcagcgtagacg
>A/quail/Bangladesh/337/2013 | EPI_ISL_218651 | A / H9N2
ggccccctcaaagccgaacgctcaccgtgcccagtgaggactgcagcgtagacg
>A/chicken/Bangladesh/19870/2013 | EPI_ISL_161197 | A / H9N2
ggccccctcaaagccgaacgctcaccgtgcccagtgaggactgcagcgtagacg
>A/chicken/Bangladesh/18235/2012 | EPI_ISL_161204 | A / H9N2
ggccccctcaaagccgaacgctcaccgtgcccagtgaggactgcagcgtagacg
>A/chicken/Bangladesh/18224/2012 | EPI_ISL_161235 | A / H9N2
ggccccctcaaagccgaacgctcaccgtgcccagtgaggactgcagcgtagacg
>A/duck/Bangladesh/21126/2013 | EPI_ISL_161688 | A / H9N2
ggccccctcaaagccgaacgctcaccgtgcccagtgaggactgcagcgtagacg
>A/chicken/Bangladesh/21554/2013 | EPI_ISL_161684 | A / H9N2
ggccccctcaaagccgaacgctcaccgtgcccagtgaggactgcagcgtagacg
>A/avian/Bangladesh/91277/2012 | EPI_ISL_165819 | A / H9N2
ggccccctcaaagccgaacgctcaccgtgcccagtgaggactgcagcgtagacg
>A/chicken/Bangladesh/20205/2013 | EPI_ISL_161685 | A / H9N2
ggccccctcaaagccgaacgctcaccgtgcccagtgaggactgcagcgtagacg
>A/chicken/Bangladesh/19565/2013 | EPI_ISL_161222 | A / H9N2
ggccccctcaaagccgaacgctcaccgtgcccagtgaggactgcagcgtagacg
>A/chicken/Bangladesh/19145/2013 | EPI_ISL_161226 | A / H9N2
ggccccctcaaagccgaacgctcaccgtgcccagtgaggactgcagcgtagacg
>A/quail/Bangladesh/21483/2013 | EPI_ISL_161687 | A / H9N2
ggccccctcaaagccgaacgctcaccgtgcccagtgaggactgcagcgtagacg
>A/chicken/Bangladesh/OP-4/2013 | EPI_ISL_218649 | A / H9N2
ggccccctcaaagccgaacgctcaccgtgcccagtgaggactgcagcgtagacg
>A/chicken/Bangladesh/18460/2012 | EPI_ISL_161221 | A / H9N2
ggccccctcaaagccgaacgctcaccgtgcccagtgaggactgcagcgtagacg
>A/poultry/Bangladesh/91349/2012 | EPI_ISL_165817 | A / H9N2
ggccccctcaaagccgaacgctcaccgtgcccagtgaggactgcagcgtagacg
>A/avian/Bangladesh/91286/2012 | EPI_ISL_165821 | A / H9N2
ggccccctcaaagccgaacgctcaccgtgcccagtgaggactgcagcgtagacg
>A/poultry/Bangladesh/91354/2012 | EPI_ISL_165822 | A / H9N2
ggccccctcaaagccgaacgctcaccgtgcccagtgaggactgcagcgtagacg
>A/chicken/Bangladesh/18549/2012 | EPI_ISL_161199 | A / H9N2
ggccccctcaaagccgaacgctcaccgtgcccagtgaggactgcagcgtagacg
>A/chicken/Bangladesh/16448/2012 | EPI_ISL_161232 | A / H9N2
ggccccctcaaagccgaacgctcaccgtgcccagtgaggactgcagcgtagacg
>A/quail/Bangladesh/18521/2012 | EPI_ISL_161202 | A / H9N2
ggccccctcaaagccgaacgctcaccgtgcccagtgaggactgcagcgtagacg
>A/quail/Bangladesh/18210/2012 | EPI_ISL_161203 | A / H9N2
ggccccctcaaagccgaacgctcaccgtgcccagtgaggactgcagcgtagacg
>A/quail/Bangladesh/18514/2012 | EPI_ISL_161228 | A / H9N2
ggccccctcaaagccgaacgctcaccgtgcccagtgaggactgcagcgtagacg
>A/quail/Bangladesh/19462/2013 | EPI_ISL_161219 | A / H9N2
ggccccctcaaagccgaacgctcaccgtgcccagtgaggactgcagcgtagacg
>A/quail/Bangladesh/19475/2013 | EPI_ISL_161223 | A / H9N2
ggccccctcaaagccgaacgctcaccgtgcccagtgaggactgcagcgtagacg
>A/chicken/Bangladesh/18408/2012 | EPI_ISL_161231 | A / H9N2
ggccccctcaaagccgaacgctcaccgtgcccagtgaggactgcagcgtagacg
>A/quail/Bangladesh/20177/2013 | EPI_ISL_161218 | A / H9N2
ggccccctcaaagccgaacgctcaccgtgcccagtgaggactgcagcgtagacg
>A/avian/Bangladesh/91254/2012 | EPI_ISL_165820 | A / H9N2
ggccccctcaaagccgaacgctcaccgtgcccagtgaggactgcagcgtagacg
>A/chicken/Bangladesh/23740/2014 | EPI_ISL_256786 | A / H9N2
ggccccctcaaagccgaacgctcaccgtgcccagtgaggactgcagcgtagacg
>A/chicken/Bangladesh/23727/2014 | EPI_ISL_256787 | A / H9N2
ggccccctcaaagccgaacgctcaccgtgcccagtgaggactgcagcgtagacg
>A/chicken/Bangladesh/26115/2015 | EPI_ISL_257045 | A / H9N2
ggccccctcaaagccgaacgctcaccgtgcccagtgaggactgcagcgtagacg
>A/chicken/Bangladesh/28182/2016 | EPI_ISL_257062 | A / H9N2
ggccccctcaaagccgaacgctcaccgtgcccagtgaggactgcagcgtagacg
>A/quail/Bangladesh/25987/2015 | EPI_ISL_257083 | A / H9N2
ggccccctcaaagccgaacgctcaccgtgcccagtgaggactgcagcgtagacg
>A/chicken/Bangladesh/26223/2015 | EPI_ISL_257044 | A / H9N2
ggccccctcaaagccgaacgctcaccgtgcccagtgaggactgcagcgtagacg
>A/chicken/Bangladesh/30030/2016 | EPI_ISL_284796 | A / H9N2
ggccccctcaaagccgaacgctcaccgtgcccagtgaggactgcagcgtagacg
>A/chicken/Bangladesh/25945/2015 | EPI_ISL_257063 | A / H9N2
ggccccctcaaagccgaacgctcaccgtgcccagtgaggactgcagcgtagacg
>A/chicken/Bangladesh/31066/2016 | EPI_ISL_284791 | A / H9N2
ggccccctcaaagccgaacgctcaccgtgcccagtgaggactgcagcgcagacg
>A/chicken/Bangladesh/30457/2016 | EPI_ISL_284805 | A / H9N2
ggccccctcaaagccgaacgctcaccgtgcccagtgaggactgcagcgcagacg
>A/chicken/Bangladesh/30861/2016 | EPI_ISL_284772 | A / H9N2
ggccccctcaaagccgaacgctcaccgtgcccagtgaggactgcagcgcagacg
>A/chicken/Bangladesh/13916/2011 | EPI_ISL_144230 | A / H9N2
ggccccctcaaagccgaacgctcaccgtgcccagtgaggactgcagcgtagacg
>A/chicken/Bangladesh/2075/2009 | EPI_ISL_144265 | A / H9N2
------------gccgaacgctcaccgtgcccagtgaggactgcagcgtagacg
>A/chicken/Attock/NARC-14994/2009 | EPI_ISL_132830 | A / H9N2
ggccccctcaaagccgaacgctcaccgtgcccagtgaggactgcagcgtagacg
>A/chicken/Iran/10VIR854-3/2009 | EPI_ISL_85792 | A / H9N2
ggccccctcaaagccgaacgctcaccgtgcccagtgaggactgcagcgtagacg
>A/quail/Bangladesh/24007/2014 | EPI_ISL_256791 | A / H9N2
ggccccctcaaagccgaacgctcaccgtgcccagtgaggactgcagcgtagacg
>A/quail/Bangladesh/24008/2014 | EPI_ISL_256789 | A / H9N2
ggccccctcaaagccgaacgctcaccgtgcccagtgaggactgcagcgtagacg
>A/quail/Bangladesh/27835/2015 | EPI_ISL_257085 | A / H9N2
ggccccctcaaagccgaacgctcaccgtgcccagtgaggactgcagcgtagacg
>A/quail/Bangladesh/31503/2016 | EPI_ISL_284799 | A / H9N2
ggccccctcaaagccgaacgctcaccgtgcccagtgaggactgcagcgtagacg
>A/quail/Bangladesh/31244/2016 | EPI_ISL_284797 | A / H9N2
ggccccctcaaagccgaacgctcaccgtgcccagtgaggactgcagcgtagacg
>A/quail/Bangladesh/30637/2016 | EPI_ISL_284798 | A / H9N2
ggccccctcaaagccgaacgctcaccgtgcccagtgaggactgcagcgtagacg
>A/quail/Bangladesh/31043/2016 | EPI_ISL_284809 | A / H9N2
ggccccctcaaagccgaacgctcaccgtgcccagtgaggactgcagcgtagacg
>A/quail/Bangladesh/30835/2016 | EPI_ISL_284810 | A / H9N2
ggccccctcaaagccgaacgctcaccgtgcccagtgaggactgcagcgtagacg
>A/quail/Bangladesh/29997/2016 | EPI_ISL_284811 | A / H9N2
ggccccctcaaagccgaacgctcaccgtgcccagtgaggactgcagcgtagacg
>A/quail/Bangladesh/29564/2016 | EPI_ISL_284800 | A / H9N2
ggccccctcaaagccgaacgctcaccgtgcccagtgaggactgcagcgtagacg
>A/chicken/Bangladesh/27871/2015 | EPI_ISL_257061 | A / H9N2
ggccccctcaaagccgaacgctcaccgtgcccagtgaggactgcagcgtagacg
>A/duck/Bangladesh/31298/2016 | EPI_ISL_284803 | A / H0N0
ggccccctcaaagccgaacgctcaccgtgcccagtgaggactgcagcgtagacg
>A/chicken/Bangladesh/31267/2016 | EPI_ISL_284710 | A / H0N0
ggccccctcaaagccgaacgctcaccgtgcccagtgaggactgcagcgtagacg
>A/chicken/Bangladesh/31271/2016 | EPI_ISL_284712 | A / H9N2
ggccccctcaaagccgaacgctcaccgtgcccagtgaggactgcagcgtagacg
>A/chicken/Bangladesh/30579/2016 | EPI_ISL_284780 | A / H9N2
ggccccctcaaagccgaacgctcaccgtgcccagtgaggactgcagcgtagacg
>A/chicken/Bangladesh/31624/2016 | EPI_ISL_284715 | A / H9N2
ggccccctcaaagccgaacgctcaccgtgcccagtgaggactgcagcgtagacg
>A/quail/Bangladesh/28122/2016 | EPI_ISL_257084 | A / H9N2
ggccccctcaaagccgaacgctcaccgtgcccagtgaggactgcagcgtagacg
>A/chicken/Bangladesh/29588/2016 | EPI_ISL_284713 | A / H9N2
ggccccctcaaagccgaacgctcaccgtgcccagtgaggactgcagcgtagacg
>A/chicken/Bangladesh/30461/2016 | EPI_ISL_284711 | A / H9N2
ggccccctcaaagccgaacgctcaccgtgcccagtgaggactgcagcgtagacg
>A/chicken/Israel/1040/2007 | EPI_ISL_30437 | A / H9N2
ggccccctcaaagccgaacgctcaccgtgcccagtgaggactgcagcgtagacg
>A/chicken/Israel/184/2009 | EPI_ISL_30440 | A / H9N2
ggccccctcaaagccgaacgctcaccgtgcccagtgaggactgcagcgtagacg
>A/chicken/Israel/310/2008 | EPI_ISL_30441 | A / H9N2
ggccccctcaaagccgaacgctcaccgtgcccagtgaggactgcagcgtagacg
>A/chicken/Israel/694/2008 | EPI_ISL_30445 | A / H9N2
ggccccctcaaagccgaacgctcaccgtgcccagtgaggactgcagcgtagacg
>A/chicken/Israel/702/2008 | EPI_ISL_30446 | A / H9N2
ggccccctcaaagccgaacgctcaccgtgcccagtgaggactgcagcgtagacg
>A/chicken/Israel/883/2008 | EPI_ISL_30448 | A / H9N2
ggccccctcaaagccgaacgctcaccgtgcccagtgaggactgcagcgtagacg
>A/chicken/Israel/330/2008 | EPI_ISL_30442 | A / H9N2
ggccccctcaaagccgaacgctcaccgtgcccagtgaggactgcagcgtagacg
>A/chicken/Israel/951/2007 | EPI_ISL_30449 | A / H9N2
ggccccctcaaagccgaacgctcaccgtgcccagtgaggactgcagcgtagacg
>A/chicken/Israel/869/2007 | EPI_ISL_30447 | A / H9N2
ggccccctcaaagccgaacgctcaccgtgcccagtgaggactgcagcgtagacg
>A/turkey/Israel/689/2008 | EPI_ISL_30444 | A / H9N2
ggccccctcaaagccgaacgctcaccgtgcccagtgaggactgcagcgtagacg
>A/chicken/El Fayoum/CAI25/2011 | EPI_ISL_129852 | A / H9N2
ggccccctcaaagccgaacgctcaccgtgcccagtgaggactgcagcgtagacg
>A/chicken/Egypt/S7025E/2013 | EPI_ISL_151934 | A / H9N2
ggccccctcaaagccgaacgctcaccgtgcccagtgaggactgcagcgtagacg
>A/chicken/Egypt/D7100/2013 | EPI_ISL_151974 | A / H9N2
ggccccctcaaagccgaacgctcaccgtgcccagtgaggactgcagcgtagacg
>A/chicken/Egypt/S7018B/2013 | EPI_ISL_151962 | A / H9N2
ggccccctcaaagccgaacgctcaccgtgcccagtgaggactgcagcgtagacg
>A/chicken/Egypt/D7099/2013 | EPI_ISL_151968 | A / H9N2
ggccccctcaaagccgaacgctcaccgtgcccagtgaggactgcagcgtagacg
>A/duck/Egypt/C9787/2014 | EPI_ISL_229563 | A / H9N2
ggccccctcaaagccgaacgctcaccgtgcccagtgaggactgcagcgtagacg
>A/chicken/Egypt/Q10429E/2014 | EPI_ISL_229557 | A / H9N2
ggccccctcaaagccgaacgctcaccgtgcccagtgaggactgcagcgtagacg
>A/quail/Egypt/D10105/2014 | EPI_ISL_229598 | A / H9N2
ggccccctcaaagccgaacgctcaccgtgcccagtgaggactgcagcgtagacg
>A/chicken/Egypt/D4907A/2012 | EPI_ISL_129882 | A / H9N2
ggccccctcaaagccgaacgctcaccgtgcccagtgaggactgcagcgtagacg
>A/avian/Israel/313/2008 | EPI_ISL_62976 | A / H9N2
ggccccctcaaagccgaacgctcaccgtgcccagtgaggactgcagcgtagacg
>A/avian/Israel/314/2008 | EPI_ISL_62977 | A / H9N2
ggccccctcaaagccgaacgctcaccgtgcccagtgaggactgcagcgtagacg
>A/chicken/Israel/292/2008 | EPI_ISL_63008 | A / H9N2
ggccccctcaaagccgaacgctcaccgtgcccagtgaggactgcagcgtagacg
>A/chicken/Israel/1033/2007 | EPI_ISL_63453 | A / H9N2
ggccccctcaaagccgaacgctcaccgtgcccagtgaggactgcagcgtagacg
>A/chicken/Israel/933/2007 | EPI_ISL_63460 | A / H9N2
ggccccctcaaagccgaacgctcaccgtgcccagtgaggactgcagcgtagacg
>A/chicken/Israel/524/2008 | EPI_ISL_63009 | A / H9N2
ggccccctcaaagccgaacgctcaccgtgcccagtgaggactgcagcgtagacg
>A/turkey/Israel/900/2007 | EPI_ISL_63640 | A / H9N2
ggccccctcaaagccgaacgctcaccgtgcccagtgaggactgcagcgtagacg
>A/chicken/Israel/215/2007 | EPI_ISL_63455 | A / H9N2
ggccccctcaaagccgaacgctcaccgtgcccagtgaggactgcagcgtagacg
>A/chicken/Israel/1525/2006 | EPI_ISL_64314 | A / H9N2
ggccccctcaaagccgaacgctcaccgtgcccagtgaggactgcagcgtagacg
>A/chicken/Israel/1548/2006 | EPI_ISL_64315 | A / H9N2
ggccccctcaaagccgaacgctcaccgtgcccagtgaggactgcagcgtagacg
>A/chicken/Israel/1638/2006 | EPI_ISL_64316 | A / H9N2
ggccccctcaaagccgaacgctcaccgtgcccagtgaggactgcagcgtagacg
>A/turkey/Israel/1608/2006 | EPI_ISL_64478 | A / H9N2
ggccccctcaaagccgaacgctcaccgtgcccagtgaggactgcagcgtagacg
>A/chicken/Israel/386/2007 | EPI_ISL_63456 | A / H9N2
ggccccctcaaagccgaacgctcaccgtgcccagtgaggactgcagcgtagacg
>A/chicken/Israel/402/2007 | EPI_ISL_63457 | A / H9N2
ggccccctcaaagccgaacgctcaccgtgcccagtgaggactgcagcgtagacg
>A/chicken/Israel/449/2007 | EPI_ISL_63458 | A / H9N2
ggccccctcaaagccgaacgctcaccgtgcccagtgaggactgcagcgtagacg
>A/chicken/Jordan/436-2/2010 | EPI_ISL_85777 | A / H9N2
ggccccctcaaagccgaacgctcaccgtgcccagtgaggactgcagcgtagacg
>A/chicken/Israel/728/2007 | EPI_ISL_63459 | A / H9N2
ggccccctcaaagccgaacgctcaccgtgcccagtgaggactgcagcgtagacg
>A/chicken/Israel/1067/2010 | EPI_ISL_131527 | A / H9N2
ggccccctcaaagccgaacgctcaccgtgcccagtgaggactgcagcgtagacg
>A/chicken/Israel/1302/2010 | EPI_ISL_131531 | A / H9N2
ggccccctcaaagccgaacgctcaccgtgcccagtgaggactgcagcgtagacg
>A/chicken/Israel/54/2008 | EPI_ISL_30438 | A / H9N2
ggccccctcaaagccgaacgctcaccgtgcccagtgaggactgcagcgtagacg
>A/chicken/Israel/182/2008 | EPI_ISL_30439 | A / H9N2
ggccccctcaaagccgaacgctcaccgtgcccagtgaggactgcagcgtagacg
>A/turkey/Israel/311/2009 | EPI_ISL_131526 | A / H9N2
ggccccctcaaagccgaacgctcaccgtgcccagtgaggactgcagcgtagacg
>A/chicken/Jordan/436-1/2010 | EPI_ISL_85776 | A / H9N2
ggccccctcaaagccgaacgctcaccgtgcccagtgaggactgcagcgtagacg
>A/chicken/Israel/32/2009 | EPI_ISL_131525 | A / H9N2
ggccccctcaaagccgaacgctcaccgtgcccagtgaggactgcagcgtagacg
>A/quail/Egypt/113413v/2011 | EPI_ISL_123544 | A / H9N2
ggccccctcaaagccgaacgctcaccgtgcccagtgaggactgcagcgtagacg
>A/chicken/Egypt/S4456B/2011 | EPI_ISL_107985 | A / H9N2
ggccccctcaaagccgaacgctcaccgtgcccagtgaggactgcagcgtagacg
>A/chicken/Egypt/D7108E/2013 | EPI_ISL_151929 | A / H9N2
ggccccctcaaagccgaacgctcaccgtgcccagtgaggactgcagcgtagacg
>A/chicken/Egypt/D5490B/2012 | EPI_ISL_151930 | A / H9N2
ggccccctcaaagccgaacgctcaccgtgcccagtgaggactgcagcgtagacg
>A/chicken/Egypt/S5442C/2012 | EPI_ISL_151965 | A / H9N2
ggccccctcaaagccgaacgctcaccgtgcccagtgaggactgcagcgtagacg
>A/chicken/Egypt/D7436C/2013 | EPI_ISL_151964 | A / H9N2
ggccccctcaaagccgaacgctcaccgtgcccagtgaggactgcagcgtagacg
>A/chicken/Egypt/S7022D/2013 | EPI_ISL_151971 | A / H9N2
ggccccctcaaagccgaacgctcaccgtgcccagtgaggactgcagcgtagacg
>A/chicken/Egypt/NLQP73VD-AR755/2013 | EPI_ISL_170359 | A / H9N2
ggccccctcaaagccgaacgctcaccgtgcccagtgaggactgcagcgtagacg
>A/chicken/Egypt/NLQP194V-AR756/2013 | EPI_ISL_170360 | A / H9N2
ggccccctcaaagccgaacgctcaccgtgcccagtgaggactgcagcgtagacg
>A/chicken/Egypt/NLQP758V-AR759/2013 | EPI_ISL_170363 | A / H9N2
ggccccctcaaagccgaacgctcaccgtgcccagtgaggactgcagcgtagacg
>A/chicken/Egypt/NLQP257V-AR757/2013 | EPI_ISL_170361 | A / H9N2
ggccccctcaaagccgaacgctcaccgtgcccagtgaggactgcagcgtagacg
>A/chicken/Egypt/S5442E/2012 | EPI_ISL_151980 | A / H9N2
ggccccctcaaagccgaacgctcaccgtgcccagtgaggactgcagcgtagacg
>A/chicken/Egypt/NLQP139V-AR754/2013 | EPI_ISL_170358 | A / H9N2
ggccccctcaaagccgaacgctcaccgtgcccagtgaggactgcagcgtagacg
>A/chicken/Egypt/NLQP426V-AR760/2013 | EPI_ISL_170364 | A / H9N2
ggccccctcaaagccgaacgctcaccgtgcccagtgaggactgcagcgtagacg
>A/chicken/Egypt/NLQP123VD-AR758/2013 | EPI_ISL_170362 | A / H9N2
ggccccctcaaagccgaacgctcaccgtgcccagtgaggactgcagcgtagacg
>A/chicken/Egypt/NLQP488V-AR761/2013 | EPI_ISL_170365 | A / H9N2
ggccccctcaaagccgaacgctcaccgtgcccagtgaggactgcagcgtagacg
>A/chicken/Egypt/F7297B/2013 | EPI_ISL_151933 | A / H9N2
ggccccctcaaagccgaacgctcaccgtgcccagtgaggactgcagcgtagacg
>A/Chicken/Egypt/374V/2016 | EPI_ISL_282927 | A / H9N2
ggccccctcaaagccgaacgctcaccgtgcccagcgaggactgcagcgtagacg
>A/chicken/Egypt/S5440E/2012 | EPI_ISL_151942 | A / H9N2
ggccccctcaaagccgaacgctcaccgtgcccagtgaggactgcagcgtagacg
>A/chicken/Egypt/S5018C/2012 | EPI_ISL_151943 | A / H9N2
ggccccctcaaagccgaacgctcaccgtgcccagtgaggactgcagcgtagacg
>A/chicken/Egypt/D4905B/2012 | EPI_ISL_129883 | A / H9N2
ggccccctcaaagccgaacgctcaccgtgcccagtgaggactgcagcgtagacg
>A/chicken/Egypt/S5018A/2012 | EPI_ISL_151979 | A / H9N2
ggccccctcaaagccgaacgctcaccgtgcccagtgaggactgcagcgtagacg
>A/chicken/Egypt/D4692A/2012 | EPI_ISL_129891 | A / H9N2
ggccccctcaaagccgaacgctcaccgtgcccagtgaggactgcagcgtagacg
>A/chicken/Egypt/S7404/2013 | EPI_ISL_151940 | A / H9N2
ggccccctcaaagccgaacgctcaccgtgcccagtgaggactgcagcgtagacg
>A/ Quail /Egypt/1253V/2016 | EPI_ISL_283156 | A / H9N2
ggccccctcaaagccgaacgctcaccgtgcccagtgaggactgcagcgtagacg
>A/chicken/Egypt/S4454E/2011 | EPI_ISL_107984 | A / H9N2
ggccccctcaaagccgaacgctcaccgtgcccagtgaggactgcagcgtagacg
>A/chicken/Egypt/SCU8/2014 | EPI_ISL_167893 | A / H9N2
ggccccctcaaagccgaacgctcaccgtgcccagtgaggactgcagcgtagacg
>A/chicken/Egypt/F10993B/2015 | EPI_ISL_229551 | A / H9N2
ggccccctcaaagccgaacgctcaccgtgcccagtgaggactgcagcgtagacg
>A/chicken/Egypt/F9516B/2014 | EPI_ISL_229554 | A / H9N2
ggccccctcaaagccgaacgctcaccgtgcccagtgaggactgcagcgtagacg
>A/chicken/Egypt/SCU9/2014 | EPI_ISL_167894 | A / H9N2
ggccccctcaaagccgaacgctcaccgtgcccagtgaggactgcagcgtaaacg
>A/chicken/Egypt/SCU20/2014 | EPI_ISL_167895 | A / H9N2
ggccccctcaaagccgaacgctcaccgtgcccagtgaggactgcagcgtaaacg
>A/chicken/Egypt/D7663C/2013 | EPI_ISL_151932 | A / H9N2
ggccccctcaaagccgaacgctcaccgtgcccagtgaggactgcagcgtagacg
>A/quail/Egypt/D10093/2014 | EPI_ISL_229601 | A / H9N2
ggccccctcaaagccgaacgctcaccgtgcccagtgaggactgcagcgtagacg
>A/quail/Egypt/D9842/2014 | EPI_ISL_229600 | A / H9N2
ggccccctcaaagccgaacgctcaccgtgcccagtgaggactgcagcgtagacg
>A/chicken/Egypt/S5018D/2012 | EPI_ISL_151935 | A / H9N2
ggccccctcaaagccgaacgctcaccgtgcccagtgaggactgcagcgtagacg
>A/pigeon/Egypt/S10409A/2014 | EPI_ISL_229599 | A / H9N2
ggccccctcaaagccgaacgctcaccgtgcccagtgaggactgcagcgtagacg
>A/quail/Egypt/D10106/2014 | EPI_ISL_229597 | A / H9N2
ggccccctcaaagccgaacgctcaccgtgcccagtgaggactgcagcgtagacg
>A/pigeon/Egypt/S10408B/2014 | EPI_ISL_229617 | A / H9N2
ggccccctcaaagccgaacgctcaccgtgcccagtgaggactgcagcgtagacg
>A/chicken/Israel/1167/2010 | EPI_ISL_131528 | A / H9N2
ggccccctcaaagccgaacgctcaccgtgcccagtgaggactgcagcgtagacg
>A/chicken/Israel/1293/2010 | EPI_ISL_131530 | A / H9N2
ggccccctcaaagccgaacgctcaccgtgcccagtgaggactgcagcgtagacg
>A/chicken/Israel/1184/2010 | EPI_ISL_131529 | A / H9N2
ggccccctcaaagccgaacgctcaccgtgcccagtgaggactgcagcgtagacg
>A/chicken/Kurdistan/4693-8/2009 | EPI_ISL_85795 | A / H9N2
ggccccctcaaagccgaacgctcaccgtgcccagtgaggactgcagcgtagacg
>A/chicken/Kurdistan/4693-9/2009 | EPI_ISL_85796 | A / H9N2
ggccccctcaaagccgaacgctcaccgtgcccagtgaggactgcagcgtagacg
>A/chicken/Egypt/11vir4453-272/2011 | EPI_ISL_104827 | A / H9N2
ggccccctcaaagccgaacgctcaccgtgcccagtgaggactgcagcgtagacg
>A/chicken/Egypt/11vir4453-273/2011 | EPI_ISL_104828 | A / H9N2
ggccccctcaaagccgaacgctcaccgtgcccagtgaggactgcagcgtagacg
>A/chicken/Egypt/11vir4453-276/2010 | EPI_ISL_104830 | A / H9N2
ggccccctcaaagccgaacgctcaccgtgcccagtgaggactgcagcgtagacg
>A/chicken/Egypt/11vir4453-280/2011 | EPI_ISL_104831 | A / H9N2
ggccccctcaaagccgaacgctcaccgtgcccagtgaggactgcagcgtagacg
>A/chicken/Egypt/BSU-CU/2011 | EPI_ISL_128936 | A / H9N2
-----------------acgctcaccgtgcccagtgaggactgcagcgtagacg
>A/chicken/Egypt/11vir4453-275/2011 | EPI_ISL_104829 | A / H9N2
ggccccctcaaagccgaacgctcaccgtgcccagtgaggactgcagcgtagacg
>A/chicken/Egypt/11vir4453-274/2011 | EPI_ISL_105001 | A / H9N2
ggccccctcaaagccgaacgctcaccgtgcccagtgaggactgcagcgtagacg
>A/chicken/Egypt/11vir4453-132/VRLCU/2011 | EPI_ISL_105002 | A / H9N2
ggccccctcaaagccgaacgctcaccgtgcccagtgaggactgcagcgtagacg
>A/quail/United Arab Emirates/D1556/2011 | EPI_ISL_145650 | A / H9N2
ggccccctcaaagccgaacgctcaccgtgcccagtgaggactgcagcgtagacg
>A/pheasant/United Arab Emirates/D1521/2011 | EPI_ISL_145647 | A / H9N2
ggccccctcaaagccgaacgctcaccgtgcccagtgaggactgcagcgtagacg
>A/white bellied bustard/United Arab Emirates/D1520/2011 | EPI_ISL_145649 | A / H9N2
ggccccctcaaagccgaacgctcaccgtgcccagtgaggactgcagcgtagacg
>A/pheasant/United Arab Emirates/D1307.B/2011 | EPI_ISL_145648 | A / H9N2
ggccccctcaaagccgaacgctcaccgtgcccagtgaggactgcagcgtagacg
>A/chicken/Dubai/D2506.A/2015 | EPI_ISL_225569 | A / H9N2
ggccccctcaaagccgaacgctcaccgtgcccagtgaggactgcagcgtagacg
>A/chicken/Burkina Faso/17RS93-19/2017 | EPI_ISL_282421 | A / H9N2
ggccccctcaaagccgaacgctcaccgtgcccagtgaggactgcagcgtagacg
>A/broiler chicken/Casablanca/16VIR9564-1/2016 | EPI_ISL_295661 | A / H9N2
ggccccctcaaagccgaacgctcaccgtgcccagtgaggactgcagcgtagacg
>A/duck/Zhejiang/727036/2014 | EPI_ISL_203710 | A / H9N2
ggccccctcaaagccgaacgctcaccgtgcccagtgaggactgcagcgtagacg
>A/chicken/Jiangxi/18500/2014 | EPI_ISL_180146 | A / H0N0
-----------------acgctcaccgtgcccagtgaggactgcagcgtagacg
>A/chicken/Fujian/01/2009 | EPI_ISL_173920 | A / H9N2
ggccacctcaaagcagaacgctcaccgtgcccagtgaggactgcagcgtagacg
>A/chicken/Shanghai/Y2/2007 | EPI_ISL_32426 | A / H9N2
------------------------------------------------------
>A/chicken/Uttar Pradesh/2543/2004 | EPI_ISL_27602 | A / H9N2
ggccccctcaaagccgaacgctcaccgtgcccagtgaggactgcagcgaagacg
>A/silky chicken/Hong Kong/WF266/2002 | EPI_ISL_9468 | A / H9N2
------------------------------------------------------
>A/duck/Zhejiang/727038/2014 | EPI_ISL_197207 | A / H6N2
ggccccctcaaagccgaacgctcaccgtgcccagtgaggactgcagcgtagacg
>A/chicken/Iran/AGH-B1/2012 | EPI_ISL_129594 | A / H9N2
ggccccttcaaagacgaacgctcaccgtgcccagtgaggactgcagcgtagacg
>A/chicken/Iran/AGH-B2/2012 | EPI_ISL_129595 | A / H9N2
ggccccctcaaagccgaacgctcaccgtgcccagtgaggactgcagcgtagacg
>A/chicken/Pakistan/283-11/2010 | EPI_ISL_171319 | A / H9N2
ggccccctcaaagccgaacgctcaccgtgcccagtgaggactgcagcgtagacg
>A/chicken/Pakistan/284-48/2010 | EPI_ISL_171321 | A / H9N2
ggccccctcaaagccgaacgctcaccgtgcccagtgaggactgcagcgtagacg
>A/chicken/Pakistan/285-63/2010 | EPI_ISL_171322 | A / H9N2
ggccccctcaaagccgaacgctcaccgtgcccagtgaggactgcagcgtagacg
>A/chicken/Pakistan/286-65/2010 | EPI_ISL_171323 | A / H9N2
ggccccctcaaagccgaacgctcaccgtgcccagtgaggactgcagcgtagacg
>A/chicken/Pakistan/287-98/2010 | EPI_ISL_171324 | A / H9N2
ggccccctcaaagccgaacgctcaccgtgcccagtgaggactgcagcgtagacg
>A/chicken/Pakistan/288-102/2010 | EPI_ISL_171325 | A / H9N2
ggccccctcaaagccgaacgctcaccgtgcccagtgaggactgcagcgtagacg
>A/chicken/Pakistan/294-199/2010 | EPI_ISL_171326 | A / H9N2
ggccccctcaaagccgaacgctcaccgtgcccagtgaggactgcagcgtagacg
>A/chicken/Pakistan/290-230/2010 | EPI_ISL_171327 | A / H9N2
ggccccctcaaagccgaacgctcaccgtgcccagtgaggactgcagcgtagacg
>A/chicken/Pakistan/26A/2012 | EPI_ISL_206689 | A / H9N2
-----cctcaaagccgaacgctcaccgtgcccagtgaggactgcagcgtagacg
>A/chicken/Pakistan/289-186/2010 | EPI_ISL_171320 | A / H9N2
ggccccctcaaagccgaacgctcaccgtgcccagtgaggactgcagcgtagacg
>A/chicken/Pakistan/291-266/2010 | EPI_ISL_171328 | A / H9N2
ggccccctcaaagccgaacgctcaccgtgcccagtgaggactgcagcgtagacg
>A/chicken/Pakistan/13A/2015 | EPI_ISL_206690 | A / H9N2
ggccccctcaaagccgaacgctcaccgtgcccagtgaggactgcagcgtagacg
>A/chicken/Pakistan/10A/2015 | EPI_ISL_206691 | A / H9N2
ggccccctcaaagccgaacgctcaccgtgcccagtgaggactgcagcgtagacg
>A/pigeon/Pakistan/25A/2015 | EPI_ISL_206693 | A / H9N2
ggccccctcaaagccgaacgctcaccgtgcccagtgaggactgcagcgtagacg
>A/chicken/Bangladesh/10410/2011 | EPI_ISL_138189 | A / H5N1
ggccccctcaaagccgaacgctcaccgtgcccagtgaggactgcagcgtagacg
>A/chicken/Iran/SR110/2007 | EPI_ISL_27604 | A / H9N2
ggccccctcaaagccgaacgctcaccgtgcccagtgaggactgcagcgtagacg
>A/Chicken/Iran/TH186/2007 | EPI_ISL_15732 | A / H9N2
ggccccctcaaagccgaacgctcaccgtgcccagtgaggactgcagcgtagacg
>A/chicken/Iran/AF110/2009 | EPI_ISL_71835 | A / H9N2
ggccccctcaaagccgaacgctcaccgtgcccagtgaggactgcagcgtagacg
>A/chicken/Iran/AS110/2009 | EPI_ISL_71837 | A / H9N2
ggccccctcaaagccgaacgctcaccgtgcccagtgaggactgcagcgtagacg
>A/chicken/Iran/AS120/2007 | EPI_ISL_84602 | A / H9N2
ggccccctcaaagccgaacgctcaccgtgcccagtgaggactgcagcgtagacg
>A/chicken/Iran/TH87/2008 | EPI_ISL_30872 | A / H9N2
ggccccctcaaagccgaacgctcaccgtgcccagtgaggactgcagcgtagacg
>A/chicken/Iran/AS130/1999 | EPI_ISL_84601 | A / H9N2
ggccccctcaaagccgaacgctcaccgtgcccagtgaggactgcagcgtagacg
>A/chicken/Iran/AS123/2006 | EPI_ISL_84603 | A / H9N2
ggccccctcaaagccgaacgctcaccgtgcccagtgaggactgcagcgtagacg
>A/chicken/Iran/10VIR854-5/2008 | EPI_ISL_85791 | A / H9N2
ggccccctcaaagccgaacgctcaccgtgcccagtgaggactgcagcgtagacg
>A/chicken/Iran/10VIR854-4/2009 | EPI_ISL_85794 | A / H9N2
ggccccctcaaagccgaacgctcaccgtgcccagtgaggactgcagcgtagacg
>A/chicken/Iran/AGH-B3/2012 | EPI_ISL_129596 | A / H9N2
ggccccctcaaagccgaacgctcaccgtgcccagtgaggactgcagcgtagacg
>A/chicken/Iran/AGH-B4/2012 | EPI_ISL_129597 | A / H9N2
ggccccctcaaagccgaacgctcaccgtgcccagtgaggactgcagcgtagacg
>A/chicken/Iran/EBGV-88/2010 | EPI_ISL_146764 | A / H9N2
ggccccctcaaagccgaacgctcaccgtgcccagtgaggactgcagcgtagacg
>A/chicken/Iran/TH85/2006 | EPI_ISL_24784 | A / H9N2
ggccccctcaaagccgaacgctcaccgttcccagtgaggacggcagcgtagacg
>A/chicken/Iran/TH84/2005 | EPI_ISL_30873 | A / H9N2
ggccccctcaaagccgaacgctcaccgtgcccagtgaggactgcagcgtagacg
>A/chicken/Uchal/8286/2006 | EPI_ISL_76225 | A / H9N2
ggccccctcaaagccgaacgctcaccgtgcccagtgaggactgcagcgtagacg
>A/chicken/Uchal/8293/2006 | EPI_ISL_76224 | A / H9N2
ggccccctcaaagccgaacgctcaccgtgcccagtgaggactgcagcgtagacg
>A/chicken/Dongguan/1100/2014 | EPI_ISL_173500 | A / H0N0
ggccccctcaaagccgaacgctcaccgtgcccagtgaggactgcagcgtagacg
>A/chicken/Shanghai/Y1/2006 | EPI_ISL_32422 | A / H9N2
------------------------------------------------------
>A/chicken/Shanghai/Y2/2008 | EPI_ISL_32427 | A / H9N2
------------------------------------------------------
>A/chicken/Shanghai/Y2/2006 | EPI_ISL_32425 | A / H9N2
------------------------------------------------------
>A/chicken/Pakistan/NCVI-03/2011 | EPI_ISL_93633 | A / H9N2
-----------------acgctcaccgtgcccagtgaggactgcatcgtagacg
>A/chicken/Pakistan/NCVI-04/2011 | EPI_ISL_93634 | A / H9N2
-----------------acgctcaccgtgcccagtgaggactgcatcgtagacg
>A/chicken/Pakistan/NCVI-01/2010 | EPI_ISL_93631 | A / H9N2
-----------------tcgctcaccgggcccagtgaggactgcaacgtagacg
>A/chicken/Pakistan/NCVI-02/2010 | EPI_ISL_93632 | A / H9N2
-----------------tcgctcaccgggcccagtgaggactgcaacgtagacg
>A/chicken/Yamaguchi/7/2004 | EPI_ISL_262 | A / H5N1
ggccccctcaaagccgaacgctcaccgtgcccagtgaggactgcagcgtagacg
>A/chicken/Oita/8/2004 | EPI_ISL_263 | A / H5N1
ggccccctcaaagccgaacgctcaccgtgcccagtgaggactgcagcgtagacg
>A/chicken/Korea/es/2003 | EPI_ISL_67388 | A / H5N1
ggccccctcaaagccgaacgctcaccgtgcccagtgaggactgcagcgtagacg
>A/chicken/Kyoto/3/2004 | EPI_ISL_264 | A / H5N1
ggccccctcaaagccgaacgctcaccgtgcccagtgaggactgcagcgtagacg
>A/crow/Kyoto/53/2004 | EPI_ISL_265 | A / H5N1
ggccccctcaaagccgaacgctcaccgtgcccagtgaggactgcagcgtagacg
>A/crow/Osaka/102/2004 | EPI_ISL_266 | A / H5N1
ggccccctcaaagccgaacgctcaccgtgcccagtgaggactgcagcgtagacg
>A/Mallard/Huadong/Y/2003 | EPI_ISL_67407 | A / H5N1
ggccccctcaaagccgaacgctcaccgtgcccagtgaggactgcagcgtagacg
>A/duck/Korea/ESD1/03 | EPI_ISL_4474 | A / H5N1
ggccccctcaaagccgaacgctcaccgtgcccagtgaggactgcagcgtagacg
>A/chicken/Korea/ES/03 | EPI_ISL_67387 | A / H5N1
ggccccctcaaagccgaacgctcaccgtgcccagtgaggactgcagcgtagacg
>A/chicken/Xinjiang/16/2005 | EPI_ISL_78002 | A / H5N1
ggccccctcaaagccgaacgctcaccgtgcccagtgaggactgcagcgtagacg
>A/magpie/Korea/Y:S-M1/2004 | EPI_ISL_65668 | A / H5N1
ggccccctcaaagccgaacgctcaccgtgcccagtgaggactgcagcgtagacg
>A/chicken/Yamaguchi/7/2004 | EPI_ISL_262 | A / H5N1
ggccccctcaaagccgaacgctcaccgtgcccagtgaggactgcagcgtagacg
>A/chicken/Legok/2003 | EPI_ISL_67389 | A / H5N1
ggccccctcaaagccgaacgctcaccgtgcccagtgaggactgcagcgtagacg
>A/duck/Yunnan/5133/2005 | EPI_ISL_10677 | A / H5N1
ggccccctcaaagccgaacgctcaccgtgcccagtgaggactgcagcgtagacg
>A/chicken/Pyigyitagon/204/2006 | EPI_ISL_27608 | A / H5N1
ggccccctcaaagccgaacgctcaccgtgcccagtgaggactgcagcgtagacg
>A/goose/Yunnan/3644/2005 | EPI_ISL_10789 | A / H5N1
ggccccctcaaagccgaacgctcaccgtgcccagtgaggactgcagcgtagacg
>A/domestic Mallard duck/Hunan/67/2005 | EPI_ISL_64855 | A / H5N1
ggccccctcaaagccgaacgctcaccgtgcccagtgaggactgcagcgtagacg
>A/chicken/Xinjiang/53/2005 | EPI_ISL_78006 | A / H5N1
ggccccctcaaagccgaacgctcaccgtgcccagtgaggactgcagcgtagacg
>A/chicken/Xinjiang/67/2005 | EPI_ISL_78008 | A / H5N1
ggccccctcaaagccgaacgctcaccgtgcccagtgaggactgcagcgtagacg
>A/chicken/Xinjiang/54/2005 | EPI_ISL_78007 | A / H5N1
ggccccctcaaagccgaacgctcaccgtgcccagtgaggactgcagcgtagacg
>A/duck/Yunnan/5236/2005 | EPI_ISL_10760 | A / H5N1
ggccccctcaaagccgaacgctcaccgtgcccagtgaggactgcagcgtagacg
>A/chicken/Xinjiang/17/2005 | EPI_ISL_78003 | A / H5N1
ggccccctcaaagccgaacgctcaccgtgcccagtgaggactgcagcgtagacg
>A/chicken/Xinjiang/27/2006 | EPI_ISL_78004 | A / H5N1
ggccccctcaaagccgaacgctcaccgtgcccagtgaggactgcagcgtagacg
>A/goose/Yunnan/5539/2005 | EPI_ISL_10678 | A / H5N1
ggccccctcaaagccgaacgctcaccgtgcccagtgaggactgcagcgtagacg
>A/chicken/Xinjiang/28/2006 | EPI_ISL_78005 | A / H5N1
ggccccctcaaagccgaacgctcaccgtgcccagtgaggactgcagcgtagacg
>A/chicken/Xinjiang/68/2005 | EPI_ISL_78009 | A / H5N1
ggccccctcaaagccgaacgctcaccgtgcccagtgaggactgcagcgtagacg
>A/chicken/Xinjiang/78/2005 | EPI_ISL_78010 | A / H5N1
ggccccctcaaagccgaacgctcaccgtgcccagtgaggactgcagcgtagacg
>A/duck/Yokohama/aq10/2003 | EPI_ISL_269 | A / H5N1
ggccccctcaaagccgaacgctcaccgtgcccagtgaggactgcagcgtagacg
>A/goose/Shantou/239/2006 | EPI_ISL_10771 | A / H5N1
ggccccctcaaagccgaacgctcaccgtgcccagtgaggactgcagcgtagacg
>A/goose/Shantou/3624/2006 | EPI_ISL_10785 | A / H5N1
ggccccctcaaagccgaacgctcaccgtgcccagtgaggactgcagcgtagacg
>A/goose/Shantou/2086/2006 | EPI_ISL_10772 | A / H5N1
ggccccctcaaagccgaacgctcaccgtgcccagtgaggactgcagcgtagacg
>A/Duck/Hong Kong/2986.1/2000 | EPI_ISL_3057 | A / H5N1
ggccccctcaaagccgaacgctcaccgtgcccagtgaggactgcagcgtagacg
>A/Goose/Hong Kong/3014.8/2000 | EPI_ISL_3058 | A / H5N1
ggccccctcaaagccgaacgctcaccgtgcccagtgaggactgcagcgtagacg
>A/duck/Guangxi/22/2001 | EPI_ISL_3896 | A / H5N1
ggccccctcaaagccgaacgctcaccgtgcccagtgaggactgcagcgtagacg
>A/goose/Viet Nam/113/2001 | EPI_ISL_11881 | A / H5N1
ggccccctcaaagccgaacgctcaccgtgcccagtgaggactgcagcgtagacg
>A/goose/Vietnam/324/2001 | EPI_ISL_25904 | A / H5N1
ggccccctcaaagccgaacgctcaccgtgcccagtgaggactgcagcgtagacg
>A/duck/Shantou/1437/2001 | EPI_ISL_15612 | A / H5N1
ggccccctcaaagccgaacgctcaccgtgcccagtgaggactgcagcgtagacg
>A/duck/Shantou/1930/2001 | EPI_ISL_15613 | A / H5N1
ggccccctcaaagccgaacgctcaccgtgcccagtgaggactgcagcgtagacg
>A/chicken/Shantou/904/2001 | EPI_ISL_15610 | A / H5N1
ggccccctcaaagccgaacgctcaccgtgcccagtgaggactgcagcgtagacg
>A/duck/Guangdong/01/2001 | EPI_ISL_3892 | A / H5N1
ggccccctcaaagccgaacgctcaccgtgcccagtgaggactgcagcgtagacg
>A/duck/Guangxi/35/2001 | EPI_ISL_3897 | A / H5N1
ggccccctcaaagccgaacgctcaccgtgcccagtgaggactgcagcgtagacg
>A/duck/Shanghai/13/2001 | EPI_ISL_3899 | A / H5N1
ggccccctcaaagccgaacgctcaccgtgcccagtgaggactgcagcgtagacg
>A/duck/Zhejiang/52/2000 | EPI_ISL_3909 | A / H5N1
ggccccctcaaagccgaacgctcaccgtgcccagtgaggactgcagcgtagacg
>A/duck/Guangxi/50/2001 | EPI_ISL_3907 | A / H5N1
ggccccctcaaagccgaacgctcaccgtgcccagtgaggactgcagcgtagacg
>A/duck/Shantou/5526/2001 | EPI_ISL_15621 | A / H5N1
ggccccctcaaagccgaacgctcaccgtgcccagtgaggactgcagcgtagacg
>A/chicken/Hebei/718/2001 | EPI_ISL_10006 | A / H5N1
ggccccctcaaagccgaacgctcaccgtgcccagtgaggactgcagcgtagacg
>A/goose/Shantou/157/2002 | EPI_ISL_15626 | A / H5N1
ggccccctcaaagccgaacgctcaccgtgcccagtgaggactgcagcgtagacg
>A/Dk/YN/6255/2003 | EPI_ISL_4191 | A / H5N1
ggccccctcaaagccgaacgctcaccgtgcccagtgaggactgcagcgtagacg
>A/Ck/YN/374/2004 | EPI_ISL_4193 | A / H5N1
ggccccctcaaagccgaacgctcaccgtgcccagtgaggactgcagcgtagacg
>A/Dk/YN/6445/2003 | EPI_ISL_4192 | A / H5N1
ggccccctcaaagccgaacgctcaccgtgcccagtgaggactgcagcgtagacg
>A/Ck/YN/115/2004 | EPI_ISL_4194 | A / H5N1
ggccccctcaaagccgaacgctcaccgtgcccagtgaggactgcagcgtagacg
>A/chicken/Yunnan/5686/2003 | EPI_ISL_15671 | A / H5N1
ggccccctcaaagccgaacgctcaccgtgcccagtgaggactgcagcgtagacg
>A/duck/Yunnan/6603/2003 | EPI_ISL_15674 | A / H5N1
ggccccctcaaagccgaacgctcaccgtgcccagtgaggactgcagcgtagacg
>A/chicken/Yunnan/6885/2003 | EPI_ISL_15676 | A / H5N1
ggccccctcaaagccgaacgctcaccgtgcccagtgaggactgcagcgtagacg
>A/chicken/Yunnan/6957/2003 | EPI_ISL_15677 | A / H5N1
ggccccctcaaagccgaacgctcaccgtgcccagtgaggactgcagcgtagacg
>A/chicken/Yunnan/207/2004 | EPI_ISL_15678 | A / H5N1
ggccccctcaaagccgaacgctcaccgtgcccagtgaggactgcagcgtagacg
>A/duck/Yunnan/485/2004 | EPI_ISL_15680 | A / H5N1
ggccccctcaaagccgaacgctcaccgtgcccagtgaggactgcagcgtagacg
>A/duck/Yunnan/522/2004 | EPI_ISL_15681 | A / H5N1
ggccccctcaaagccgaacgctcaccgtgcccagtgaggactgcagcgtagacg
>A/duck/Yunnan/4645/2003 | EPI_ISL_15668 | A / H5N1
ggccccctcaaagccgaacgctcaccgtgcccagtgaggactgcagcgtagacg
>A/duck/Yunnan/5090/2003 | EPI_ISL_15669 | A / H5N1
ggccccctcaaagccgaacgctcaccgtgcccagtgaggactgcagcgtagacg
>A/duck/Yunnan/5169/2003 | EPI_ISL_15670 | A / H5N1
ggccccctcaaagccgaacgctcaccgtgcccagtgaggactgcagcgtagacg
>A/duck/Yunnan/6080/2003 | EPI_ISL_15673 | A / H5N1
ggccccctcaaagccgaacgctcaccgtgcccagtgaggactgcagcgtagacg
>A/chicken/Yunnan/6797/2003 | EPI_ISL_15675 | A / H5N1
ggccccctcaaagccgaacgctcaccgtgcccagtgaggactgcagcgtagacg
>A/duck/Yunnan/426/2004 | EPI_ISL_15679 | A / H5N1
ggccccctcaaagccgaacgctcaccgtgcccagtgaggactgcagcgtagacg
>A/duck/Yunnan/4072/2003 | EPI_ISL_15667 | A / H5N1
ggccccctcaaagccgaacgctcaccgtgcccagtgaggactgcagcgtagacg
>A/duck/Yunnan/5948/2003 | EPI_ISL_15672 | A / H5N1
ggccccctcaaagccgaacgctcaccgtgcccagtgaggactgcagcgtagacg
>A/chicken/Yunnan/K001/2004 | EPI_ISL_8477 | A / H5N1
ggccccctcaaagccgaacgctcaccgtgcccagtgaggactgcagcgtagacg
>A/Duck/Hunan/114/05 | EPI_ISL_9330 | A / H5N1
ggccccctcaaagccgaacgctcaccgtgcccagtgaggactgcagcgtagacg
>A/duck/Hunan/127/2005 | EPI_ISL_9921 | A / H5N1
ggccccctcaaagccgaacgctcaccgtgcccagtgaggactgcagcgtagacg
>A/duck/Hunan/139/2005 | EPI_ISL_9922 | A / H5N1
ggccccctcaaagccgaacgctcaccgtgcccagtgaggactgcagcgtagacg
>A/duck/Hunan/152/2005 | EPI_ISL_9924 | A / H5N1
ggccccctcaaagccgaacgctcaccgtgcccagtgaggactgcagcgtagacg
>A/duck/Hunan/157/2005 | EPI_ISL_9925 | A / H5N1
ggccccctcaaagccgaacgctcaccgtgcccagtgaggactgcagcgtagacg
>A/duck/Hunan/160/2005 | EPI_ISL_9926 | A / H5N1
ggccccctcaaagccgaacgctcaccgtgcccagtgaggactgcagcgtagacg
>A/duck/Hunan/182/2005 | EPI_ISL_9928 | A / H5N1
ggccccctcaaagccgaacgctcaccgtgcccagtgaggactgcagcgtagacg
>A/chicken/Hunan/999/2005 | EPI_ISL_9929 | A / H5N1
ggccccctcaaagccgaacgctcaccgtgcccagtgaggactgcagcgtagacg
>A/duck/Hunan/149/2005 | EPI_ISL_9923 | A / H5N1
ggccccctcaaagccgaacgctcaccgtgcccagtgaggactgcagcgtagacg
>A/duck/Laos/25/2006 | EPI_ISL_30555 | A / H5N1
ggccccctcaaagccgaacgctcaccgtgcccagtgaggactgcagcgtagacg
>A/Duck/Hunan/191/05 | EPI_ISL_9331 | A / H5N1
ggccccctcaaagccgaacgctcaccgtgcccagtgaggactgcagcgtagacg
>A/duck/Hunan/166/2005 | EPI_ISL_9927 | A / H5N1
ggccccctcaaagccgaacgctcaccgtgcccagtgaggactgcagcgtagacg
>A/Japanese white-eye/Hong Kong/1038/2006 | EPI_ISL_10650 | A / H5N1
ggccccctcaaagccgaacgctcaccgtgcccagtgaggactgcagcgtagacg
>A/common magpie/Hong Kong/2125/2006 | EPI_ISL_10651 | A / H5N1
ggccccctcaaagccgaacgctcaccgtgcccagtgaggactgcagcgtagacg
>A/common magpie/Hong Kong/2256/2006 | EPI_ISL_10652 | A / H5N1
ggccccctcaaagccgaacgctcaccgtgcccagtgaggactgcagcgtagacg
>A/common magpie/Hong Kong/3033/2006 | EPI_ISL_10658 | A / H5N1
ggccccctcaaagccgaacgctcaccgtgcccagtgaggactgcagcgtagacg
>A/munia/Hong Kong/2454/2006 | EPI_ISL_10653 | A / H5N1
ggccccctcaaagccgaacgctcaccgtgcccagtgaggactgcagcgtagacg
>A/house crow/Hong Kong/2858/2006 | EPI_ISL_10657 | A / H5N1
ggccccctcaaagccgaacgctcaccgtgcccagtgaggactgcagcgtagacg
>A/Mallard/Huadong/S/2005 | EPI_ISL_64892 | A / H5N1
ggccccctcaaagccgaacgctcaccgtgcccagtgaggactgcagcgtagacg
>A/duck/Anhui/56/2005 | EPI_ISL_78012 | A / H5N1
ggccccctcaaagccgaacgctcaccgtgcccagtgaggactgcagcgtagacg
>A/large-billed crow/Hong Kong/2512/2006 | EPI_ISL_10655 | A / H5N1
ggccccctcaaagccgaacgctcaccgtgcccagtgaggactgcagcgtagacg
>A/house crow/Hong Kong/2648/2006 | EPI_ISL_10656 | A / H5N1
ggccccctcaaagccgaacgctcaccgtgcccagtgaggactgcagcgtagacg
>A/white-backed munia/Hong Kong/2469/2006 | EPI_ISL_10654 | A / H5N1
ggccccctcaaagccgaacgctcaccgtgcccagtgaggactgcagcgtagacg
>A/magpie robin/Hong Kong/75/2006 | EPI_ISL_11259 | A / H5N1
ggccccctcaaagccgaacgctcaccgtgcccagtgaggactgcagcgtagacg
>A/little egret/Hong Kong/718/2006 | EPI_ISL_10664 | A / H5N1
ggccccctcaaagccgaacgctcaccgtgcccagtgaggactgcagcgtagacg
>A/chicken/Hong Kong/947/2006 | EPI_ISL_10665 | A / H5N1
ggccccctcaaagccgaacgctcaccgtgcccagtgaggactgcagcgtagacg
>A/chicken/Guangxi/4989/2005 | EPI_ISL_10683 | A / H5N1
ggccccctcaaagccgaacgctcaccgtgcccagtgaggactgcagcgtagacg
>A/goose/Guangxi/224/2006 | EPI_ISL_10690 | A / H5N1
ggccccctcaaagccgaacgctcaccgtgcccagtgaggactgcagcgtagacg
>A/duck/Guangxi/288/2006 | EPI_ISL_10691 | A / H5N1
ggccccctcaaagccgaacgctcaccgtgcccagtgaggactgcagcgtagacg
>A/duck/Guangxi/150/2006 | EPI_ISL_10689 | A / H5N1
ggccccctcaaagccgaacactcaccgtgcccagtgaggactgcagcgtagacg
>A/goose/Guangxi/1898/2006 | EPI_ISL_10797 | A / H5N1
ggccccctcaaagccgaacgctcaccgtgcccagtgaggactgcagcgtagacg
>A/goose/Guangxi/4289/2005 | EPI_ISL_10679 | A / H5N1
ggccccctcaaagccgaacgctcaccgtgcccagtgaggactgcagcgtagacg
>A/duck/Guangxi/4428/2005 | EPI_ISL_10680 | A / H5N1
ggccccctcaaagccgaacgctcaccgtgcccagtgaggactgcagcgtagacg
>A/chicken/Guiyang/29/2006 | EPI_ISL_10699 | A / H5N1
ggccccctcaaagccgaacgctcaccgtgcccagtgaggactgcagcgtagacg
>A/goose/Guiyang/1461/2006 | EPI_ISL_10777 | A / H5N1
ggccccctcaaagccgaacgctcaccgtgcccagtgaggactgcagcgtagacg
>A/goose/Guiyang/1636/2006 | EPI_ISL_10779 | A / H5N1
ggccccctcaaagccgaacgctcaccgtgcccagtgaggactgcagcgtagacg
>A/goose/Guiyang/765/2006 | EPI_ISL_10783 | A / H5N1
ggccccctcaaagccgaacgctcaccgtgcccagtgaggactgcagcgtagacg
>A/duck/Guiyang/1081/2006 | EPI_ISL_10784 | A / H5N1
ggccccctcaaagccgaacgctcaccgtgcccagtgaggactgcagcgtagacg
>A/goose/Guiyang/1794/2006 | EPI_ISL_10781 | A / H5N1
ggccccctcaaagccgaacgctcaccgtgcccagtgaggactgcagcgtagacg
>A/chicken/Guangxi/1212/2006 | EPI_ISL_10790 | A / H5N1
ggccccctcaaagccgaacgctcaccgtgcccagtgaggactgcagcgtagacg
>A/duck/Guangxi/1436/2006 | EPI_ISL_10792 | A / H5N1
ggccccctcaaagccgaacgctcaccgtgcccagtgaggactgcagcgtagacg
>A/duck/Guangxi/2143/2006 | EPI_ISL_10799 | A / H5N1
ggccccctcaaagccgaacgctcaccgtgcccagtgaggactgcagcgtagacg
>A/chicken/Hanoi/45/2007 | EPI_ISL_132300 | A / H5N1
ggccccctcaaagccgaacactcaccgtgcccagtgaggactgcagcgtagacg
>A/chicken/Ha Tay/44/2007 | EPI_ISL_132305 | A / H5N1
ggccccctcaaagccgaacactcaccgtgcccagtgaggactgcagcgtagacg
>A/Chicken/Hunan/S3003/2009 | EPI_ISL_154163 | A / H6N6
ggccccctcaaagccgaacgctcaccgtgcccagtgaggactgcagcgtagacg
>A/chicken/Hunan/S3003/2009 | EPI_ISL_266467 | A / H6N6
ggccccctcaaagccgaacgctcaccgtgcccagtgaggactgcagcgtagacg
>A/duck/Hunan/5106/2005 | EPI_ISL_10710 | A / H5N1
ggccccctcaaagccgaacgctcaccgtgcccagtgaggactgcagcgtagacg
>A/duck/Hunan/5152/2005 | EPI_ISL_10711 | A / H5N1
ggccccctcaaagccgaacgctcaccgtgcccagtgaggactgcagcgtagacg
>A/duck/Guangxi/392/2006 | EPI_ISL_10692 | A / H5N1
ggccccctcaaagccgaacgctcaccgtgcccagtgaggactgcagcgtagacg
>A/chicken/Guiyang/4059/2005 | EPI_ISL_10698 | A / H5N1
ggccccctcaaagccgaacgctcaccgtgcccagtgaggactgcagcgtagacg
>A/goose/Guiyang/538/2006 | EPI_ISL_10702 | A / H5N1
ggccccctcaaagccgaacgctcaccgtgcccagtgaggactgcagcgtagacg
>A/goose/Shantou/3265/2006 | EPI_ISL_10706 | A / H5N1
ggccccctcaaagccgaacgctcaccgtgcccagtgaggactgcagcgtagacg
>A/duck/Hunan/5472/2005 | EPI_ISL_10712 | A / H5N1
ggccccctcaaagccgaacgctcaccgtgcccagtgaggactgcagcgtagacg
>A/goose/Guiyang/4030/2005 | EPI_ISL_10774 | A / H5N1
ggccccctcaaagccgaacgctcaccgtgcccagtgaggactgcagcgtagacg
>A/duck/Guiyang/1558/2006 | EPI_ISL_10778 | A / H5N1
ggccccctcaaagccgaacgctcaccgtgcccagtgaggactgcagcgtagacg
>A/long-tailed shrike/Hong Kong/2762/2007 | EPI_ISL_25688 | A / H5N1
ggccccctcaaagccgaacgctcaccgtgcccagtgaggactgcagcgtagacg
>A/duck/Shanghai/SD015/2015 | EPI_ISL_283544 | A / H7N9
ggccccctcaaagccgaacgctcaccgtgcccagtgaggactgcagcgtagacg
>A/duck/Guiyang/497/2006 | EPI_ISL_10701 | A / H5N1
ggccccctcaaagccgaacgctcaccgtgcccagtgaggactgcagcgtagacg
>A/chicken/Guiyang/3923/2005 | EPI_ISL_10773 | A / H5N1
ggccccctcaaagccgaacgctcaccgtgcccagtgaggactgcagcgtagacg
>A/duck/Guiyang/1722/2006 | EPI_ISL_10780 | A / H5N1
ggccccctcaaagccgaacgctcaccgtgcccagtgaggactgcagcgtagacg
>A/duck/Hunan/1204/2006 | EPI_ISL_10782 | A / H5N1
ggccccctcaaagccgaacgctcaccgtgcccagtgaggactgcagcgtagacg
>A/duck/Anhui/1/06 | EPI_ISL_78011 | A / H5N1
ggccccctcaaagccgaacgctcaccgtgcccagtgaggactgcagcgtagacg
>A/scaly-breasted munia/Hong Kong/45/2007 | EPI_ISL_63602 | A / H5N1
ggccccctcaaagccgaacgctcaccgtgcccagtgaggactgcagcgtagacg
>A/shrike/Tibet/13/2006 | EPI_ISL_78025 | A / H5N1
ggccccctcaaagccgaacgctcaccgtgcccagtgaggactgcagcgtagacg
>A/chicken/Guangdong/GD1602/2016 | EPI_ISL_282397 | A / H5N6
ggccccctcaaagccgaacgctcaccgtgcccagtgaggactgcagcgtagacg
>A/goose/Guangxi/1458/2006 | EPI_ISL_10793 | A / H5N1
ggccccctcaaagccgaacgctcaccgtgcccagtgaggactgcagcgtagacg
>A/duck/Guangxi/1550/2006 | EPI_ISL_10794 | A / H5N1
ggccccctcaaagccgaacgctcaccgtgcccagtgaggactgcagcgtagacg
>A/goose/Guangxi/1633/2006 | EPI_ISL_10795 | A / H5N1
ggccccctcaaagccgaacgctcaccgtgcccagtgaggactgcagcgtagacg
>A/Mallard/Huadong/lk/2005 | EPI_ISL_64894 | A / H5N1
ggccccctcaaagccgaacgctcaccgtgcccagtgaggactgcagcgtagacg
>A/chicken/Hunan/1/2009 | EPI_ISL_77987 | A / H5N1
ggccccctcaaagccgaacgctcaccgtgcccagtgaggactgcagcgtagacg
>A/duck/Vietnam/NCVD-013/2008 | EPI_ISL_80722 | A / H5N1
ggccccctcaaagccgaacgctcaccgtgcccagtgaggactgcagcgtagacg
>A/duck/Fujian/9651/2005 | EPI_ISL_10717 | A / H5N1
ggccccctcaaagccgaacgctcaccgtgcccagtgaggactgcagcgtagacg
>A/duck/Fujian/9713/2005 | EPI_ISL_10718 | A / H5N1
ggccccctcaaagccgaacgctcaccgtgcccagtgaggactgcagcgtagacg
>A/chicken/Fujian/9821/2005 | EPI_ISL_10719 | A / H5N1
ggccccctcaaagccgaacgctcaccgtgcccagtgaggactgcagcgtagacg
>A/duck/Fujian/11094/2005 | EPI_ISL_10724 | A / H5N1
ggccccctcaaagccgaacgctcaccgtgcccagtgaggactgcagcgtagacg
>A/duck/Fujian/12032/2005 | EPI_ISL_10727 | A / H5N1
ggccccctcaaagccgaacgctcaccgtgcccagtgaggactgcagcgtagacg
>A/chicken/Fujian/10567/2005 | EPI_ISL_10722 | A / H5N1
ggccccctcaaagccgaacgctcaccgtgcccagtgaggactgcagcgtagacg
>A/duck/Fujian/10389/2005 | EPI_ISL_10776 | A / H5N1
ggccccctcaaagccgaacgctcaccgtgcccagtgaggactgcagcgtagacg
>A/duck/Fujian/10160/2005 | EPI_ISL_10775 | A / H5N1
ggccccctcaaagccgaacgctcaccgtgcccagtgaggactgcagcgtagacg
>A/duck/Guangxi/1830/2006 | EPI_ISL_10796 | A / H5N1
ggccccctcaaagccgaacgctcaccgtgcccagtgaggactgcagcgtagacg
>A/chicken/Fujian/584/2006 | EPI_ISL_10728 | A / H5N1
ggccccctcaaagccgaacgctcaccgtgcccagtgaggactgcagcgtagacg
>A/chicken/Fujian/12239/2005 | EPI_ISL_10800 | A / H5N1
ggccccctcaaagccgaacgctcaccgtgcccagtgaggactgcagcgtagacg
>A/common buzzard/Hong Kong/9213/2007 | EPI_ISL_25696 | A / H5N1
ggccccctcaaagccgaacgctcaccgtgcccagtgaggactgcagcgtagacg
>A/chicken/Shandong/A-1/2009 | EPI_ISL_77996 | A / H5N1
ggccccctcaaagccgaacgctcaccgtgcccagtgaggactgcagcgtagacg
>A/chicken/Vietnam/NCVD-109/2007 | EPI_ISL_80650 | A / H5N1
ggccccctcaaagccgaacgctcaccgtgcccagtgaggactgcagcgtagacg
>A/swan/Shanghai/10/2009 | EPI_ISL_105043 | A / H5N1
ggccccctcaaagccgaacgctcaccgtgcccagtgaggactgcagcgtagacg
>A/magpie robin/Hong Kong/366/2006 | EPI_ISL_11260 | A / H5N1
ggccccctcaaagccgaacgctcaccgtgcccagtgaggagtgcagcgtagacg
>A/chicken/Hmawbi/517/2007 | EPI_ISL_27609 | A / H5N1
ggccccctcaaagccgaacgctcaccgtgcccagtgaggactgcagcgtagacg
>A/quail/Thanatpin/2283/2007 | EPI_ISL_132893 | A / H5N1
ggccccctcaaagccgaacgctcaccgtgcccagtgaggactgcagcgtagacg
>A/duck/Soc Trang/31/2007 | EPI_ISL_132299 | A / H5N1
ggccccctcaaagccgaacgctcaccgtgcccagtgaggactgcagcgtagacg
>A/duck/Shantou/13323/2005 | EPI_ISL_10703 | A / H5N1
ggccccctcaaagccgaacgctcaccgtgcccagtgaggactgcagcgtagacg
>A/chicken/Shantou/1233/2006 | EPI_ISL_10705 | A / H5N1
ggccccctcaaagccgaacgctcaccgtgcccagtgaggactgcagcgtagacg
>A/little egret/Hong Kong/8863/2007 | EPI_ISL_25694 | A / H5N1
ggccccctcaaagccgaacgctcaccgtgcccagtgaggactgcagcgtagacg
>A/duck/Hunan/29/2006 | EPI_ISL_78016 | A / H5N1
ggccccctcaaagccgaacgctcaccgtgcccagtgaggactgcagcgtagacg
>A/chicken/Hunan/21/2005 | EPI_ISL_77988 | A / H5N1
ggccccctcaaagccgaacgctcaccgtgcccagtgaggactgcagcgtagacg
>A/duck/Jiangxi/80/2005 | EPI_ISL_78019 | A / H5N1
ggccccctcaaagccgaacgctcaccgtgcccagtgaggactgcagcgtagacg
>A/Chicken/Laos/Xaythiani 32/2006 | EPI_ISL_13368 | A / H5N1
ggccccctcaaagccgaacgctcaccgtgcccagtgaggactgcagcgtagacg
>A/duck/Laos/3295/2006 | EPI_ISL_156306 | A / H5N1
ggccccctcaaagccgaacgctcaccgtgcccagtgaggactgcagcgtagacg
>A/chicken/Shantou/3840/2006 | EPI_ISL_10708 | A / H5N1
ggccccctcaaagccgaacgctcaccgtgcccagtgaggactgcagcgtagacg
>A/chicken/Shantou/3923/2006 | EPI_ISL_10709 | A / H5N1
ggccccctcaaagccgaacgctcaccgtgcccagtgaggactgcagcgtagacg
>A/chicken/Vietnam/NCVD-103/2007 | EPI_ISL_80648 | A / H5N1
ggccccctcaaagccgaacactcaccgtgcccagtgaggactgcagcgtagacg
>A/Muscovy duck/Ca Mau/22/2007 | EPI_ISL_132308 | A / H5N1
ggccccctcaaagccgaacgctcaccgtgcccagtgaggactgcagcgtagacg
>A/chicken/Vietnam/NCVD-035/2008 | EPI_ISL_80654 | A / H5N1
ggccccctcaaagccgaacgctcaccgtgcccagtgaggactgcagcgtagacg
>A/muscovy duck/Vietnam/NCVD-079/2008 | EPI_ISL_80672 | A / H5N1
ggccccctcaaagccgaacgctcaccgtgcccagtgaggactgcagcgtagacg
>A/muscovy duck/Vietnam/NCVD-034/2008 | EPI_ISL_80674 | A / H5N1
ggccccctcaaagccgaacgctcaccgtgcccagtgaggactgcagcgtagacg
>A/chicken/Vietnam/NCVD-083/2008 | EPI_ISL_80644 | A / H5N1
ggccccctcaaagccgaacgctcaccgtgcccagtgaggactgcagcgtagacg
>A/muscovy duck/Vietnam/NCVD-082/2008 | EPI_ISL_80673 | A / H5N1
ggccccctcaaagccgaacgctcaccgtgcccagtgaggactgcagcgtagacg
>A/muscovy duck/Vietnam/NCVD-038/2008 | EPI_ISL_80675 | A / H5N1
ggccccctcaaagccgaacgctcaccgtgcccagtgaggactgcagcgtagacg
>A/village chicken/Kyaing Tong/2433/2007 | EPI_ISL_132894 | A / H5N1
ggccccctcaaagccgaacgctcaccgtgcccagtgaggactgcagcgtagacg
>A/chicken/Bangladesh/3012/2011 | EPI_ISL_103713 | A / H5N1
ggccccctcaaagccgaacgctcaccgtgcccagtgaggactgcagcgtagacg
>A/chicken/Bangladesh/11RS-1984-30/2011 | EPI_ISL_141284 | A / H5N1
ggccccctcaaagccgaacgctcaccgtgcccagtgaggactgcagcgtagacg
>A/duck/Fujian/668/2006 | EPI_ISL_10729 | A / H5N1
ggccccctcaaagccgaacgctcaccgtgcccagtgaggactgcagcgtagacg
>A/duck/Fujian/720/2006 | EPI_ISL_10731 | A / H5N1
ggccccctcaaagccgaacgctcaccgtgcccagtgaggactgcagcgtagacg
>A/duck/Fujian/671/2006 | EPI_ISL_10730 | A / H5N1
ggccccctcaaagccgaacgctcaccgtgcccagtgaggactgcagcgtagacg
>A/tree sparrow/Jiangsu/1/2008 | EPI_ISL_63711 | A / H5N1
ggccccctcaaagccgaacgctcaccgtgcccagtgaggactgcagcgtagacg
>A/Chicken/Laos/Xaythiani 36/2006 | EPI_ISL_13369 | A / H5N1
ggccccctcaaagccgaacgctcaccgtgcccagtgaggactgcagcgtagacg
>A/Chicken/Laos/Xaythiani 37/2006 | EPI_ISL_13370 | A / H5N1
ggccccctcaaagccgaacgctcaccgtgcccagtgaggactgcagcgtagacg
>A/chestnut munia/Hong Kong/2442/2007 | EPI_ISL_63435 | A / H5N1
ggccccctcaaagccgaacgctcaccgtgcccagtgaggactgcagcgtagacg
>A/scaly-breasted munia/Hong Kong/2433/2007 | EPI_ISL_63600 | A / H5N1
ggccccctcaaagccgaacgctcaccgtgcccagtgaggactgcagcgtagacg
>A/goose/Guangxi/4513/2005 | EPI_ISL_10681 | A / H5N1
ggccccctcaaagccgaacgctcaccgtgcccagtgaggactgcagcgtagacg
>A/duck/Guangxi/5270/2005 | EPI_ISL_10686 | A / H5N1
ggccccctcaaagccgaacgctcaccgtgcccagtgaggactgcagcgtagacg
>A/goose/Guangxi/5414/2005 | EPI_ISL_10687 | A / H5N1
ggccccctcaaagccgaacgctcaccgtgcccagtgaggactgcagcgtagacg
>A/chicken/Guangxi/463/2006 | EPI_ISL_10732 | A / H5N1
ggccccctcaaagccgaacgctcaccgtgcccagtgaggactgcagcgtagacg
>A/duck/Guangxi/5075/2005 | EPI_ISL_10684 | A / H5N1
ggccccctcaaagccgaacactcaccgtgcccagtgaggactgcagcgtagacg
>A/duck/Guangxi/5457/2005 | EPI_ISL_10688 | A / H5N1
ggccccctcaaagccgaacactcaccgtgcccagtgaggactgcagcgtagacg
>A/duck/Guangxi/744/2006 | EPI_ISL_10695 | A / H5N1
ggccccctcaaagccgaacgctcaccgtgcccagtgaggactgcagcgtagacg
>A/duck/Guangxi/804/2006 | EPI_ISL_10696 | A / H5N1
ggccccctcaaagccgaacgctcaccgtgcccagtgaggactgcagcgtagacg
>A/goose/Guangxi/582/2006 | EPI_ISL_10693 | A / H5N1
ggccccctcaaagccgaacgctcaccgtgcccagtgaggactgcagcgtagacg
>A/duck/Guangxi/619/2006 | EPI_ISL_10694 | A / H5N1
ggccccctcaaagccgaacgctcaccgtgcccagtgaggactgcagcgtagacg
>A/chicken/Guangxi/683/2006 | EPI_ISL_10734 | A / H5N1
ggccccctcaaagccgaacgctcaccgtgcccagtgaggactgcagcgtagacg
>A/goose/Shantou/18442/2005 | EPI_ISL_10704 | A / H5N1
ggccccctcaaagccgaacgctcaccgtgcccagtgaggactgcagcgtagacg
>A/chicken/Guizhou/7/2008 | EPI_ISL_77984 | A / H5N1
ggccccctcaaagccgaacgctcaccgtgcccagtgaggactgcagcgtagacg
>A/duck/Yunnan/4873/2006 | EPI_ISL_24610 | A / H5N1
ggccccctcaaagccgaacgctcaccgtgcccagtgaggactgcagcgtagacg
>A/goose/Yunnan/3798/2006 | EPI_ISL_24613 | A / H5N1
ggccccctcaaagccgaacgctcaccgtgcccagtgaggactgcagcgtagacg
>A/goose/Yunnan/4985/2006 | EPI_ISL_24616 | A / H5N1
ggccccctcaaagccgaacgctcaccgtgcccagtgaggactgcagcgtagacg
>A/house crow/Hong Kong/5288/2007 | EPI_ISL_25692 | A / H5N1
ggccccctcaaagccgaacgctcaccgtgcccagtgaggactgcagcgtagacg
>A/Daurian starling/Hong Kong/1532/2007 | EPI_ISL_63372 | A / H5N1
ggccccctcaaagccgaacgctcaccgtgcccagtgaggactgcagcgtagacg
>A/goose/Yunnan/4371/2006 | EPI_ISL_24614 | A / H5N1
ggccccctcaaagccgaacgctcaccgtgcccagtgaggactgcagcgtagacg
>A/goose/Yunnan/4389/2006 | EPI_ISL_24615 | A / H5N1
ggccccctcaaagccgaacgctcaccgtgcccagtgaggactgcagcgtagacg
>A/black-crowned night heron/Hong Kong/659/2008 | EPI_ISL_62979 | A / H5N1
ggccccctcaaagccgaacgctcaccgtgcccagtgaggactgcagcgtagacg
>A/chicken/Hunan/3/2007 | EPI_ISL_63441 | A / H5N1
ggccccctcaaagccgaacgctcaccgtgcccagtgaggactgcagcgtagacg
>A/goose/Yunnan/5141/2006 | EPI_ISL_24617 | A / H5N1
ggccccctcaaagccgaacgctcaccgtgcccagtgaggactgcagcgtagacg
>A/duck/Guangxi/4830/2005 | EPI_ISL_10682 | A / H5N1
ggccccctcaaagccgaacgctcaccgtgcccagtgaggactgcagcgtagacg
>A/duck/Guangxi/5165/2005 | EPI_ISL_10685 | A / H5N1
ggccccctcaaagccgaacgctcaccgtgcccagtgaggactgcagcgtagacg
>A/chicken/Guiyang/3721/2005 | EPI_ISL_10697 | A / H5N1
ggccccctcaaagccgaacgctcaccgtgcccagtgaggactgcagcgtagacg
>A/duck/Fujian/10934/2005 | EPI_ISL_10723 | A / H5N1
ggccccctcaaagccgaacgctcaccgtgcccagtgaggactgcagcgtagacg
>A/grey heron/Hong Kong/3088/2007 | EPI_ISL_25695 | A / H5N1
ggccccctcaaagccgaacgctcaccgtgcccagtgaggactgcagcgtagacg
>A/great egret/Hong Kong/807/2008 | EPI_ISL_25698 | A / H5N1
ggccccctcaaagccgaacgctcaccgtgcccagtgaggactgcagcgtagacg
>A/magpie robin/Hong Kong/1897/2008 | EPI_ISL_25701 | A / H5N1
ggccccctcaaagccgaacgctcaccgtgcccagtgaggactgcagcgtagacg
>A/grey heron/Hong Kong/1046/2008 | EPI_ISL_25699 | A / H5N1
ggccccctcaaagccgaacgctcaccgtgcccagtgaggactgcagcgtagacg
>A/magpie robin/Hong Kong/1097/2008 | EPI_ISL_25700 | A / H5N1
ggccccctcaaagccgaacgctcaccgtgcccagtgaggactgcaacgtagacg
>A/chicken/Guangxi/1951/2006 | EPI_ISL_10798 | A / H5N1
ggccccctcaaagccgaacgctcaccgtgcccagtgaggactgcagcgtagacg
>A/duck/Vietnam/219/2005 | EPI_ISL_27331 | A / H5N1
ggccccctcaaagccgaacgctcaccgtgcccagtgaggactgcagcgtagacg
>A/duck/Vietnam/218/2005 | EPI_ISL_27332 | A / H5N1
ggccccctcaaagccgaacgctcaccgtgcccagtgaggactgcagcgtagacg
>A/Muscovy duck/Vietnam/217/2005 | EPI_ISL_27333 | A / H5N1
ggccccctcaaagccgaacgctcaccgtgcccagtgaggactgcagcgtagacg
>A/duck/Vietnam/207/2005 | EPI_ISL_27342 | A / H5N1
ggccccctcaaagccgaacgctcaccgtgcccagtgaggactgcagcgtagacg
>A/chicken/Vietnam/202/2005 | EPI_ISL_27347 | A / H5N1
ggccccctcaaagccgaacgctcaccgtgcccagtgaggactgcagcgtagacg
>A/Muscovy duck/Vietnam/211/2005 | EPI_ISL_27338 | A / H5N1
ggccccctcaaagccgaacgctcaccgtgcccagtgaggactgcagcgtagacg
>A/duck/Vietnam/208/2005 | EPI_ISL_27341 | A / H5N1
ggccccctcaaagccgaacgctcaccgtgcccagtgaggactgcagcgtagacg
>A/duck/Vietnam/215/2005 | EPI_ISL_27335 | A / H5N1
ggccccctcaaagccgaacgctcaccgtgcccagtgaggactgcagcgtagacg
>A/duck/Vietnam/205/2005 | EPI_ISL_27344 | A / H5N1
ggccccctcaaagccgaacgctcaccgtgcccagtgaggactgcagcgtagacg
>A/duck/Vietnam/G12/2008 | EPI_ISL_89569 | A / H5N1
ggccccctcaaagccgaacgctcaccgtgcccagtgaggactgcagcgtagacg
>A/duck/Vietnam/NCVD-93/2007 | EPI_ISL_80727 | A / H5N1
ggccccctcaaagccgaacgctcaccgtgcccagtgaggactgcagcgtagacg
>A/chicken/Vietnam/NCVD-106/2007 | EPI_ISL_80658 | A / H5N1
ggccccctcaaagccgaacgctcaccgtgcccagtgaggactgcagcgtagacg
>A/duck/Vietnam/NCVD-022/2008 | EPI_ISL_80733 | A / H5N1
ggccccctcaaagccgaacgctcaccgtgcccagtgaggactgcagcgtagacg
>A/duck/Vietnam/NCVD-118/2007 | EPI_ISL_80721 | A / H5N1
ggccccctcaaagccgaacgctcaccgtgcccagtgaggactgcagcgtagacg
>A/duck/Vietnam/NCVD-107/2007 | EPI_ISL_80741 | A / H5N1
ggccccctcaaagccgaacgctcaccgtgcccagtgaggactgcagcgtagacg
>A/muscovy duck/Vietnam/NCVD-120/2007 | EPI_ISL_80680 | A / H5N1
ggccccctcaaagccgaacgctcaccgtgcccagtgaggactgcagcgtagacg
>A/duck/Vietnam/TY114/2007 | EPI_ISL_124145 | A / H5N1
ggccccctcaaagccgaacgctcaccgtgcccagtgaggactgcagcgtagacg
>A/chicken/Vietnam/NCVD-029/2008 | EPI_ISL_80660 | A / H5N1
ggccccctcaaagccgaacgctcaccgtgcccagtgaggactgcagcgtagacg
>A/duck/Vietnam/NCVD-020/2008 | EPI_ISL_80731 | A / H5N1
ggccccctcaaagccgaacgctcaccgtgcccagtgaggactgcagcgtagacg
>A/duck/Vietnam/NCVD-021/2008 | EPI_ISL_80732 | A / H5N1
ggccccctcaaagccgaacgctcaccgtgcccagtgaggactgcagcgtagacg
>A/duck/Vietnam/NCVD-023/2008 | EPI_ISL_80734 | A / H5N1
ggccccctcaaagccgaacgctcaccgtgcccagtgaggactgcagcgtagacg
>A/duck/Vietnam/NCVD-100/2007 | EPI_ISL_80738 | A / H5N1
ggccccctcaaagccgaacgctcaccgtgcccagtgaggactgcagcgtagacg
>A/duck/Vietnam/NCVD-105/2007 | EPI_ISL_80740 | A / H5N1
ggccccctcaaagccgaacgctcaccgtgcccagtgaggactgcagcgtagacg
>A/muscovy duck/Vietnam/NCVD-119/2007 | EPI_ISL_80679 | A / H5N1
ggccccctcaaagccgaacgctcaccgtgcccagtgaggactgcagcgtagacg
>A/duck/Vietnam/NCVD-111/2007 | EPI_ISL_80728 | A / H5N1
ggccccctcaaagccgaacgctcaccgtgcccagtgaggactgcagcgtagacg
>A/muscovy duck/Vietnam/NCVD-112/2007 | EPI_ISL_80677 | A / H5N1
ggccccctcaaagccgaacgctcaccgtgcccagtgaggactgcagcgtagacg
>A/duck/Vietnam/NCVD-113/2007 | EPI_ISL_80735 | A / H5N1
ggccccctcaaagccgaacgctcaccgtgcccagtgaggactgcagcgtagacg
>A/muscovy duck/Vietnam/NCVD-114/2007 | EPI_ISL_80678 | A / H5N1
ggccccctcaaagccgaacgctcaccgtgcccagtgaggactgcagcgtagacg
>A/duck/Vietnam/NCVD-116/2007 | EPI_ISL_80736 | A / H5N1
ggccccctcaaagccgaacgctcaccgtgcccagtgaggactgcagcgtagacg
>A/duck/Vietnam/NCVD-110/2007 | EPI_ISL_80747 | A / H5N1
ggccccctcaaagccgaacgctcaccgtgcccagtgaggactgcagcgtagacg
>A/duck/Vietnam/NCVD-94/2007 | EPI_ISL_80737 | A / H5N1
ggccccctcaaagccgaacgctcaccgtgcccagtgaggactgcagcgtagacg
>A/muscovy duck/Vietnam/NCVD-101/2007 | EPI_ISL_80676 | A / H5N1
ggccccctcaaagccgaacgctcaccgtgcccagtgaggactgcagcgtagacg
>A/chicken/Cao Bang/20/2007 | EPI_ISL_132306 | A / H5N1
ggccccctcaaagccgaacgctcaccgtgcccagtgaggactgcagcgtagacg
>A/chicken/Vietnam/NCVD-108/2007 | EPI_ISL_80659 | A / H5N1
ggccccctcaaagccgaacgctcaccgtgcccagtgaggactgcagcgtagacg
>A/duck/Vietnam/NCVD-019/2008 | EPI_ISL_80730 | A / H5N1
ggccccctcaaagccgaacgctcaccgtgcccagtgaggactgcagcgtagacg
>A/duck/Vietnam/NCVD-126/2007 | EPI_ISL_80656 | A / H5N1
ggccccctcaaagccgaacgctcaccgtgcccagtgaggactgcagcgtagacg
>A/avian/Vietnam/NCVD-124/2008 | EPI_ISL_80750 | A / H5N1
ggccccctcaaagccgaacgctcaccgtgcccagtgaggactgcagcgtagacg
>A/avian/Vietnam/NCVD-125/2008 | EPI_ISL_80751 | A / H5N1
ggccccctcaaagccgaacgctcaccgtgcccagtgaggactgcagcgtagacg
>A/chicken/Vietnam/NCVD-005/2008 | EPI_ISL_80651 | A / H5N1
ggccccctcaaagccgaacgctcaccgtgcccagtgaggactgcagcgtagacg
>A/muscovy duck/Vietnam/NCVD-041/2008 | EPI_ISL_80681 | A / H5N1
ggccccctcaaagccgaacgctcaccgtgcccagtgaggactgcagcgtagacg
>A/duck/Vietnam/NCVD-024/2008 | EPI_ISL_80743 | A / H5N1
ggccccctcaaagccgaacgctcaccgtgcccagtgaggactgcagcgtagacg
>A/duck/Vietnam/NCVD-99/2007 | EPI_ISL_80718 | A / H5N1
ggccccctcaaagccgaacgctcaccgtgcccagtgaggactgcagcgtagacg
>A/chicken/Vietnam/NCVD-006/2008 | EPI_ISL_80652 | A / H5N1
ggccccctcaaagccgaacgctcaccgtgcccagtgaggactgcagcgtagacg
>A/chicken/Vietnam/NCVD-188/2008 | EPI_ISL_80617 | A / H5N1
ggccccctcaaagccgaacgctcaccgtgcccagtgaggactgcagcgtagacg
>A/duck/Vietnam/NCVD-007/2008 | EPI_ISL_80719 | A / H5N1
ggccccctcaaagccgaacgctcaccgtgcccagtgaggactgcagcgtagacg
>A/chicken/Vietnam/NCVD-185/2008 | EPI_ISL_80616 | A / H5N1
ggccccctcaaagccgaacgctcaccgtgcccagtgaggactgcagcgtagacg
>A/duck/Vietnam/NCVD-186/2008 | EPI_ISL_80709 | A / H5N1
ggccccctcaaagccgaacgctcaccgtgcccagtgaggactgcagcgtagacg
>A/duck/Vietnam/NCVD-187/2008 | EPI_ISL_80758 | A / H5N1
ggccccctcaaagccgaacgctcaccgtgcccagtgaggactgcagcgtagacg
>A/duck/Vietnam/NCVD-028/2008 | EPI_ISL_80720 | A / H5N1
ggccccctcaaagccgaacgctcaccgtgcccagtgaggactgcagcgtagacg
>A/avian/Vietnam/NCVD-132/2008 | EPI_ISL_80752 | A / H5N1
ggccccctcaaagccgaacgctcaccgtgcccagtgaggactgcagcgtagacg
>A/avian/Vietnam/NCVD-133/2008 | EPI_ISL_80753 | A / H5N1
ggccccctcaaagccgaacgctcaccgtgcccagtgaggactgcagcgtagacg
>A/duck/Vietnam/NCVD-014/2008 | EPI_ISL_80723 | A / H5N1
ggccccctcaaagccgaacgctcaccgtgcccagtgaggactgcagcgtagacg
>A/chicken/Vietnam/NCVD-002/2008 | EPI_ISL_80655 | A / H5N1
ggccccctcaaagccgaacgctcaccgtgcccagtgaggactgcagcgtagacg
>A/duck/Vietnam/NCVD-104/2007 | EPI_ISL_80725 | A / H5N1
ggccccctcaaagccgaacgctcaccgtgcccagtgaggactgcagcgtagacg
>A/duck/Vietnam/NCVD-030/2008 | EPI_ISL_80726 | A / H5N1
ggccccctcaaagccgaacgctcaccgtgcccagtgaggactgcagcgtagacg
>A/duck/Vietnam/NCVD-140/2008 | EPI_ISL_80702 | A / H5N1
ggccccctcaaagccgaacgctcaccgtgcccagtgaggactgcagcgtagacg
>A/duck/Vietnam/NCVD-141/2008 | EPI_ISL_80703 | A / H5N1
ggccccctcaaagccgaacgctcaccgtgcccagtgaggactgcagcgtagacg
>A/duck/Vietnam/NCVD-142/2008 | EPI_ISL_80704 | A / H5N1
ggccccctcaaagccgaacgctcaccgtgcccagtgaggactgcagcgtagacg
>A/duck/Vietnam/NCVD-159/2008 | EPI_ISL_80707 | A / H5N1
ggccccctcaaagccgaacgctcaccgtgcccagtgaggactgcagcgtagacg
>A/duck/Vietnam/NCVD-160/2008 | EPI_ISL_80708 | A / H5N1
ggccccctcaaagccgaacgctcaccgtgcccagtgaggactgcagcgtagacg
>A/duck/Vietnam/NCVD-102/2007 | EPI_ISL_80739 | A / H5N1
ggccccctcaaagccgaacgctcaccgtgcccagtgaggactgcagcgtagacg
>A/duck/Vietnam/NCVD-145/2008 | EPI_ISL_80705 | A / H5N1
ggccccctcaaagccgaacgctcaccgtgcccagtgaggactgcagcgtagacg
>A/muscovy duck/Vietnam/NCVD-154/2008 | EPI_ISL_80667 | A / H5N1
ggccccctcaaagccgaacgctcaccgtgcccagtgaggactgcagcgtagacg
>A/muscovy duck/Vietnam/NCVD-155/2008 | EPI_ISL_80668 | A / H5N1
ggccccctcaaagccgaacgctcaccgtgcccagtgaggactgcagcgtagacg
>A/muscovy duck/Vietnam/NCVD-156/2008 | EPI_ISL_80757 | A / H5N1
ggccccctcaaagccgaacgctcaccgtgcccagtgaggactgcagcgtagacg
>A/duck/Vietnam/NCVD-146/2008 | EPI_ISL_80706 | A / H5N1
ggccccctcaaagccgaacgctcaccgtgcccagtgaggactgcagcgtagacg
>A/duck/Vietnam/NCVD-98/2007 | EPI_ISL_80724 | A / H5N1
ggccccctcaaagccgaacgctcaccgtgcccagtgaggactgcagcgtagacg
>A/chicken/Vietnam/NCVD-138/2008 | EPI_ISL_80615 | A / H5N1
ggccccctcaaagccgaacgctcaccgtgcccagtgaggactgcagcgtagacg
>A/chicken/Vietnam/NCVD-025/2008 | EPI_ISL_80653 | A / H5N1
ggccccctcaaagccgaacgctcaccgtgcccagtgaggactgcagcgtagacg
>A/duck/Vietnam/NCVD-001/2008 | EPI_ISL_80742 | A / H5N1
ggccccctcaaagccgaacgctcaccgtgcccagtgaggactgcagcgtagacg
>A/chicken/Vietnam/NCVD-018/2008 | EPI_ISL_80663 | A / H5N1
ggccccctcaaagccgaacgctcaccgtgcccagtgaggactgcagcgtagacg
>A/chicken/Vietnam/NCVD-027/2008 | EPI_ISL_80649 | A / H5N1
ggccccctcaaagccgaacgctcaccgtgcccagtgaggactgcagcgtagacg
>A/chicken/Vietnam/NCVD-039/2008 | EPI_ISL_80662 | A / H5N1
ggccccctcaaagccgaacgctcaccgtgcccagtgaggactgcagcgtagacg
>A/duck/Vietnam/NCVD-003/2008 | EPI_ISL_80729 | A / H5N1
ggccccctcaaagccgaacgctcaccgtgcccagtgaggactgcagcgtagacg
>A/chicken/Vietnam/NCVD-085/2008 | EPI_ISL_80646 | A / H5N1
ggccccctcaaagccgaacgctcaccgtgcccagtgaggactgcagcgtagacg
>A/chicken/Vietnam/NCVD-084/2008 | EPI_ISL_80645 | A / H5N1
ggccccctcaaagccgaacgctcaccgtgcccagtgaggactgcagcgtagacg
>A/chicken/Vietnam/NCVD-A015/2008 | EPI_ISL_170551 | A / H5N1
ggccccctcaaagccgaacgctcaccgtgcccagtgaggactgcagcgtagacg
>A/chicken/Vietnam/NCVD-033/2008 | EPI_ISL_80657 | A / H5N1
ggccccctcaaagccgaacgctcaccgtgcccagtgaggactgcagcgtagacg
>A/chicken/Vietnam/NCVD-086/2008 | EPI_ISL_80647 | A / H5N1
ggccccctcaaagccgaacgctcaccgtgcccagtgaggactgcagcgtagacg
>A/chicken/Vietnam/NCVD-026/2008 | EPI_ISL_80664 | A / H5N1
ggccccctcaaagccgaacgctcaccgtgcccagtgaggactgcagcgtagacg
>A/quail/Vietnam/NCVD-037/2008 | EPI_ISL_80755 | A / H5N1
ggccccctcaaagccgaacgctcaccgtgcccagtgaggactgcagcgtagacg
>A/peregrine falcon/Hong Kong/1143/2007 | EPI_ISL_25680 | A / H5N1
ggccccctcaaagccgaacgctcaccgtgcccagtgaggactgcagcgtagacg
>A/common magpie/Hong Kong/5052/2007 | EPI_ISL_25690 | A / H5N1
ggccccctcaaagccgaacgctcaccgtgcccagtgaggactgcagcgtagacg
>A/duck/Hunan/324/2006 | EPI_ISL_10713 | A / H5N1
ggccccctcaaagccgaacgctcaccgtgcccagtgaggactgcagcgtagacg
>A/duck/Hunan/344/2006 | EPI_ISL_10714 | A / H5N1
ggccccctcaaagccgaacgctcaccgtgcccagtgaggactgcagcgtagacg
>A/goose/Guangxi/532/2006 | EPI_ISL_10733 | A / H5N1
ggccccctcaaagccgaacgctcaccgtgcccagtgaggactgcagcgtagacg
>A/chicken/Laos/P0020/2007 | EPI_ISL_24693 | A / H5N1
ggccccctcaaagccgaacgctcaccgtgcccagtgaggactgcagcgtagacg
>A/chicken/Laos/P0001/2007 | EPI_ISL_30536 | A / H5N1
ggccccctcaaagccgaacgctcaccgtgcccagtgaggactgcagcgtagacg
>A/duck/Laos/P0117/2007 | EPI_ISL_30540 | A / H5N1
ggccccctcaaagccgaacgctcaccgtgcccagtgaggactgcagcgtagacg
>A/pigeon/Laos/P0022/2007 | EPI_ISL_30537 | A / H5N1
ggccccctcaaagccgaacgctcaccgtgcccagtgaggactgcagcgtagacg
>A/duck/Laos/A0301/2007 | EPI_ISL_30542 | A / H5N1
ggccccctcaaagccgaacgctcaccgtgcccagtgaggactgcagcgtagacg
>A/duck/Laos/A0503/2007 | EPI_ISL_30544 | A / H5N1
ggccccctcaaagccgaacgctcaccgtgcccagtgaggactgcagcgtagacg
>A/chicken/Laos/P0072/2007 | EPI_ISL_30538 | A / H5N1
ggccccctcaaagccgaacgctcaccgtgcccagtgaggactgcagcgtagacg
>A/chicken/Laos/A0464/2007 | EPI_ISL_30543 | A / H5N1
ggccccctcaaagccgaacgctcaccgtgcccagtgaggactgcagcgtagacg
>A/duck/Vietnam/NCVD-31/2007 | EPI_ISL_25648 | A / H5N1
ggccccctcaaagccgaacgctcaccgtgcccagtgaggactgcagcgtagacg
>A/chicken/Laos/NCVD-38/2007 | EPI_ISL_25652 | A / H5N1
ggccccctcaaagccgaacgctcaccgtgcccagtgaggactgcagcgtagacg
>A/duck/Laos/P0050/2007 | EPI_ISL_24694 | A / H5N1
ggccccctcaaagccgaacgctcaccgtgcccagtgaggactgcagcgtagacg
>A/chicken/Laos/P0130/2007 | EPI_ISL_30547 | A / H5N1
ggccccctcaaagccgaacgctcaccgtgcccagtgaggactgcagcgtagacg
>A/duck/Laos/P0161/2007 | EPI_ISL_30541 | A / H5N1
ggccccctcaaagccgaacgctcaccgtgcccagtgaggactgcagcgtagacg
>A/chicken/Laos/16/2008 | EPI_ISL_30550 | A / H5N1
ggccccctcaaagccgaacgctcaccgtgcccagtgaggactgcagcgtagacg
>A/chicken/Laos/P0169/2007 | EPI_ISL_24696 | A / H5N1
ggccccctcaaagccgaacgctcaccgtgcccagtgaggactgcagcgtagacg
>A/duck/Laos/A0617/2007 | EPI_ISL_30545 | A / H5N1
ggccccctcaaagccgaacgctcaccgtgcccagtgaggactgcagcgtagacg
>A/duck/Laos/P0127/2007 | EPI_ISL_30539 | A / H5N1
ggccccctcaaagccgaacgctcaccgtgcccagtgaggactgcagcgtagacg
>A/duck/Laos/NCVD-35/2007 | EPI_ISL_25650 | A / H5N1
ggccccctcaaagccgaacgctcaccgtgcccagtgaggactgcagcgtagacg
>A/goose/Laos/NCVD-39/2007 | EPI_ISL_25653 | A / H5N1
ggccccctcaaagccgaacgctcaccgtgcccagtgaggactgcagcgtagacg
>A/pigeon/Laos/NCVD-36/2007 | EPI_ISL_25651 | A / H5N1
ggccccctcaaagccgaacgctcaccgtgcccagtgaggactgcagcgtagacg
>A/duck/Laos/P0137/2007 | EPI_ISL_30548 | A / H5N1
ggccccctcaaagccgaacgctcaccgtgcccagtgaggactgcagcgtagacg
>A/chicken/Hong Kong/282/2006 | EPI_ISL_10660 | A / H5N1
ggccccctcaaagccgaacgctcaccgtgcccagtgaggactgcagcgtagacg
>A/common magpie/Hong Kong/645/2006 | EPI_ISL_10663 | A / H5N1
ggccccctcaaagccgaacgctcaccgtgcccagtgaggactgcagcgtagacg
>A/goose/Shantou/3295/2006 | EPI_ISL_10707 | A / H5N1
ggccccctcaaagccgaacgctcaccgtgcccagtgaggactgcagcgtagacg
>A/duck/Hunan/856/2006 | EPI_ISL_10715 | A / H5N1
ggccccctcaaagccgaacgctcaccgtgcccagtgaggactgcagcgtagacg
>A/duck/Hunan/988/2006 | EPI_ISL_10716 | A / H5N1
ggccccctcaaagccgaacgctcaccgtgcccagtgaggactgcagcgtagacg
>A/duck/Yunnan/6490/2006 | EPI_ISL_24612 | A / H5N1
ggccccctcaaagccgaacactcaccgtgcccagtgaggactgcagcgtagacg
>A/goose/Yunnan/6193/2006 | EPI_ISL_24622 | A / H5N1
ggccccctcaaagccgaacactcaccgtgcccagtgaggactgcagcgtagacg
>A/little egret/Hong Kong/8550/2007 | EPI_ISL_25693 | A / H5N1
ggccccctcaaagccgaacgctcaccgtgcccagtgaggactgcagcgtagacg
>A/Muscovy duck/Vietnam/39/2007 | EPI_ISL_16241 | A / H5N1
ggccccctcaaagccgaacactcaccgtgcccagtgaggactgcagcgtagacg
>A/chicken/Fujian/1/2007 | EPI_ISL_77982 | A / H5N1
ggccccctcaaagccgaacgctcaccgtgcccagtgaggactgcagcgtagacg
>A/duck/Zhejiang/213/2011 | EPI_ISL_96858 | A / H5N1
ggccccctcaaagccgaacgctcaccgtgcccagtgaggactgcagcgtagacg
>A/duck/Zhejiang/224/2011 | EPI_ISL_96859 | A / H5N1
ggccccctcaaagccgaacgctcaccgtgcccagtgaggactgcagcgtagacg
>A/duck/Zhejiang/2242/2011 | EPI_ISL_96860 | A / H5N1
ggccccctcaaagccgaacgctcaccgtgcccagtgaggactgcagcgtagacg
>A/duck/Zhejiang/2243/2011 | EPI_ISL_96861 | A / H5N1
ggccccctcaaagccgaacgctcaccgtgcccagtgaggactgcagcgtagacg
>A/duck/Zhejiang/2244/2011 | EPI_ISL_96862 | A / H5N1
ggccccctcaaagccgaacgctcaccgtgcccagtgaggactgcagcgtagacg
>A/duck/Zhejiang/2248/2011 | EPI_ISL_96864 | A / H5N1
ggccccctcaaagccgaacgctcaccgtgcccagtgaggactgcagcgtagacg
>A/chicken/Tibet/6/2008 | EPI_ISL_78001 | A / H5N1
ggccccctcaaagccgaacgctcaccgtgcccagtgaggactgcagcgtagacg
>A/duck/Guangxi/1258/2006 | EPI_ISL_10791 | A / H5N1
ggccccctcaaagccgaacgctcaccgtgcccagtgaggactgcagcgtagacg
>A/chicken/Yangon/1023/2007 | EPI_ISL_123959 | A / H5N1
ggccccctcaaagccgaacgctcaccgtgcccagtgaggactgcagcgtagacg
>A/red-billed starling/Hong Kong/4925/2007 | EPI_ISL_63587 | A / H5N1
ggccccctcaaagccgaacgctcaccgtgcccagtgaggactgcagcgtagacg
>A/chicken/Vietnam/216/2005 | EPI_ISL_27334 | A / H5N1
ggccccctcaaagccgaacgctcaccgtgcccagtgaggactgcagcgtagacg
>A/chicken/Vietnam/209/2005 | EPI_ISL_27340 | A / H5N1
ggccccctcaaagccgaacgctcaccgtgcccagtgaggactgcagcgtagacg
>A/duck/Nam Dinh/218/2006 | EPI_ISL_64354 | A / H5N0
ggccccctcaaagccgaacgctcaccgtgcccagtgaggactgcagcgtagacg
>A/chicken/Ninh Binh/209/2005 | EPI_ISL_64835 | A / H5N1
ggccccctcaaagccgaacgctcaccgtgcccagtgaggactgcagcgtagacg
>A/chicken/Vietnam/212/2005 | EPI_ISL_27337 | A / H5N1
ggccccctcaaagccgaacgctcaccgtgcccagtgaggactgcagcgtagacg
>A/duck/Vietnam/210/2005 | EPI_ISL_27339 | A / H5N1
ggccccctcaaagccgaacgctcaccgtgcccagtgaggactgcagcgtagacg
>A/duck/Hai Duong/07-40/2007 | EPI_ISL_80935 | A / H5N1
ggccccctcaaagccgaacgctcaccgtgcccagtgaggactgcagcgtagacg
>A/muscovy duck/Bac Ninh/07-69/2007 | EPI_ISL_81016 | A / H5N1
ggccccctcaaagccgaacgctcaccgtgcccagtgaggactgcagcgtagacg
>A/duck/Hai Phong /208/2006 | EPI_ISL_64352 | A / H5N1
------------------------------------------------------
>A/Muscovy duck/Vietnam/213/2005 | EPI_ISL_27336 | A / H5N1
ggccccctcaaagccgaacgctcaccgtgcccagtgaggactgcagcgtagacg
>A/chicken/Hong Kong/86.3/2002 | EPI_ISL_9945 | A / H5N1
ggccccctcaaagccgaacgctcaccgtgcccagtgaggactgcagcgtagacg
>A/Ck/HK/YU22/2002 | EPI_ISL_4171 | A / H5N1
ggccccctcaaagccgaacgctcaccgtgcccagtgaggactgcagcgtagacg
>A/duck/Yunnan/5310/2006 | EPI_ISL_24611 | A / H5N1
ggccccctcaaagctgaacgctcaccgtgcccagtgaggactgcagcgtagacg
>A/goose/Yunnan/6384/2006 | EPI_ISL_24623 | A / H5N1
ggccccctcaaagccgaacgctcaccgtgcccagtgaggactgcagcgtagacg
>A/goose/Yunnan/5769/2006 | EPI_ISL_24620 | A / H5N1
ggccccctcaaagccgaacgctcaccgtgcccagtgaggactgcagcgtagacg
>A/goose/Yunnan/5979/2006 | EPI_ISL_24621 | A / H5N1
ggccccctcaaagccgaacgctcaccgtgcccagtgaggactgcagcgtagacg
>A/goose/Yunnan/5540/2006 | EPI_ISL_24618 | A / H5N1
ggccccctcaaagccgaacgctcaccgtgcccagtgaggactgcagcgtagacg
>A/goose/Yunnan/5599/2006 | EPI_ISL_24619 | A / H5N1
ggccccctcaaagccgaacgctcaccgtgcccagtgaggactgcagcgtagacg
>A/Muscovy duck/Vietnam/41/2007 | EPI_ISL_16242 | A / H5N1
ggccccctcaaagccgaacgctcaccgtgcccagtgaggactgcagcgtagacg
>A/duck/Vietnam/43/2007 | EPI_ISL_16243 | A / H5N1
ggccccctcaaagccgaacgctcaccgtgcccagtgaggactgcagcgtagacg
>A/Muscovy duck/Vietnam/48/2007 | EPI_ISL_16244 | A / H5N1
ggccccctcaaagccgaacgctcaccgtgcccagtgaggactgcagcgtagacg
>A/duck/Vietnam/50/2007 | EPI_ISL_16246 | A / H5N1
ggccccctcaaagccgaacgctcaccgtgcccagtgaggactgcagcgtagacg
>A/Muscovy duck/Vietnam/51/2007 | EPI_ISL_16247 | A / H5N1
ggccccctcaaagccgaacgctcaccgtgcccagtgaggactgcagcgtagacg
>A/blue magpie/Hong Kong/1993/2007 | EPI_ISL_25682 | A / H5N1
ggccccctcaaagccgaacgctcaccgtgcccagtgaggactgcagcgtagacg
>A/silver-eared mesia/Hong Kong/2065/2007 | EPI_ISL_25683 | A / H5N1
ggccccctcaaagccgaacgctcaccgtgcccagtgaggactgcagcgtagacg
>A/common kestrel/Hong Kong/2372/2007 | EPI_ISL_25684 | A / H5N1
ggccccctcaaagccgaacgctcaccgtgcccagtgaggactgcagcgtagacg
>A/duck/Vietnam/NCVD-49/07 | EPI_ISL_22886 | A / H5N1
ggccccctcaaagccgaacgctcaccgtgcccagtgaggactgcagcgtagacg
>A/duck/Vietnam/NCVD-50/07 | EPI_ISL_22887 | A / H5N1
ggccccctcaaagccgaacgctcaccgtgcccagtgaggactgcagcgtagacg
>A/duck/Vietnam/NCVD-53/07 | EPI_ISL_22888 | A / H5N1
ggccccctcaaagccgaacgctcaccgtgcccagtgaggactgcagcgtagacg
>A/duck/Vietnam/NCVD-54/07 | EPI_ISL_22889 | A / H5N1
ggccccctcaaagccgaacgctcaccgtgcccagtgaggactgcagcgtagacg
>A/duck/Vietnam/NCVD-70/07 | EPI_ISL_22902 | A / H5N1
ggccccctcaaagccgaacgctcaccgtgcccagtgaggactgcagcgtagacg
>A/duck/Vietnam/NCVD-81/07 | EPI_ISL_22906 | A / H5N1
ggccccctcaaagccgaacgctcaccgtgcccagtgaggactgcagcgtagacg
>A/muscovy duck/Vietnam/NCVD-51/2007 | EPI_ISL_24596 | A / H5N1
ggccccctcaaagccgaacgctcaccgtgcccagtgaggactgcagcgtagacg
>A/muscovy duck/Vietnam/NCVD-67/2007 | EPI_ISL_24599 | A / H5N1
ggccccctcaaagccgaacgctcaccgtgcccagtgaggactgcagcgtagacg
>A/chicken/Vietnam/NCVD-20/2007 | EPI_ISL_25639 | A / H5N1
ggccccctcaaagccgaacgctcaccgtgcccagtgaggactgcagcgtagacg
>A/duck/Vietnam/NCVD-56/07 | EPI_ISL_22891 | A / H5N1
ggccccctcaaagccgaacgctcaccgtgcccagtgaggactgcagcgtagacg
>A/duck/Vietnam/NCVD-57/07 | EPI_ISL_22892 | A / H5N1
ggccccctcaaagccgaacgctcaccgtgcccagtgaggactgcagcgtagacg
>A/duck/Vietnam/NCVD-63/07 | EPI_ISL_22898 | A / H5N1
ggccccctcaaagccgaacgctcaccgtgcccagtgaggactgcagcgtagacg
>A/duck/Vietnam/NCVD-65/07 | EPI_ISL_22900 | A / H5N1
ggccccctcaaagccgaacgctcaccgtgcccagtgaggactgcagcgtagacg
>A/muscovy duck/Vietnam/NCVD-47/2007 | EPI_ISL_24595 | A / H5N1
ggccccctcaaagccgaacgctcaccgtgcccagtgaggactgcagcgtagacg
>A/duck/Vietnam/NCVD-64/07 | EPI_ISL_22899 | A / H5N1
ggccccctcaaagccgaacgctcaccgtgcccagtgaggactgcagcgtagacg
>A/duck/Vietnam/NCVD-62/07 | EPI_ISL_22897 | A / H5N1
ggccccctcaaagccgaacgctcaccgtgcccagtgaggactgcagcgtagacs
>A/chicken/Vietnam/NCVD-74/07 | EPI_ISL_22904 | A / H5N1
ggccccctcaaagccgaacgctcaccgtgcccagtgaggactgcagcgtagacg
>A/muscovy duck/Vietnam/NCVD-66/2007 | EPI_ISL_24598 | A / H5N1
ggccccctcaaagccgaacgctcaccgtgcccagtgaggactgcagcgtagacg
>A/duck/Vietnam/NCVD-55/07 | EPI_ISL_22890 | A / H5N1
ggccccctcaaagccgaacgctcaccgtgcccagtgaggactgcagcgtagacg
>A/duck/Vietnam/NCVD-82/07 | EPI_ISL_22907 | A / H5N1
ggccccctcaaagccgaacgctcaccgtgcccagtgaggactgcagcgtagacg
>A/duck/Vietnam/NCVD-68/07 | EPI_ISL_22901 | A / H5N1
ggccccctcaaagccgaacgctcaccgtgcccagtgaggactgcagcgtagacg
>A/duck/Vietnam/NCVD-60/07 | EPI_ISL_22895 | A / H5N1
ggccccctcaaagccgaacgctcaccgtgcccagtgaggactgcagcgtagacg
>A/duck/Vietnam/NCVD-61/07 | EPI_ISL_22896 | A / H5N1
ggccccctcaaagccgaacgctcaccgtgcccagtgaggactgcagcgtagacg
>A/duck/Vietnam/NCVD-76/07 | EPI_ISL_22905 | A / H5N1
ggccccctcaaagccgaacgctcaccgtgcccagtgaggactgcagcgtagacg
>A/muscovy duck/Vietnam/NCVD-52/2007 | EPI_ISL_24597 | A / H5N1
ggccccctcaaagccgaacgctcaccgtgcccagtgaggactgcagcgtagacg
>A/Muscovy duck/Vietnam/56/2007 | EPI_ISL_16252 | A / H5N1
ggccccctcaaagccgaacgctcaccgtgcccagtgaggactgcagcgtagacg
>A/duck/Vietnam/53/2007 | EPI_ISL_16249 | A / H5N1
ggccccctcaaagccgaacgctcaccgtgcccagtgaggactgcagcgtagacg
>A/chicken/Vietnam/NCVD-44/2007 | EPI_ISL_25658 | A / H5N1
ggccccctcaaagccgaacactcaccgtgcccagtgaggactgcagcgtagacg
>A/chicken/Vietnam/NCVD-45/2007 | EPI_ISL_25659 | A / H5N1
ggccccctcaaagccgaacactcaccgtgcccagtgaggactgcagcgtagacg
>A/Muscovy duck/Vietnam/NCVD-46/2007 | EPI_ISL_25660 | A / H5N1
ggccccctcaaagccgaacactcaccgtgcccagtgaggactgcagcgtagacg
>A/duck/Vietnam/NCVD-100/2007 | EPI_ISL_29503 | A / H5N1
ggccccctcaaagccgaacgctcaccgtgcccagtgaggactgcagcgtagacg
>A/scaly-breasted munia/Hong Kong/2572/2007 | EPI_ISL_63601 | A / H5N1
ggccccctcaaagccgaacgctcaccgtgcccagtgaggactgcagcgtagacg
>A/house crow/Hong Kong/719/2007 | EPI_ISL_25677 | A / H5N1
ggccccctcaaagccgaacgctcaccgtgcccagtgaggactgcagcgtagacg
>A/white-backed munia/Hong Kong/828/2007 | EPI_ISL_25679 | A / H5N1
ggccccctcaaagccgaacgctcaccgtgcccagtgaggactgcagcgtagacg
>A/Japanese white-eye/Hong Kong/737/2007 | EPI_ISL_25678 | A / H5N1
ggccccctcaaagccgaacgctcaccgtgcccagtgaggactgcagcgtagacg
>A/house crow/Hong Kong/1203/2007 | EPI_ISL_25681 | A / H5N1
ggccccctcaaagccgaacgctcaccgtgcccagtgaggactgcagcgtagacg
>A/Muscovy duck/Vietnam/54/2007 | EPI_ISL_16250 | A / H5N1
ggccccctcaaagccgaacgctcaccgtgcccagtgaggactgcagcgtagacg
>A/duck/Vietnam/55/2007 | EPI_ISL_16251 | A / H5N1
ggccccctcaaagccgaacgctcaccgtgcccagtgaggactgcagcgtagacg
>A/duck/Vietnam/NCVD-71/07 | EPI_ISL_22903 | A / H5N1
ggccccctcaaagccgaacgctcaccgtgcccagtgaggactgcagcgtagacg
>A/duck/Phu Tho/07-92/2007 | EPI_ISL_63489 | A / H5N1
ggccccctcaaagccgaacgctcaccgtgcccagtgaggactgcagcgtagacg
>A/duck/Nghe An/07-49/2007 | EPI_ISL_80939 | A / H5N1
ggccccctcaaagccgaacgctcaccgtgcccagtgaggactgcagcgtagacg
>A/duck/Ha Tinh/07-53/2007 | EPI_ISL_80940 | A / H5N1
ggccccctcaaagccgaacgctcaccgtgcccagtgaggactgcagcgtagacg
>A/muscovy duck/Son La/07-85/2007 | EPI_ISL_81020 | A / H5N1
ggccccctcaaagccgaacgctcaccgtgcccagtgaggactgcagcgtagacg
>A/duck/Nam Dinh/07-55/2007 | EPI_ISL_80941 | A / H5N1
ggccccctcaaagccgaacgctcaccgtgcccagtgaggactgcagcgtagacg
>A/duck/Thai Ninh/07-86/2007 | EPI_ISL_80949 | A / H5N1
ggccccctcaaagccgaacgctcaccgtgcccagtgaggactgcagcgtagacg
>A/duck/Nam Dinh/07-91/2007 | EPI_ISL_80954 | A / H5N1
ggccccctcaaagccgaacgctcaccgtgcccagtgaggactgcagcgtagacg
>A/duck/Ninh Binh/07-68/2007 | EPI_ISL_80944 | A / H5N1
ggccccctcaaagccgaacgctcaccgtgcccagtgaggactgcagcgtagacg
>A/duck/Nam Dinh/07-88/2007 | EPI_ISL_80951 | A / H5N1
ggccccctcaaagccgaacgctcaccgtgcccagtgaggactgcagcgtagacg
>A/muscovy duck/Ha Nam/07-47/2007 | EPI_ISL_81017 | A / H5N1
ggccccctcaaagccgaacgctcaccgtgcccagtgaggactgcagcgtagacg
>A/muscovy duck/Nam Dinh/07-87/2007 | EPI_ISL_81021 | A / H5N1
ggccccctcaaagccgaacgctcaccgtgcccagtgaggactgcagcgtagacg
>A/chicken/Thai Binh/07-89/2007 | EPI_ISL_80952 | A / H5N1
ggccccctcaaagccgaacgctcaccgtgcccagtgaggactgcagcgtagacg
>A/muscovy duck/Thai Binh/07-90/2007 | EPI_ISL_81022 | A / H5N1
ggccccctcaaagccgaacgctcaccgtgcccagtgaggactgcagcgtagacg
>A/chicken/Ha Nam/07-83/2007 | EPI_ISL_80946 | A / H5N1
ggccccctcaaagccgaacgctcaccgtgcccagtgaggactgcagcgtagacg
>A/muscovy duck/Ha Nam/07-84/2007 | EPI_ISL_81019 | A / H5N1
ggccccctcaaagccgaacgctcaccgtgcccagtgaggactgcagcgtagacg
>A/avian/Hong Kong/2065/2007 | EPI_ISL_80925 | A / H5N1
ggccccctcaaagccgaacgctcaccgtgcccagtgaggactgcagcgtagacg
>A/avian/Hong Kong/0719/2007 | EPI_ISL_80926 | A / H5N1
ggccccctcaaagccgaacgctcaccgtgcccagtgaggactgcagcgtagacg
>A/avian/Hong Kong/0828/2007 | EPI_ISL_80927 | A / H5N1
ggccccctcaaagccgaacgctcaccgtgcccagtgaggactgcagcgtagacg
>A/avian/Hong Kong/1993/2007 | EPI_ISL_80929 | A / H5N1
ggccccctcaaagccgaacgctcaccgtgcccagtgaggactgcagcgtagacg
>A/avian/Hong Kong/2372/2007 | EPI_ISL_80928 | A / H5N1
ggccccctcaaagccgaacgctcaccgtgcccagtgaggactgcagcgtagacg
>A/chicken/Bac Giang/07-74/2007 | EPI_ISL_80945 | A / H5N1
ggccccctcaaagccgaacgctcaccgtgcccagtgaggactgcagcgtagacg
>A/muscovy duck/Bac Gieng/07-66/2007 | EPI_ISL_81018 | A / H5N1
ggccccctcaaagccgaacgctcaccgtgcccagtgaggactgcagcgtagacg
>A/duck/Phu Tho/07-48/2007 | EPI_ISL_80938 | A / H5N1
ggccccctcaaagccgaacgctcaccgtgcccagtgaggactgcagcgtagacg
>A/duck/Vietnam/NCVD-48/07 | EPI_ISL_22885 | A / H5N1
ggccccctcaaagccgaacgctcaccgtgcccagtgaggactgcagcgtagacg
>A/crested myna/Hong Kong/540/2006 | EPI_ISL_10662 | A / H5N1
ggccccctcaaagccgaacgctcaccgtgcccagtgaggactgcagcgtagacg
>A/duck/Guiyang/293/2006 | EPI_ISL_10700 | A / H5N1
ggccccctcaaagccgaacgctcaccgtgcccagtgaggactgcagcgtagacg
>A/chicken/Fujian/10039/2005 | EPI_ISL_10720 | A / H5N1
ggccccctcaaagccgaacgctcaccgtgcccagtgaggactgcagcgtagacg
>A/chicken/Fujian/10313/2005 | EPI_ISL_10721 | A / H5N1
ggccccctcaaagccgaacgctcaccgtgcccagtgaggactgcagcgtagacg
>A/duck/Fujian/11311/2005 | EPI_ISL_10725 | A / H5N1
ggccccctcaaagccgaacgctcaccgtgcccagtgaggactgcagcgtagacg
>A/chicken/Fujian/11933/2005 | EPI_ISL_10726 | A / H5N1
ggccccctcaaagccgaacgctcaccgtgcccagtgaggactgcagcgtagacg
>A/duck/Nong-Khai/Thailand/KU-56/2007 | EPI_ISL_63488 | A / H5N1
ggccccctcaaagccgaacgctcaccgtgcccagtgaggactgcagcgtatacg
>A/chicken/Hong Kong/D-06-0947/2006 | EPI_ISL_64309 | A / H5N1
------------------------------------------------------
>A/duck/Vietnam/52/2007 | EPI_ISL_16248 | A / H5N1
ggccccctcaaagccgaacgctcaccgtgcccagtgaggactgcagcgtagacg
>A/duck/Vietnam/38/2007 | EPI_ISL_16240 | A / H5N1
ggccccctcaaagccgaacgctcaccgtgcccagtgaggactgcagcgtagacg
>A/Muscovy duck/Vietnam/49/2007 | EPI_ISL_16245 | A / H5N1
ggccccctcaaagccgaacgctcaccgtgcccagtgaggactgcagcgtagacg
>A/muscovy duck/Vietnam/NCVD-69/2007 | EPI_ISL_24600 | A / H5N1
ggccccctcaaagccgaacgctcaccgtgcccagtgaggactgcagcgtagacg
>A/chicken/Vietnam/NCVD-40/2007 | EPI_ISL_25654 | A / H5N1
ggccccctcaaagccgaacgctcaccgtgcccagtgaggactgcagcgtagacg
>A/chicken/Vietnam/NCVD-41/2007 | EPI_ISL_25655 | A / H5N1
ggccccctcaaagccgaacgctcaccgtgcccagtgaggactgcagcgtagacg
>A/chicken/Hai Duong/41/2007 | EPI_ISL_132304 | A / H5N1
ggccccctcaaagccgaacgctcaccgtgcccagtgaggactgcagcgtagacg
>A/Muscovy duck/Hai Duong/46/2007 | EPI_ISL_132312 | A / H5N1
ggccccctcaaagccgaacgctcaccgtgcccagtgaggactgcagcgtagacg
>A/grey heron/Hong Kong/728/2004 | EPI_ISL_9942 | A / H5N1
ggccccctcaaagccgaacgctcaccgtgcccagtgaggactgcagcgtagacg
>A/grey heron/Hong Kong/837/2004 | EPI_ISL_9959 | A / H5N1
ggccccctcaaagccgaacgctcaccgtgcccagtgaggactgcagcgtagacg
>A/Chinese pond heron/Hong Kong/18/2005 | EPI_ISL_9960 | A / H5N1
ggccccctcaaagccgaacgctcaccgtgcccagtgaggactgcagcgtagacg
>A/chicken/Laos/P0171/2007 | EPI_ISL_24697 | A / H5N1
ggccccctcaaagccgaacgctcaccgtgcccagtgaggactgcagcgtagacg
>A/duck/Vietnam/NCVD-458/2010 | EPI_ISL_94677 | A / H5N1
ggccccctcaaagccgaacgctcaccgtgcccagtgaggactgcagcgtagacg
>A/duck/Vietnam/NCVD-456/2010 | EPI_ISL_100263 | A / H5N1
ggccccctcaaagccgaacgctcaccgtgcccagtgaggactgcagcgtagacg
>A/duck/Vietnam/NCVD-645/2010 | EPI_ISL_136241 | A / H5N1
ggccccctcaaagccgaacgctcaccgtgcccagtgaggactgcagcgtagacg
>A/duck/Vietnam/NCVD-449/2010 | EPI_ISL_100262 | A / H5N1
ggccccctcaaagccgaacgctcaccgtgcccagtgaggactgcagcgtagacg
>A/duck/Vietnam/NCVD-431/2010 | EPI_ISL_94674 | A / H5N1
ggccccctcaaagccgaacgctcaccgtgcccagtgaggactgcagcgtagacg
>A/chicken/Vietnam/NCVD-389/2009 | EPI_ISL_80604 | A / H5N1
ggccccctcaaagccgaacgctcaccgtgcccagtgaggactgcagcgtagacg
>A/chicken/Vietnam/NCVD-390/2009 | EPI_ISL_80605 | A / H5N1
ggccccctcaaagccgaacgctcaccgtgcccagtgaggactgcagcgtagacg
>A/duck/Vietnam/NCVD-423/2010 | EPI_ISL_80713 | A / H5N1
ggccccctcaaagccgaacgctcaccgtgcccagtgaggactgcagcgtagacg
>A/chicken/Vietnam/NCVD-459/2010 | EPI_ISL_100265 | A / H5N1
ggccccctcaaagccgaacgctcaccgtgcccagtgaggactgcagcgtagacg
>A/duck/Vietnam/NCVD-460/2010 | EPI_ISL_100266 | A / H5N1
ggccccctcaaagccgaacgctcaccgtgcccagtgaggactgcagcgtagacg
>A/duck/Vietnam/NCVD-461/2010 | EPI_ISL_100267 | A / H5N1
ggccccctcaaagccgaacgctcaccgtgcccagtgaggactgcagcgtagacg
>A/chicken/Vietnam/NCVD-699/2011 | EPI_ISL_136104 | A / H5N1
ggccccctcaaagccgaacgctcaccgtgcccagtgaggactgcagcgtagacg
>A/duck/Vietnam/NCVD-851/2011 | EPI_ISL_136142 | A / H5N1
ggccccctcaaagccgaacgctcaccgtgcccagtgaggactgcagcgtagacg
>A/duck/Vietnam/NCVD-859/2011 | EPI_ISL_136143 | A / H5N1
ggccccctcaaagccgaacgctcaccgtgcccagtgaggactgcagcgtagacg
>A/duck/Vietnam/NCVD-711/2011 | EPI_ISL_136150 | A / H5N1
ggccccctcaaagccgaacgctcaccgtgcccagtgaggactgcagcgtagacg
>A/chicken/Vietnam/NCVD-709/2011 | EPI_ISL_136167 | A / H5N1
ggccccctcaaagccgaacgctcaccgtgcccagtgaggactgcagcgtagacg
>A/chicken/Vietnam/NCVD-710/2011 | EPI_ISL_136168 | A / H5N1
ggccccctcaaagccgaacgctcaccgtgcccagtgaggactgcagcgtagacg
>A/duck/Vietnam/NCVD-861/2011 | EPI_ISL_136144 | A / H5N1
ggccccctcaaagccgaacgctcaccgtgcccagtgaggactgcagcgtagacg
>A/duck/Vietnam/NCVD-712/2011 | EPI_ISL_136148 | A / H5N1
ggccccctcaaagccgaacgctcaccgtgcccagtgaggactgcagcgtagacg
>A/duck/Vietnam/NCVD-714/2011 | EPI_ISL_136171 | A / H5N1
ggccccctcaaagccgaacgctcaccgtgcccagtgaggactgcagcgtagacg
>A/chicken/Vietnam/NCVD-700/2011 | EPI_ISL_95097 | A / H5N1
ggccccctcaaagccgaacgctcaccgtgcccagtgaggactgcagcgtagacg
>A/duck/Hunan/S4030/2011 | EPI_ISL_143941 | A / H5N1
ggccccctcaaagccgaacgctcaccgtgcccagtgaggactgcagcgtagacg
>A/duck/Vietnam/NCVD-806/2011 | EPI_ISL_136149 | A / H5N1
ggccccctcaaagccgaacgctcaccgtgcccagtgaggactgcagcgtagacg
>A/chicken/Vietnam/NCVD-802/2011 | EPI_ISL_136237 | A / H5N1
ggccccctcaaagccgaacgctcaccgtgcccagtgaggactgcagcgtagacg
>A/duck/Vietnam/NCVD-1018/2011 | EPI_ISL_136152 | A / H5N1
ggccccctcaaagccgaacgctcaccgtgcccagtgaggactgcagcgtagacg
>A/duck/Vietnam/NCVD-1029/2011 | EPI_ISL_136156 | A / H5N1
ggccccctcaaagccgaacgctcaccgtgcccagtgaggactgcagcgtagacg
>A/duck/Vietnam/NCVD-1022/2011 | EPI_ISL_136153 | A / H5N1
ggccccctcaaagccgaacgctcaccgtgcccagtgaggactgcagcgtagacg
>A/duck/Vietnam/NCVD-935/2011 | EPI_ISL_136159 | A / H5N1
ggccccctcaaagccgaacgctcaccgtgcccagtgaggactgcagcgtagacg
>A/duck/Vietnam/NCVD-1252/2011 | EPI_ISL_136179 | A / H5N1
ggccccctcaaagccgaacgctcaccgtgcccagtgaggactgcagcgtagacg
>A/dove/Vietnam/NCVD-1178/2012 | EPI_ISL_136203 | A / H5N1
ggccccctcaaagccgaacgctcaccgtgcccagtgaggactgcagcgtagacg
>A/chicken/Vietnam/NCVD-1248/2012 | EPI_ISL_136219 | A / H5N1
ggccccctcaaagccgaacgctcaccgtgcccagtgaggactgcagcgtagacg
>A/duck/Vietnam/NCVD-1253/2012 | EPI_ISL_136220 | A / H5N1
ggccccctcaaagccgaacgctcaccgtgcccagtgaggactgcagcgtagacg
>A/duck/Vietnam/NCVD-1312/2012 | EPI_ISL_136224 | A / H5N1
ggccccctcaaagccgaacgctcaccgtgcccagtgaggactgcagcgtagacg
>A/chicken/Vietnam/NCVD-1247/2012 | EPI_ISL_136230 | A / H5N1
ggccccctcaaagccgaacgctcaccgtgcccagtgaggactgcagcgtagacg
>A/duck/Vietnam/NCVD3-8/2011 | EPI_ISL_136306 | A / H5N1
ggccccctcaaagccgaacgctcaccgtgcccagtgaggactgcagcgtagacg
>A/duck/Vietnam/NCVD3-31/2011 | EPI_ISL_136307 | A / H5N1
ggccccctcaaagccgaacgctcaccgtgcccagtgaggactgcagcgtagacg
>A/duck/Vietnam/NCVD-890/2010 | EPI_ISL_136165 | A / H5N1
ggccccctcaaagccgaacgctcaccgtgcccagtgaggactgcagcgtagacg
>A/duck/Vietnam/NCVD-891/2010 | EPI_ISL_136166 | A / H5N1
ggccccctcaaagccgaacgctcaccgtgcccagtgaggactgcagcgtagacg
>A/duck/Vietnam/NCVD-758/2011 | EPI_ISL_136176 | A / H5N1
ggccccctcaaagccgaacgctcaccgtgcccagtgaggactgcagcgtagacg
>A/duck/Vietnam/NCVD-759/2011 | EPI_ISL_136177 | A / H5N1
ggccccctcaaagccgaacgctcaccgtgcccagtgaggactgcagcgtagacg
>A/duck/Vietnam/NCVD-760/2011 | EPI_ISL_136178 | A / H5N1
ggccccctcaaagccgaacgctcaccgtgcccagtgaggactgcagcgtagacg
>A/chicken/Vietnam/NCVD-1177/2012 | EPI_ISL_136202 | A / H5N1
ggccccctcaaagccgaacgctcaccgtgcccagtgaggactgcagcgtagacg
>A/duck/Vietnam/NCVD-931/2011 | EPI_ISL_136233 | A / H5N1
ggccccctcaaagccgaacgctcaccgtgcccagtgaggactgcagcgtagacg
>A/duck/Vietnam/NCVD-850/2011 | EPI_ISL_136240 | A / H5N1
ggccccctcaaagccgaacgctcaccgtgcccagtgaggactgcagcgtagacg
>A/duck/Vietnam/NCVD-1251/2011 | EPI_ISL_136313 | A / H5N1
ggccccctcaaagccgaacgctcaccgtgcccagtgaggactgcagcgtagacg
>A/chicken/Vietnam/NCVD-702/2011 | EPI_ISL_136105 | A / H5N1
ggccccctcaaagccgaacgctcaccgtgcccagtgaggactgcagcgtagacg
>A/chicken/Vietnam/NCVD-705/2011 | EPI_ISL_136108 | A / H5N1
ggccccctcaaagccgaacgctcaccgtgcccagtgaggactgcagcgtagacg
>A/chicken/Vietnam/NCVD-703/2011 | EPI_ISL_136106 | A / H5N1
ggccccctcaaagccgaacgctcaccgtgcccagtgaggactgcagcgtagacg
>A/chicken/Vietnam/NCVD-704/2011 | EPI_ISL_136107 | A / H5N1
ggccccctcaaagccgaacgctcaccgtgcccagtgaggactgcagcgtagacg
>A/duck/Vietnam/NCVD-948/2011 | EPI_ISL_136133 | A / H5N1
ggccccctcaaagccgaacgctcaccgtgcccagtgaggactgcagcgtagacg
>A/duck/Vietnam/NCVD-952/2011 | EPI_ISL_136151 | A / H5N1
ggccccctcaaagccgaacgctcaccgtgcccagtgaggactgcagcgtagacg
>A/duck/Vietnam/NCVD-947/2011 | EPI_ISL_136162 | A / H5N1
ggccccctcaaagccgaacgctcaccgtgcccagtgaggactgcagcgtagacg
>A/chicken/Vietnam/NCVD-752/2011 | EPI_ISL_136163 | A / H5N1
ggccccctcaaagccgaacgctcaccgtgcccagtgaggactgcagcgtagacg
>A/duck/Vietnam/NCVD-754/2011 | EPI_ISL_136175 | A / H5N1
ggccccctcaaagccgaacgctcaccgtgcccagtgaggactgcagcgtagacg
>A/chicken/Vietnam/NCVD-753/2011 | EPI_ISL_136214 | A / H5N1
ggccccctcaaagccgaacgctcaccgtgcccagtgaggactgcagcgtagacg
>A/duck/Vietnam/NCVD-1269/2012 | EPI_ISL_136222 | A / H5N1
ggccccctcaaagccgaacgctcaccgtgcccagtgaggactgcagcgtagacg
>A/duck/Vietnam/NCVD-1182/2012 | EPI_ISL_136311 | A / H5N1
ggccccctcaaagccgaacgctcaccgtgcccagtgaggactgcagcgtagacg
>A/duck/Vietnam/NCVD-KA368/2012 | EPI_ISL_170545 | A / H5N1
ggccccctcaaagccgaacgctcaccgtgcccagtgaggactgcagcgtagacg
>A/chicken/Vietnam/NCVD-1963/2012 | EPI_ISL_136247 | A / H5N1
ggccccctcaaagccgaacgctcaccgtgcccagtgaggactgcagcgtagacg
>A/chicken/Vietnam/NCVD-715/2011 | EPI_ISL_136319 | A / H5N1
ggccccctcaaagccgaacgctcaccgtgcccagtgaggactgcagcgtagacg
>A/chicken/Vietnam/NCVD-675/2011 | EPI_ISL_131876 | A / H5N1
ggccccctcaaagccgaacgctcaccgtgcccagtgaggactgcagcgtagacg
>A/chicken/Vietnam/NCVD14-A384/2014 | EPI_ISL_245202 | A / H5N1
ggccccctcaaagccgaacgctcaccgtgcccagtgaggactgcagcgtagacg
>A/chicken/Vietnam/NCVD14-A390/2014 | EPI_ISL_245215 | A / H5N1
ggccccctcaaagccgaacgctcaccgtgcccagtgaggactgcagcgtagacg
>A/duck/Vietnam/NCVD1-48/2011 | EPI_ISL_136199 | A / H5N1
ggccccctcaaagccgaacgctcaccgtgcccagtgaggactgcagcgtagacg
>A/duck/Vietnam/NCVD-815/2010 | EPI_ISL_136238 | A / H5N1
ggccccctcaaagccgaacgctcaccgtgcccagtgaggactgcagcgtagacg
>A/chicken/Vietnam/NCVD-1040/2011 | EPI_ISL_136299 | A / H5N1
ggccccctcaaagccgaacgctcaccgtgcccagtgaggactgcagcgtagacg
>A/duck/Vietnam/NCVD-1042/2011 | EPI_ISL_136300 | A / H5N1
ggccccctcaaagccgaacgctcaccgtgcccagtgaggactgcagcgtagacg
>A/duck/Vietnam/NCVD-1044/2011 | EPI_ISL_136301 | A / H5N1
ggccccctcaaagccgaacgctcaccgtgcccagtgaggactgcagcgtagacg
>A/duck/Vietnam/NCVD-1048/2011 | EPI_ISL_136302 | A / H5N1
ggccccctcaaagccgaacgctcaccgtgcccagtgaggactgcagcgtagacg
>A/chicken/Vietnam/NCVD-1038/2011 | EPI_ISL_136320 | A / H5N1
ggccccctcaaagccgaacgctcaccgtgcccagtgaggactgcagcgtagacg
>A/duck/CaMau/0237/2015 | EPI_ISL_224907 | A / H5N1
ggccccctcaaagccgaacgctcaccgtgcccagtgaggactgcagcgtagacg
>A/chicken/Vietnam/NCVD-398/2010 | EPI_ISL_80633 | A / H5N1
ggccccctcaaagccgaacgctcaccgtgcccagtgaggactgcagcgtagacg
>A/chicken/Vietnam/NCVD-399/2010 | EPI_ISL_80634 | A / H5N1
ggccccctcaaagccgaacgctcaccgtgcccagtgaggactgcagcgtagacg
>A/duck/Vietnam/NCVD-664/2010 | EPI_ISL_136100 | A / H5N1
ggccccctcaaagccgaacgctcaccgtgcccagtgaggactgcagcgtagacg
>A/duck/Vietnam/NCVD-680/2011 | EPI_ISL_136101 | A / H5N1
ggccccctcaaagccgaacgctcaccgtgcccagtgaggactgcagcgtagacg
>A/chicken/Vietnam/NCVD-1059/2011 | EPI_ISL_136304 | A / H5N1
ggccccctcaaagccgaacgctcaccgtgcccagtgaggactgcagcgtagacg
>A/chicken/Vietnam/NCVD14-A381/2014 | EPI_ISL_245187 | A / H5N1
ggccccctcaaagccgaacgctcaccgtgcccagtgaggactgcagcgtagacg
>A/duck/Vietnam/NCVD-0033/2013 | EPI_ISL_245297 | A / H5N1
ggccccctcaaagccgaacgctcaccgtgcccagtgaggactgcagcgtagacg
>A/chicken/Vietnam/NCVD-685/2011 | EPI_ISL_136102 | A / H5N1
ggccccctcaaagccgaacgctcaccgtgcccagtgaggactgcagcgtagacg
>A/chicken/Vietnam/NCVD-686/2011 | EPI_ISL_94675 | A / H5N1
ggccccctcaaagccgaacgctcaccgtgcccagtgaggactgcagcgtagacg
>A/duck/Vietnam/NCVD-1221/2012 | EPI_ISL_136213 | A / H5N1
ggccccctcaaagccgaacgctcaccgtgcccagtgaggactgcagcgtagacg
>A/chicken/Khanhhoa/CVVI-28/2014 | EPI_ISL_167369 | A / H5N1
ggccccctcaaagccgaacgctcaccgtgcccagtgaggactgcagcgtagacg
>A/duck/Vietnam/NCVD-KA30/2012 | EPI_ISL_170535 | A / H5N1
ggccccctcaaagccgaacgctcaccgtgcccagtgaggactgcagcgtagacg
>A/duck/Vietnam/NCVD14-A387/2014 | EPI_ISL_245210 | A / H5N1
ggccccctcaaagccgaacgctcaccgtgcccagtgaggactgcagcgtagacg
>A/duck/Vietnam/NCVD-945/2011 | EPI_ISL_136161 | A / H5N1
ggccccctcaaagccgaacgctcaccgtgcccagtgaggactgcagcgtagacg
>A/duck/Vietnam/NCVD-946/2011 | EPI_ISL_136234 | A / H5N1
ggccccctcaaagccgaacgctcaccgtgcccagtgaggactgcagcgtagacg
>A/chicken/Vietnam/NCVD-1034/2011 | EPI_ISL_136298 | A / H5N1
ggccccctcaaagccgaacgctcaccgtgcccagtgaggactgcagcgtagacg
>A/chicken/Vietnam/NCVD-854/2011 | EPI_ISL_136192 | A / H5N1
ggccccctcaaagccgaacgctcaccgtgcccagtgaggactgcagcgtaggcg
>A/chicken/Vietnam/NCVD-857/2011 | EPI_ISL_136242 | A / H5N1
ggccccctcaaagccgaacgctcaccgtgcccagtgaggactgcagcgtaggcg
>A/duck/Vietnam/NCVD-825/2011 | EPI_ISL_136239 | A / H5N1
ggccccctcaaagccgaacgctcaccgtgcccagtgaggactgcagcgtaggcg
>A/duck/Vietnam/NCVD-1171/2012 | EPI_ISL_136201 | A / H5N1
ggccccctcaaagccgaacgctcaccgtgcccagtgaggactgcagcgtagacg
>A/duck/Vietnam/NCVD-1306/2012 | EPI_ISL_136223 | A / H5N1
ggccccctcaaagccgaacgctcaccgtgcccagtgaggactgcagcgtagacg
>A/duck/Vietnam/NCVD-1304/2012 | EPI_ISL_136315 | A / H5N1
ggccccctcaaagccgaacgctcaccgtgcccagtgaggactgcagcgtagacg
>A/chicken/Vietnam/NCVD14-A383/2014 | EPI_ISL_245194 | A / H5N1
ggccccctcaaagccgaacgctcaccgtgcccagtgaggactgcagcgtagacg
>A/duck/Vietnam/NCVD-669/2011 | EPI_ISL_136208 | A / H5N1
ggccccctcaaagccgaacgctcaccgtgcccagtgaggactgcagcgtagacg
>A/chicken/Vietnam/NCVD-668/2010 | EPI_ISL_94676 | A / H5N1
ggccccctcaaagccgaacgctcaccgtgcccagtgaggactgcagcgtagacg
>A/muscovy duck/Vietnam/NCVD-1049/2011 | EPI_ISL_136303 | A / H5N1
ggccccctcaaagccgaacgctcaccgtgcccagtgaggactgcagcgtagacg
>A/duck/Vietnam/NCVD-671/2011 | EPI_ISL_136297 | A / H5N1
ggccccctcaaagccgaacgctcaccgtgcccagtgaggactgcagcgtagacg
>A/chicken/Vietnam/NCVD-1488/2012 | EPI_ISL_136248 | A / H5N1
ggccccctcaaagccgaacgctcaccgtgcccagtgaggactgcagcgtagacg
>A/duck/Vietnam/NCVD-KA260/2012 | EPI_ISL_170539 | A / H5N1
ggccccctcaaagccgaacgctcaccgtgcccagtgaggactgcagcgtagacg
>A/chicken/Khanhhoa/CVVI-18/2013 | EPI_ISL_167359 | A / H5N1
ggccccctcaaagccgaacgctcaccgtgcccagtgaggactgcagcgtagacg
>A/Chicken/Shandong/J01/2009 | EPI_ISL_169392 | A / H5N1
ggccccctcaaagccgaacgctcaccgtgcccagtgaggactgcagcgtagacg
>A/chicken/Vietnam/NCVD-421/2010 | EPI_ISL_80635 | A / H5N1
ggccccctcaaagccgaacgctcaccgtgcccagtgaggactgcagcgtagacg
>A/duck/CaMau/0238/2015 | EPI_ISL_224908 | A / H5N1
ggccccctcaaagccgaacgctcaccgtgcccagtgaggactgcagcgtagacg
>A/chicken/Vietnam/NCVD-1255/2012 | EPI_ISL_136129 | A / H5N1
ggccccctcaaagccgaacgctcaccgtgcccagtgaggactgcagcgtagacg
>A/muscovy duck/Vietnam/NCVD-1256/2012 | EPI_ISL_136221 | A / H5N1
ggccccctcaaagccgaacgctcaccgtgcccagtgaggactgcagcgtagacg
>A/chicken/Vietnam/NCVD-1223/2012 | EPI_ISL_136215 | A / H5N1
ggccccctcaaagccgaacgctcaccgtgcccagtgaggactgcagcgtagacg
>A/duck/Vietnam/NCVD-1232/2012 | EPI_ISL_136217 | A / H5N1
ggccccctcaaagccgaacgctcaccgtgcccagtgaggactgcagcgtagacg
>A/duck/Vietnam/NCVD-1234/2012 | EPI_ISL_136218 | A / H5N1
ggccccctcaaagccgaacgctcaccgtgcccagtgaggactgcagcgtagacg
>A/duck/Vietnam/NCVD-1494/2012 | EPI_ISL_136131 | A / H5N1
ggccccctcaaagccgaacgctcaccgtgcccagtgaggactgcagcgtagacg
>A/duck/Vietnam/NCVD-KA310/2012 | EPI_ISL_170543 | A / H5N1
ggccccctcaaagccgaacgctcaccgtgcccagtgaggactgcagcgtagacg
>A/muscovy duck/Vietnam/NCVD-1220/2012 | EPI_ISL_136212 | A / H5N1
ggccccctcaaagccgaacgctcaccgtgcccagtgaggactgcagcgtagacg
>A/duck/Vietnam/NCVD-1210/2012 | EPI_ISL_136226 | A / H5N1
ggccccctcaaagccgaacgctcaccgtgcccagtgaggactgcagcgtagacg
>A/duck/Vietnam/NCVD-1212/2012 | EPI_ISL_136312 | A / H5N1
ggccccctcaaagccgaacgctcaccgtgcccagtgaggactgcagcgtagacg
>A/duck/Vietnam/NCVD-432/2010 | EPI_ISL_100261 | A / H5N1
ggccccctcaaagccgaacgctcaccgtgcccagtgaggactgcagcgtagacg
>A/chicken/Vietnam/NCVD-A675/2011 | EPI_ISL_170553 | A / H5N1
ggccccctcaaagccgaacgctcaccgtgcccagtgaggactgcagcgtagacg
>A/duck/Vietnam/NCVD-672/2011 | EPI_ISL_94673 | A / H5N1
ggccccctcaaagccgaacgctcaccgtgcccagtgaggactgcagcgtagacg
>A/duck/Vietnam/NCVD-673/2011 | EPI_ISL_136206 | A / H5N1
ggccccctcaaagccgaacgctcaccgtgcccagtgaggactgcagcgtagacg
>A/duck/Vietnam/NCVD-674/2011 | EPI_ISL_136207 | A / H5N1
ggccccctcaaagccgaacgctcaccgtgcccagtgaggactgcagcgtagacg
>A/duck/Hunan/S4220/2011 | EPI_ISL_143948 | A / H5N1
ggccccctcaaagccgaacgctcaccgtgcccagtgaggactgcagcgtagacg
>A/duck/Vietnam/NCVD-1283/2012 | EPI_ISL_136103 | A / H5N1
ggccccctcaaagccgaacgctcaccgtgcccagtgaggactgcagcgtagacg
>A/chicken/Vietnam/NCVD-1254/2011 | EPI_ISL_136314 | A / H5N1
ggccccctcaaagccgaacgctcaccgtgcccagtgaggactgcagcgtagacg
>A/chicken/Vietnam/NCVD-1437/2012 | EPI_ISL_136172 | A / H5N1
ggccccctcaaagccgaacgctcaccgtgcccagtgaggactgcagcgtagacg
>A/duck/Vietnam/NCVD129-7/2011 | EPI_ISL_136196 | A / H5N1
ggccccctcaaagccgaacgctcaccgtgcccagtgaggactgcagcgtagacg
>A/duck/Vietnam/NCVD-1463/2012 | EPI_ISL_136246 | A / H5N1
[truncated: 2,104,407 more chars]
