# Supplementary material for: A universal RT-qPCR assay for “One Health” detection of influenza A viruses
Source: PLoS One. 2021 Jan 20;16(1):e0244669. doi: 10.1371/journal.pone.0244669 (PMC7817021; doi:10.1371/journal.pone.0244669)
Supplement: S4 File — (ZIP) [file pone.0244669.s004.zip › Human H3N2 37,046 aln SVIP-MPv2 ROI.fasta]

>A/Ohmuta/T78/1999 | EPI_ISL_77 | A / H3N2
------------------------------------------------------
>A/Ohmuta/T86/1999 | EPI_ISL_78 | A / H3N2
------------------------------------------------------
>A/Aichi/213/2006 | EPI_ISL_355 | A / H3N2
------------------------------------------------------
>A/Aichi/211/2006 | EPI_ISL_354 | A / H3N2
------------------------------------------------------
>A/Aichi/9/2006 | EPI_ISL_347 | A / H3N2
------------------------------------------------------
>A/Aichi/197/2005 | EPI_ISL_345 | A / H3N2
------------------------------------------------------
>A/Aichi/163/2005 | EPI_ISL_598 | A / H3N2
------------------------------------------------------
>A/Aichi/113/2006 | EPI_ISL_601 | A / H3N2
------------------------------------------------------
>A/Aichi/122/2006 | EPI_ISL_352 | A / H3N2
------------------------------------------------------
>A/Aichi/7/2006 | EPI_ISL_346 | A / H3N2
------------------------------------------------------
>A/Aichi/185/2005 | EPI_ISL_357 | A / H3N2
------------------------------------------------------
>A/Aichi/174/05 | EPI_ISL_321 | A / H3N2
------------------------------------------------------
>A/Aichi/108/2006 | EPI_ISL_351 | A / H3N2
------------------------------------------------------
>A/Aichi/19/2006 | EPI_ISL_348 | A / H3N2
------------------------------------------------------
>A/Aichi/134/2006 | EPI_ISL_353 | A / H3N2
------------------------------------------------------
>A/Aichi/143/2005 | EPI_ISL_318 | A / H3N2
------------------------------------------------------
>A/Aichi/166/2005 | EPI_ISL_314 | A / H3N2
------------------------------------------------------
>A/Aichi/136/2005 | EPI_ISL_597 | A / H3N2
------------------------------------------------------
>A/Aichi/165/2005 | EPI_ISL_315 | A / H3N2
------------------------------------------------------
>A/Aichi/188/2005 | EPI_ISL_344 | A / H3N2
------------------------------------------------------
>A/Aichi/80/2006 | EPI_ISL_349 | A / H3N2
------------------------------------------------------
>A/Aichi/37/2006 | EPI_ISL_599 | A / H3N2
------------------------------------------------------
>A/Aichi/64/2006 | EPI_ISL_600 | A / H3N2
------------------------------------------------------
>A/Aichi/82/2006 | EPI_ISL_602 | A / H3N2
------------------------------------------------------
>A/Aichi/198/2006 | EPI_ISL_604 | A / H3N2
------------------------------------------------------
>A/Aichi/104/2006 | EPI_ISL_350 | A / H3N2
------------------------------------------------------
>A/Aichi/201/2006 | EPI_ISL_605 | A / H3N2
------------------------------------------------------
>A/Aichi/164/2005 | EPI_ISL_316 | A / H3N2
------------------------------------------------------
>A/Aichi/14/2006 | EPI_ISL_358 | A / H3N2
------------------------------------------------------
>A/Aichi/173/2006 | EPI_ISL_359 | A / H3N2
------------------------------------------------------
>A/Aichi/172/2006 | EPI_ISL_603 | A / H3N2
------------------------------------------------------
>A/Aichi/145/2005 | EPI_ISL_317 | A / H3N2
------------------------------------------------------
>A/Beijing/403/2009 | EPI_ISL_60971 | A / H3N2
------------------------------------------------------
>A/Hanoi/184/2002 | EPI_ISL_271 | A / H3N2
ggccccctcaaagccgaacgctcaccgtgcccagtgaggactgcagcgtagacg
>A/Hanoi/190/2002 | EPI_ISL_526 | A / H3N2
ggccccctcaaagccgaacgctcaccgtgcccagtgaggactgcagcgtagacg
>A/Hanoi/209/2002 | EPI_ISL_527 | A / H3N2
ggccccctcaaagccgaacgctcaccgtgcccagtgaggactgcagcgtagacg
>A/Hanoi/197/2002 | EPI_ISL_272 | A / H3N2
ggccccctcaaagccgaacgctcaccgtgcccagtgaggactgcagcgtagacg
>A/Hanoi/235/2002 | EPI_ISL_274 | A / H3N2
ggccccctcaaagccgaacgctcaccgtgcccagtgaggactgcagcgtagacg
>A/Hanoi/HN3068/2004 | EPI_ISL_529 | A / H3N2
ggccccctcaaagccgaacgctcaccgtgcccagtgaggactgcagcgtagacg
>A/Hanoi/HN3094/2004 | EPI_ISL_530 | A / H3N2
ggccccctcaaagccgaacgctcaccgtgcccagtgaggactgcagcgtagacg
>A/Hanoi/HN30109/2004 | EPI_ISL_282 | A / H3N2
ggccccctcaaagccgaacgctcaccgtgcccagtgaggactgcagcgtagacg
>A/Hanoi/HN30138/2004 | EPI_ISL_532 | A / H3N2
ggccccctcaaagccgaacgctcaccgtgcccagtgaggactgcagcgtagacg
>A/Hanoi/HN30188/2004 | EPI_ISL_533 | A / H3N2
ggccccctcaaagccgaacgctcaccgtgcccagtgaggactgcagcgtagacg
>A/Hanoi/ND049/2004 | EPI_ISL_534 | A / H3N2
ggccccctcaaagccgaacgctcaccgtgcccagtgaggactgcagcgtagacg
>A/Hanoi/BG003/2004 | EPI_ISL_547 | A / H3N2
ggccccctcaaagccgaacgctcaccgtgcccagtgaggactgcagcgtagacg
>A/New York/244/2004 | EPI_ISL_8197 | A / H3N2
ggccccctcaaagccgaacgctcaccgtgcccagtgaggactgcagcgtagacg
>A/New York/358/2004 | EPI_ISL_8257 | A / H3N2
ggccccctcaaagccgaacgctcaccgtgcccagtgaggactgcagcgtagacg
>A/Christchurch/89/2004 | EPI_ISL_8601 | A / H3N2
ggccccctcaaagccgaacgctcaccgtgcccagtgaggactgcagcgtagacg
>A/Christchurch/90/2004 | EPI_ISL_8602 | A / H3N2
ggccccctcaaagccgaacgctcaccgtgcccagtgaggactgcagcgtagacg
>A/Christchurch/297/2004 | EPI_ISL_8605 | A / H3N2
ggccccctcaaagccgaacgctcaccgtgcccagtgaggactgcagcgtagacg
>A/Christchurch/339/2004 | EPI_ISL_8596 | A / H3N2
ggccccctcaaagccgaacgctcaccgtgcccagtgaggactgcagcgtagacg
>A/New York/364/2004 | EPI_ISL_8613 | A / H3N2
ggccccctcaaagccgaacgctcaccgtgcccagtgaggactgcagcgtagacg
>A/Hanoi/TN403/2005 | EPI_ISL_543 | A / H3N2
ggccccctcaaagccgaacgctcaccgtgcccagtgaggactgcagcgtagacg
>A/New York/382/2005 | EPI_ISL_8191 | A / H3N2
ggccccctcaaagccgaacgctcaccgtgcccagtgaggactgcagcgtagacg
>A/New York/392/2004 | EPI_ISL_8195 | A / H3N2
ggccccctcaaagccgaacgctcaccgtgcccagtgaggactgcagcgtagacg
>A/New York/373/2005 | EPI_ISL_8242 | A / H3N2
ggccccctcaaagccgaacgctcaccgtgcccagtgaggactgcagcgtagacg
>A/New York/243/2005 | EPI_ISL_8965 | A / H3N2
ggccccctcaaagccgaacgctcaccgtgcccagtgaggactgcagcgtagacg
>A/New York/392/2004 | EPI_ISL_8195 | A / H3N2
ggccccctcaaagccgaacgctcaccgtgcccagtgaggactgcagcgtagacg
>A/New York/334/2004 | EPI_ISL_8236 | A / H3N2
ggccccctcaaagccgaacgctcaccgtgcccagtgaggactgcagcgtagacg
>A/New York/206/2005 | EPI_ISL_8963 | A / H3N2
ggccccctcaaagccgaacgctcaccgtgcccagtgaggactgcagcgtagacg
>A/Hanoi/HN3069/2004 | EPI_ISL_281 | A / H3N2
ggccccctcaaagccgaacgctcaccgtgcccagtgaggactgcagcgtagacg
>A/Christchurch/184/2004 | EPI_ISL_8603 | A / H3N2
ggccccctcaaagccgaacgctcaccgtgcccagtgaggactgcagcgtagacg
>A/New York/361/2005 | EPI_ISL_8188 | A / H3N2
ggccccctcaaagccgaacgctcaccgtgcccagtgaggactgcagcgtagacg
>A/New York/374/2004 | EPI_ISL_8215 | A / H3N2
ggccccctcaaagccgaacgctcaccgtgcccagtgaggactgcagcgtagacg
>A/New York/210/2005 | EPI_ISL_8591 | A / H3N2
ggccccctcaaagccgaacgctcaccgtgcccagtgaggactgcagcgtagacg
>A/New York/465/2005 | EPI_ISL_8958 | A / H3N2
ggccccctcaaagccgaacgctcaccgtgcccagtgaggactgcagcgtagacg
>A/New York/357/2005 | EPI_ISL_8209 | A / H3N2
ggccccctcaaagccgaacgctcaccgtgcccagtgaggactgcagcgtagacg
>A/New York/371/2004 | EPI_ISL_8213 | A / H3N2
ggccccctcaaagccgaacgctcaccgtgcccagtgaggactgcagcgtagacg
>A/Christchurch/10/2004 | EPI_ISL_8597 | A / H3N2
ggccccctcaaagccgaacgctcaccgtgcccagtgaggactgcagcgtagacg
>A/New York/319/2004 | EPI_ISL_8273 | A / H3N2
ggccccctcaaagccgaacgctcaccgtgcccagtgaggactgcagcgtagacg
>A/New York/462/2005 | EPI_ISL_8983 | A / H3N2
ggccccctcaaagccgaacgctcaccgtgcccagtgaggactgcagcgtagacg
>A/New York/381/2004 | EPI_ISL_8217 | A / H3N2
ggccccctcaaagccgaacgctcaccgtgcccagtgaggactgcagcgtagacg
>A/New York/98/2004 | EPI_ISL_8221 | A / H3N2
ggccccctcaaagccgaacgctcaccgtgcccagtgaggactgcagcgtagacg
>A/Ashburton/280/2004 | EPI_ISL_8604 | A / H3N2
ggccccctcaaagccgaacgctcaccgtgcccagtgaggactgcagcgtagacg
>A/New York/356/2004 | EPI_ISL_8208 | A / H3N2
ggccccctcaaagccgaacgctcaccgtgcccagtgaggactgcagcgtagacg
>A/New York/369/2005 | EPI_ISL_8211 | A / H3N2
ggccccctcaaagccgaacgctcaccgtgcccagtgaggactgcagcgtagacg
>A/New York/372/2004 | EPI_ISL_8214 | A / H3N2
ggccccctcaaagccgaacgctcaccgtgcccagtgaggactgcagcgtagacg
>A/New York/353/2004 | EPI_ISL_8237 | A / H3N2
ggccccctcaaagccgaacgctcaccgtgcccagtgaggactgcagcgtagacg
>A/New York/258/2005 | EPI_ISL_8966 | A / H3N2
ggccccctcaaagccgaacgctcaccgtgcccagtgaggactgcagcgtagacg
>A/New York/380/2004 | EPI_ISL_8259 | A / H3N2
ggccccctcaaagccgaacgctcaccgtgcccagtgaggactgcagcgtagacg
>A/Christchurch/13/2004 | EPI_ISL_8598 | A / H3N2
ggccccctcaaagccgaacgctcaccgtgcccagtgaggactgcagcgtagacg
>A/Moscow/328/2003 | EPI_ISL_8560 | A / H3N2
ggccccctcaaagccgaacgctcaccgtgcccagtgaggactgcagcgtagacg
>A/Moscow/328/2003 | EPI_ISL_8560 | A / H3N2
ggccccctcaaagccgaacgctcaccgtgcccagtgaggactgcagcgtagacg
>A/New York/376/2005 | EPI_ISL_8614 | A / H3N2
ggccccctcaaagccgaacgctcaccgtgcccagtgaggactgcagcgtagacg
>A/New York/471/2004 | EPI_ISL_8690 | A / H3N2
ggccccctcaaagccgaacgctcaccgtgcccagtgaggactgcagcgtagacg
>A/New York/391/2005 | EPI_ISL_8194 | A / H3N2
ggccccctcaaagccgaacgctcaccgtgcccagtgaggactgcagcgtagacg
>A/New York/461/2005 | EPI_ISL_8957 | A / H3N2
ggccccctcaaagccgaacgctcaccgtgcccagtgaggactgcagcgtagacg
>A/New York/238/2005 | EPI_ISL_8964 | A / H3N2
ggccccctcaaagccgaacgctcaccgtgcccagtgaggactgcagcgtagacg
>A/Thailand/CU228/2006 | EPI_ISL_12846 | A / H3N2
ggccccctcaaagccgaacgctcaccgtgcccagtgaggactgcagcgtagacg
>A/Thailand/CU280/2007 | EPI_ISL_12845 | A / H3N2
ggccccctcaaagccgaacgctcaccgtgcccagtgaggactgcagcgtagacg
>A/Thailand/CU282/2007 | EPI_ISL_12847 | A / H3N2
ggccccctcaaagccgaacactcaccgtgcccagtgaggactgcagcgtagacg
>A/Venezuela/6971/2005 | EPI_ISL_28831 | A / H3N2
ggccccctcaaagccgaacgctcaccgtgcccagtgaggactgcagcgtagacg
>A/New York/396/2005 | EPI_ISL_8196 | A / H3N2
ggccccctcaaagccgaacgctcaccgtgcccagtgaggactgcagcgtagacg
>A/New York/375/2005 | EPI_ISL_8216 | A / H3N2
ggccccctcaaagccgaacgctcaccgtgcccagtgaggactgcagcgtagacg
>A/New York/351/2004 | EPI_ISL_8612 | A / H3N2
ggccccctcaaagccgaacgctcaccgtgcccagtgaggactgcagcgtagacg
>A/New York/360/2004 | EPI_ISL_8238 | A / H3N2
ggccccctcaaagccgaacgctcaccgtgcccagtgaggactgcagcgtagacg
>A/New York/362/2004 | EPI_ISL_8239 | A / H3N2
ggccccctcaaagccgaacgctcaccgtgcccagtgaggactgcagcgtagacg
>A/New York/367/2005 | EPI_ISL_8241 | A / H3N2
ggccccctcaaagccgaacgctcaccgtgcccagtgaggactgcagcgtagacg
>A/New York/363/2004 | EPI_ISL_8275 | A / H3N2
ggccccctcaaagccgaacgctcaccgtgcccagtgaggactgcagcgtagacg
>A/New York/389/2005 | EPI_ISL_8651 | A / H3N2
ggccccctcaaagccgaacgctcaccgtgcccagtgaggactgcagcgtagacg
>A/New York/218/2004 | EPI_ISL_8247 | A / H3N2
ggccccctcaaagccgaacgctcaccgtgcccagtgaggactgcagcgtagacg
>A/New York/352/2005 | EPI_ISL_8274 | A / H3N2
ggccccctcaaagccgaacgctcaccgtgcccagtgaggactgcagcgtagacg
>A/Thailand/CU260/2006 | EPI_ISL_12849 | A / H3N2
ggccccctcaaagccgaacgctcaccgtgcccagtgaggactgcagcgtagacg
>A/New York/463/2005 | EPI_ISL_8687 | A / H3N2
ggccccctcaaagccgaacgctcaccgtgcccagtgaggactgcagcgtagacg
>A/New York/355/2004 | EPI_ISL_8961 | A / H3N2
ggccccctcaaagccgaacgctcaccgtgcccagtgaggactgcagcgtagacg
>A/Hanoi/HN30135/2004 | EPI_ISL_531 | A / H3N2
ggccccctcaaagccgaacgctcaccgtgcccagtgaggactgcagcgtagacg
>A/Hanoi/ISBM69/2005 | EPI_ISL_536 | A / H3N2
ggccccctcaaagccgaacgctcaccgtgcccagtgaggactgcagcgtagacg
>A/New York/390/2005 | EPI_ISL_8245 | A / H3N2
ggccccctcaaagccgaacgctcaccgtgcccagtgaggactgcagcgtagacg
>A/South Carolina/NHRC0002/2005 | EPI_ISL_90481 | A / H3N2
ggccccctcaaagccgaacgctcaccgtgcccagtgaggactgcagcgtagacg
>A/Hanoi/695/2003 | EPI_ISL_275 | A / H3N2
ggccccctcaaagccgaacgctcaccgtgcccagtgaggactgcagcgtagacg
>A/Christchurch/15/2004 | EPI_ISL_8599 | A / H3N2
ggccccctcaaagccgaacgctcaccgtgcccagtgaggactgcagcgtagacg
>A/Taiwan/31001/2004 | EPI_ISL_9818 | A / H3N2
ggccccctcaaagccgaacgctcaccgtgcccagtgaggactgcagcgtagacg
>A/HaNoi/BM061/2007 | EPI_ISL_104923 | A / H3N2
ggccccctcaaagccgaacgctcaccgtgcccagtgaggactgcagcgtagacg
>A/HaNoi/N078/2007 | EPI_ISL_104999 | A / H3N2
ggccccctcaaagccgaacgctcaccgtgcccagtgaggactgcagcgtagacg
>A/HaNoi/Q011/2007 | EPI_ISL_105125 | A / H3N2
ggccccctcaaagccgaacgctcaccgtgcccagtgaggactgcagcgtagacg
>A/HaNoi/Q163/2007 | EPI_ISL_105158 | A / H3N2
ggccccctcaaagccgaacgctcaccgtgcccagtgaggactgcagcgtagacg
>A/HaNoi/N210/2007 | EPI_ISL_118160 | A / H3N2
ggccccctcaaagccgaacgctcaccgtgcccagtgaggactgcagcgtagacg
>A/HaNoi/TX019/2007 | EPI_ISL_118319 | A / H3N2
ggccccctcaaagccgaacgctcaccgtgcccagtgaggactgcagcgtagacg
>A/HaNoi/TX023/2007 | EPI_ISL_118321 | A / H3N2
ggccccctcaaagccgaacgctcaccgtgcccagtgaggactgcagcgtagacg
>A/New York/1082/2007 | EPI_ISL_160881 | A / H3N2
ggccccctcaaagccgaacgctcaccgtgcccagtgaggactgcagcgtagacg
>A/New York/1084/2007 | EPI_ISL_160883 | A / H3N2
ggccccctcaaagccgaacgctcaccgtgcccagtgaggactgcagcgtagacg
>A/New York/1090/2007 | EPI_ISL_160891 | A / H3N2
ggccccctcaaagccgaacgctcaccgtgcccagtgaggactgcagcgtagacg
>A/HaNoi/Q039/2007 | EPI_ISL_105128 | A / H3N2
ggccccctcaaagccgaacgctcaccgtgcccagtgaggactgcagcgtagacg
>A/HaNoi/Q097/2007 | EPI_ISL_105129 | A / H3N2
ggccccctcaaagccgaacgctcaccgtgcccagtgaggactgcagcgtagacg
>A/HaNoi/TX050/2007 | EPI_ISL_105195 | A / H3N2
ggccccctcaaagccgaacgctcaccgtgcccagtgaggactgcagcgtagacg
>A/HaNoi/N073/2007 | EPI_ISL_118113 | A / H3N2
ggccccctcaaagccgaacgctcaccgtgcccagtgaggactgcagcgtagacg
>A/Netherlands/363/2006 | EPI_ISL_115648 | A / H3N2
ggccccctcaaagccgaacgctcaccgtgcccagtgaggactgcagcgtagacg
>A/HaNoi/TX022/2007 | EPI_ISL_118320 | A / H3N2
ggccccctcaaagccgaacgctcaccgtgcccagtgaggactgcagcgtagacg
>A/HaNoi/N035/2007 | EPI_ISL_118111 | A / H3N2
ggccccctcaaagccgaacgctcaccgtgcccagtgaggactgcagcgtagacg
>A/HaNoi/N062/2007 | EPI_ISL_118112 | A / H3N2
ggccccctcaaagccgaacgctcaccgtgcccagtgaggactgcagcgtagacg
>A/HaNoi/Q031/2007 | EPI_ISL_118163 | A / H3N2
ggccccctcaaagccgaacgctcaccgtgcccagtgaggactgcagcgtagacg
>A/HaNoi/Q071/2007 | EPI_ISL_118164 | A / H3N2
ggccccctcaaagccgaacgctcaccgtgcccagtgaggactgcagcgtagacg
>A/HaNoi/Q094/2007 | EPI_ISL_118212 | A / H3N2
ggccccctcaaagccgaacgctcaccgtgcccagtgaggactgcagcgtagacg
>A/HaNam/Q187/2007 | EPI_ISL_118215 | A / H3N2
ggccccctcaaagccgaacgctcaccgtgcccagtgaggactgcagcgtagacg
>A/HaNoi/TX072/2007 | EPI_ISL_118368 | A / H3N2
ggccccctcaaagccgaacgctcaccgtgcccagtgaggactgcagcgtagacg
>A/Malaysia/1768035/2007 | EPI_ISL_120404 | A / H3N2
ggccccctcaaagccgaacgctcaccgtgcccagtgaggactgcagcgtagacg
>A/HaNoi/N71/2007 | EPI_ISL_118162 | A / H3N2
ggccccctcaaagccgaacgctcaccgtgcccagtgaggactgcagcgtagacg
>A/HaNoi/N064/2007 | EPI_ISL_104998 | A / H3N2
ggccccctcaaagccgaacgctcaccgtgcccagtgaggactgcagcgtagacg
>A/HaNoi/TX067/2007 | EPI_ISL_118322 | A / H3N2
ggccccctcaaagccgaacgctcaccgtgcccagtgaggactgcagcgtagacg
>A/HaNoi/Q099/2007 | EPI_ISL_118213 | A / H3N2
ggccccctcaaagccgaacgctcaccgtgcccagtgaggactgcagcgtagacg
>A/HaNoi/Q148/2007 | EPI_ISL_118214 | A / H3N2
ggccccctcaaagccgaacgctcaccgtgcccagtgaggactgcagcgtagacg
>A/HaNoi/BT17/2007 | EPI_ISL_104924 | A / H3N2
ggccccctcaaagccgaacgctcaccgtgcccagtgaggactgcagcgtagacg
>A/HaNoi/N027/2007 | EPI_ISL_104997 | A / H3N2
ggccccctcaaagccgaacgctcaccgtgcccagtgaggactgcagcgtagacg
>A/BacNinh/N52/2007 | EPI_ISL_105234 | A / H3N2
ggccccctcaaagccgaacgctcaccgtgcccagtgaggactgcagcgtagacg
>A/LangSon/LS156/2007 | EPI_ISL_104979 | A / H3N2
ggccccctcaaagccgaacgctcaccgtgcccagtgaggactgcagcgtagacg
>A/HaNoi/TX058/2007 | EPI_ISL_105211 | A / H3N2
ggccccctcaaagccgaacgctcaccgtgcccagtgaggactgcagcgtagacg
>A/HungYen/HY3/2007 | EPI_ISL_104966 | A / H3N2
ggccccctcaaagccgaacgctcaccgtgcccagtgaggactgcagcgtagacg
>A/HungYen/HY6/2007 | EPI_ISL_118107 | A / H3N2
ggccccctcaaagccgaacgctcaccgtgcccagtgaggactgcagcgtagacg
>A/HaNoi/Q220/2007 | EPI_ISL_118216 | A / H3N2
ggccccctcaaagccgaacgctcaccgtgcccagtgaggactgcagcgtagacg
>A/New York/379/2004 | EPI_ISL_8190 | A / H3N2
ggccccctcaaagccgaacgctcaccgtgcccagtgaggactgcagcgtagacg
>A/New York/383/2004 | EPI_ISL_8218 | A / H3N2
ggccccctcaaagccgaacgctcaccgtgcccagtgaggactgcagcgtagacg
>A/New York/207/2004 | EPI_ISL_8222 | A / H3N2
ggccccctcaaagccgaacgctcaccgtgcccagtgaggactgcagcgtagacg
>A/Christchurch/14/2004 | EPI_ISL_8600 | A / H3N2
ggccccctcaaagccgaacgctcaccgtgcccagtgaggactgcagcgtagacg
>A/New York/384/2005 | EPI_ISL_8243 | A / H3N2
ggccccctcaaagccgaacgctcaccgtgcccagtgaggactgcagcgtagacg
>A/New York/394/2005 | EPI_ISL_8276 | A / H3N2
ggccccctcaaagccgaacgctcaccgtgcccagtgaggactgcagcgtagacg
>A/New York/387/2004 | EPI_ISL_8193 | A / H3N2
ggccccctcaaagccgaacgctcaccgtgcccagtgaggactgcagcgtagacg
>A/New York/370/2004 | EPI_ISL_8212 | A / H3N2
ggccccctcaaagccgaacgctcaccgtgcccagtgaggactgcagcgtagacg
>A/New York/468/2004 | EPI_ISL_8689 | A / H3N2
ggccccctcaaagccgaacgctcaccgtgcccagtgaggactgcagcgtagacg
>A/New York/469/2004 | EPI_ISL_8969 | A / H3N2
ggccccctcaaagccgaacgctcaccgtgcccagtgaggactgcagcgtagacg
>A/New York/365/2004 | EPI_ISL_8240 | A / H3N2
ggccccctcaaagccgaacgctcaccgtgcccagtgaggactgcagcgtagacg
>A/New York/385/2004 | EPI_ISL_8244 | A / H3N2
ggccccctcaaagccgaacgctcaccgtgcccagtgaggactgcagcgtagacg
>A/New York/236/2004 | EPI_ISL_8658 | A / H3N2
ggccccctcaaagccgaacgctcaccgtgcccagtgaggactgcagcgtagacg
>A/New York/377/2004 | EPI_ISL_8258 | A / H3N2
ggccccctcaaagccgaacgctcaccgtgcccagtgaggactgcagcgtagacg
>A/New York/386/2004 | EPI_ISL_8192 | A / H3N2
ggccccctcaaagccgaacgctcaccgtgcccagtgaggactgcagcgtagacg
>A/New York/388/2005 | EPI_ISL_8219 | A / H3N2
ggccccctcaaagccgaacgctcaccgtgcccagtgaggactgcagcgtagacg
>A/New York/393/2005 | EPI_ISL_8246 | A / H3N2
ggccccctcaaagccgaacgctcaccgtgcccagtgaggactgcagcgtagacg
>A/New York/190/2004 | EPI_ISL_8260 | A / H3N2
ggccccctcaaagccgaacgctcaccgtgcccagtgaggactgcagcgtagacg
>A/New York/200/2004 | EPI_ISL_8590 | A / H3N2
ggccccctcaaagccgaacgctcaccgtgcccagtgaggactgcagcgtagacg
>A/New York/204/2003 | EPI_ISL_8249 | A / H3N2
ggccccctcaaagccgaacgctcaccgtgcccagtgaggactgcagcgtagacg
>A/New York/366/2004 | EPI_ISL_8210 | A / H3N2
ggccccctcaaagccgaacgctcaccgtgcccagtgaggactgcagcgtagacg
>A/New York/68/2004 | EPI_ISL_8589 | A / H3N2
ggccccctcaaagccgaacgctcaccgtgcccagtgaggactgcagcgtagacg
>A/New York/354/2004 | EPI_ISL_8650 | A / H3N2
ggccccctcaaagccgaacgctcaccgtgcccagtgaggactgcagcgtagacg
>A/New York/237/2004 | EPI_ISL_8659 | A / H3N2
ggccccctcaaagccgaacgctcaccgtgcccagtgaggactgcagcgtagacg
>A/New York/232/2004 | EPI_ISL_8592 | A / H3N2
ggccccctcaaagccgaacgctcaccgtgcccagtgaggactgcagcgtagacg
>A/New York/467/2004 | EPI_ISL_8993 | A / H3N2
ggccccctcaaagccgaacgctcaccgtgcccagtgaggactgcagcgtagacg
>A/New York/472/2004 | EPI_ISL_9215 | A / H3N2
ggccccctcaaagccgaacgctcaccgtgcccagtgaggactgcagcgtagacg
>A/Perth/45/2004 | EPI_ISL_10414 | A / H3N2
ggccccctcaaagccgaacgctcaccgtgcccagtgaggactgcagcgtagacg
>A/Malaysia/99/2005 | EPI_ISL_10420 | A / H3N2
ggccccctcaaagccgaacgctcaccgtgcccagtgaggactgcagcgtagacg
>A/Singapore/02/2005 | EPI_ISL_10418 | A / H3N2
ggccccctcaaagccgaacgctcaccgtgcccagtgaggactgcagcgtagacg
>A/Taiwan/51/2005 | EPI_ISL_10419 | A / H3N2
ggccccctcaaagccgaacgctcaccgtgcccagtgaggactgcagcgtagacg
>A/Otago/02/2005 | EPI_ISL_10415 | A / H3N2
ggccccctcaaagccgaacgctcaccgtgcccagtgaggactgcagcgtagacg
>A/Malaysia/753/2005 | EPI_ISL_21212 | A / H3N2
ggccccctcaaagccgaacgctcaccgtgcccagtgaggactgcagcgtagacg
>A/Sydney/52/2005 | EPI_ISL_10416 | A / H3N2
ggccccctcaaagccgaacgctcaccgtgcccagtgaggactgcagcgtagacg
>A/Philippines/625/2005 | EPI_ISL_10417 | A / H3N2
ggccccctcaaagccgaacgctcaccgtgcccagtgaggactgcagcgtagacg
>A/Thailand/151/2005 | EPI_ISL_10433 | A / H3N2
ggccccctcaaagccgaacgctcaccgtgcccagtgaggactgcagcgtagacg
>A/Newcastle/4/2005 | EPI_ISL_10421 | A / H3N2
ggccccctcaaagccgaacgctcaccgtgcccagtgaggactgcagcgtagacg
>A/New York/395/2005 | EPI_ISL_8615 | A / H3N2
ggccccctcaaagccgaacgctcaccgtgcccagtgaggactgcagcgtagacg
>A/New York/359/2005 | EPI_ISL_8187 | A / H3N2
ggccccctcaaagccgaacgctcaccgtgcccagtgaggactgcagcgtagacg
>A/Hanoi/HN30602/2005 | EPI_ISL_537 | A / H3N2
ggccccctcaaagccgaacgctcaccgtgcccagtgaggactgcagcgtagacg
>A/Hanoi/HN30607/2005 | EPI_ISL_538 | A / H3N2
ggccccctcaaagccgaacgctcaccgtgcccagtgaggactgcagcgtagacg
>A/Hanoi/HN30720/2005 | EPI_ISL_539 | A / H3N2
ggccccctcaaagccgaacgctcaccgtgcccagtgaggactgcagcgtagacg
>A/Hanoi/TN388/2005 | EPI_ISL_541 | A / H3N2
ggccccctcaaagccgaacgctcaccgtgcccagtgaggactgcagcgtagacg
>A/Wisconsin/67/2005 | EPI_ISL_21089 | A / H3N2
ggccccctcaaagccgaacgctcaccgtgcccagtgaggactgcagcgtagacg
>A/New Jersey/3/2006 | EPI_ISL_13126 | A / H3N2
ggccccctcaaagccgaacgctcaccgtgcccagtgaggactgcagcgtagacg
>A/Taiwan/834/2007 | EPI_ISL_19155 | A / H3N2
ggccccctcaaagccgaacgctcaccgtgcccagtgaggactgcagcgtagacg
>A/Mexico/InDRE2246/2005 | EPI_ISL_132412 | A / H3N2
ggccccctcaaagccgaacgctcaccgtgcccagtgaggactgcagcgtagacg
>A/Kentucky/3/2006 | EPI_ISL_13125 | A / H3N2
ggccccctcaaagccgaacgctcaccgtgcccagtgaggactgcagcgtagacg
>A/Hiroshima/52/2005 | EPI_ISL_13228 | A / H3N2
ggccccctcaaagccgaacgctcaccgtgcccagtgaggactgcagcgtagacg
>A/Hong Kong/2845/2005 | EPI_ISL_28829 | A / H3N2
ggccccctcaaagccgaacgctcaccgtgcccagtgaggactgcagcgtagacg
>A/Mexico/InDRE2112/2005 | EPI_ISL_132408 | A / H3N2
ggccccctcaaagccgaacgctcaccgtgcccagtgaggactgcagcgtagacg
>A/Mexico/InDRE2601/2003 | EPI_ISL_132413 | A / H3N2
ggccccctcaaagccgaacgctcaccgtgcccagtgaggactgcagcgtagacg
>A/Hanoi/TN399/2005 | EPI_ISL_542 | A / H3N2
ggccccctcaaagccgaacgctcaccgtgcccagtgaggactgcagcgtagacg
>A/Tennessee/5/2005 | EPI_ISL_11594 | A / H3N2
ggccccctcaaagccgaacgctcaccgtgcccagtgaggactgcagcgtagacg
>A/Christchurch/19/2006 | EPI_ISL_19135 | A / H3N2
ggccccctcaaagccgaacgctcaccgtgcccagtgaggactgcagcgtagacg
>A/Sri Lanka/23/2007 | EPI_ISL_19143 | A / H3N2
ggccccctcaaagccgaacgctcaccgtgcccagtgaggactgcagcgtagacg
>A/PHILIPPINES/16/2009 | EPI_ISL_86940 | A / H3N2
ggccccctcaaagccgaacgctcaccgtgcccagtgaggactgcagcgtagacg
>A/Brisbane/E1/2007 | EPI_ISL_234603 | A / H3N2
ggccccctcaaagccgaacgctcaccgtgcccagtgaggactgcagcgtagacg
>A/Mexico/InDRE2227/2005 | EPI_ISL_132411 | A / H3N2
ggccccctcaaagccgaacgctcaccgtgcccagtgaggactgcagcgtagacg
>A/Guangdong/ST798/2008 | EPI_ISL_157612 | A / H3N2
ggccccctcaaagccgaacgctcaccgtgccaagtgaggactgcagcgtagacg
>A/Nanjing/01/2010 | EPI_ISL_71045 | A / H3N2
ggccccctcaaagccgaacgctcaccgtgcccagtgaggactgcagcgtagacg
>A/SINGAPORE/526/2010 | EPI_ISL_77068 | A / H3N2
ggccccctcaaagccgaacgctcaccgtgcccagtgaggactgcagcgtagacg
>A/NOTHABURI/488/2010 | EPI_ISL_83830 | A / H3N2
ggccccctcaaagccgaacgctcaccgtgcccagtgaggactgcagcgtagacg
>A/SINGAPORE/630/2010 | EPI_ISL_94913 | A / H3N2
ggccccctcaaagccgaacgctcaccgtgcccagtgaggactgcagcgtagacg
>A/Catalonia/S5029/2012 | EPI_ISL_121857 | A / H3N2
ggccccctcaaagccgaacgctcaccgtgcccagtgaggactgcagcgtagacg
>A/Singapore/C2010.036V/2010 | EPI_ISL_128249 | A / H3N2
ggccccctcaaagccgaacgctcaccgtgcccagtgaggactgcagcgtagacg
>A/Singapore/H2010.370C/2010 | EPI_ISL_128264 | A / H3N2
ggccccctcaaagccgaacgctcaccgtgcccagtgaggactgcagcgtagacg
>A/Singapore/H2010.370C/2010 | EPI_ISL_142979 | A / H3N2
ggccccctcaaagccgaacgctcaccgtgcccagtgaggactgcagcgtagacg
>A/Uganda/MUWRP-009/2008 | EPI_ISL_89062 | A / H3N2
ggccccctcaaagccgaacgctcaccgtgcccagtgaggactgcagcgtagacg
>A/Uganda/MUWRP-010/2008 | EPI_ISL_89063 | A / H3N2
ggccccctcaaagccgaacgctcaccgtgcccagtgaggactgcagcgtagacg
>A/Uganda/MUWRP-013/2008 | EPI_ISL_89066 | A / H3N2
ggccccctcaaagccgaacgctcaccgtgcccagtgaggactgcagcgtagacg
>A/Uganda/MUWRP-019/2008 | EPI_ISL_89072 | A / H3N2
ggccccctcaaagccgaacgctcaccgtgcccagtgaggactgcagcgtagacg
>A/Uganda/MUWRP-021/2008 | EPI_ISL_89074 | A / H3N2
ggccccctcaaagccgaacgctcaccgtgcccagtgaggactgcagcgtagacg
>A/Uganda/MUWRP-023/2008 | EPI_ISL_89076 | A / H3N2
ggccccctcaaagccgaacgctcaccgtgcccagtgaggactgcagcgtagacg
>A/Uganda/MUWRP-024/2008 | EPI_ISL_89077 | A / H3N2
ggccccctcaaagccgaacgctcaccgtgcccagtgaggactgcagcgtagacg
>A/Uganda/MUWRP-025/2008 | EPI_ISL_89078 | A / H3N2
ggccccctcaaagccgaacgctcaccgtgcccagtgaggactgcagcgtagacg
>A/Uganda/MUWRP-031/2008 | EPI_ISL_89083 | A / H3N2
ggccccctcaaagccgaacgctcaccgtgcccagtgaggactgcagcgtagacg
>A/Uganda/MUWRP-037/2008 | EPI_ISL_89089 | A / H3N2
ggccccctcaaagccgaacgctcaccgtgcccagtgaggactgcagcgtagacg
>A/Uganda/MUWRP-038/2008 | EPI_ISL_89090 | A / H3N2
ggccccctcaaagccgaacgctcaccgtgcccagtgaggactgcagcgtagacg
>A/Uganda/MUWRP-041/2008 | EPI_ISL_89093 | A / H3N2
ggccccctcaaagccgaacgctcaccgtgcccagtgaggactgcagcgtagacg
>A/Uganda/MUWRP-045/2008 | EPI_ISL_89097 | A / H3N2
ggccccctcaaagccgaacgctcaccgtgcccagtgaggactgcagcgtagacg
>A/Uganda/MUWRP-046/2008 | EPI_ISL_89098 | A / H3N2
ggccccctcaaagccgaacgctcaccgtgcccagtgaggactgcagcgtagacg
>A/Uganda/MUWRP-012/2008 | EPI_ISL_89065 | A / H3N2
ggccccctcaaagccgaacgctcaccgtgcccagtgaggactgcagcgtagacg
>A/Uganda/MUWRP-016/2008 | EPI_ISL_89069 | A / H3N2
ggccccctcaaagccgaacgctcaccgtgcccagtgaggactgcagcgtagacg
>A/Uganda/MUWRP-018/2008 | EPI_ISL_89071 | A / H3N2
ggccccctcaaagccgaacgctcaccgtgcccagtgaggactgcagcgtagacg
>A/Uganda/MUWRP-027/2008 | EPI_ISL_89080 | A / H3N2
ggccccctcaaagccgaacgctcaccgtgcccagtgaggactgcagcgtagacg
>A/Uganda/MUWRP-032/2008 | EPI_ISL_89084 | A / H3N2
ggccccctcaaagccgaacgctcaccgtgcccagtgaggactgcagcgtagacg
>A/Uganda/MUWRP-040/2008 | EPI_ISL_89092 | A / H3N2
ggccccctcaaagccgaacgctcaccgtgcccagtgaggactgcagcgtagacg
>A/Uganda/MUWRP-070/2009 | EPI_ISL_89109 | A / H3N2
ggccccctcaaagccgaacgctcaccgtgcccagtgaggactgcagcgtagacg
>A/PERTH/86/2011 | EPI_ISL_99772 | A / H3N2
ggccccctcaaagccgaacgctcaccgtgcccagtgaggactgcagcgtagacg
>A/VICTORIA/704/2011 | EPI_ISL_106866 | A / H3N2
ggccccctcaaagccgaacgctcaccgtgcccagtgaggactgcagcgtagacg
>A/SRI LANKA/24/2011 | EPI_ISL_118582 | A / H3N2
ggccccctcaaagccgaacgctcaccgtgcccagtgaggactgcagcgtagacg
>A/PERTH/317/2011 | EPI_ISL_118608 | A / H3N2
ggccccctcaaagccgaacgctcaccgtgcccagtgaggactgcagcgtagacg
>A/SRI LANKA/12/2012 | EPI_ISL_128673 | A / H3N2
ggccccctcaaagccgaacgctcaccgtgcccagtgaggactgcagcgtagacg
>A/SOUTH AUSTRALIA/2/2013 | EPI_ISL_141557 | A / H3N2
ggccccctcaaagccgaacgctcaccgtgcccagtgaggactgcagcgtagacg
>A/Indonesia/604_S47_L001/2011 | EPI_ISL_269779 | A / H3N2
ggccccctcaaagccgaacgctcaccgtgcccagtgaggactgcagcgtagacg
>A/Indonesia/557_S34_L001/2011 | EPI_ISL_269904 | A / H3N2
ggccccctcaaagccgaacgctcaccgtgcccagtgaggactgcagcgtagacg
>A/Indonesia/572_S58_L001/2011 | EPI_ISL_270218 | A / H3N2
ggccccctcaaagccgaacgctcaccgtgcccagtgaggactgcagcgtagacg
>A/Indonesia/443_S93_L001/2011 | EPI_ISL_270219 | A / H3N2
ggccccctcaaagccgaacgctcaccgtgcccagtgaggactgcagcgtagacg
>A/Singapore/H2011.504C/2011 | EPI_ISL_128271 | A / H3N2
ggccccctcaaagccgaacgctcaccgtgcccagtgaggactgcagcgtagacg
>A/Singapore/C2011.452/2011 | EPI_ISL_142951 | A / H3N2
ggccccctcaaagccgaacgctcaccgtgcccagtgaggactgcagcgtagacg
>A/Singapore/C2011.496/2011 | EPI_ISL_142956 | A / H3N2
ggccccctcaaagccgaacgctcaccgtgcccagtgaggactgcagcgtagacg
>A/Singapore/C2011.518/2011 | EPI_ISL_142958 | A / H3N2
ggccccctcaaagccgaacgctcaccgtgcccagtgaggactgcagcgtagacg
>A/Singapore/C2011.573/2011 | EPI_ISL_142961 | A / H3N2
ggccccctcaaagccgaacgctcaccgtgcccagtgaggactgcagcgtagacg
>A/Singapore/C2011.614/2011 | EPI_ISL_142962 | A / H3N2
ggccccctcaaagccgaacgctcaccgtgcccagtgaggactgcagcgtagacg
>A/Singapore/C2011.647/2011 | EPI_ISL_142964 | A / H3N2
ggccccctcaaagccgaacgctcaccgtgcccagtgaggactgcagcgtagacg
>A/Singapore/H2011.504C/2011 | EPI_ISL_143002 | A / H3N2
ggccccctcaaagccgaacgctcaccgtgcccagtgaggactgcagcgtagacg
>A/Singapore/H2011.518/2011 | EPI_ISL_143005 | A / H3N2
ggccccctcaaagccgaacgctcaccgtgcccagtgaggactgcagcgtagacg
>A/Singapore/H2011.570/2011 | EPI_ISL_143006 | A / H3N2
ggccccctcaaagccgaacgctcaccgtgcccagtgaggactgcagcgtagacg
>A/Singapore/C2011.452/2011 | EPI_ISL_143027 | A / H3N2
ggccccctcaaagccgaacgctcaccgtgcccagtgaggactgcagcgtagacg
>A/Singapore/C2011.496/2011 | EPI_ISL_143032 | A / H3N2
ggccccctcaaagccgaacgctcaccgtgcccagtgaggactgcagcgtagacg
>A/Singapore/C2011.518/2011 | EPI_ISL_143035 | A / H3N2
ggccccctcaaagccgaacgctcaccgtgcccagtgaggactgcagcgtagacg
>A/Singapore/C2011.573/2011 | EPI_ISL_143037 | A / H3N2
ggccccctcaaagccgaacgctcaccgtgcccagtgaggactgcagcgtagacg
>A/Singapore/C2011.614/2011 | EPI_ISL_143039 | A / H3N2
ggccccctcaaagccgaacgctcaccgtgcccagtgaggactgcagcgtagacg
>A/Singapore/C2011.647/2011 | EPI_ISL_143041 | A / H3N2
ggccccctcaaagccgaacgctcaccgtgcccagtgaggactgcagcgtagacg
>A/Singapore/H2011.518/2011 | EPI_ISL_143069 | A / H3N2
ggccccctcaaagccgaacgctcaccgtgcccagtgaggactgcagcgtagacg
>A/Singapore/H2011.570/2011 | EPI_ISL_143070 | A / H3N2
ggccccctcaaagccgaacgctcaccgtgcccagtgaggactgcagcgtagacg
>A/Catalonia/S5063/2012 | EPI_ISL_121859 | A / H3N2
ggccccctcaaagccgaacgctcaccgtgcccagtgaggactgcagcgtagacg
>A/Singapore/C2010.362V/2010 | EPI_ISL_128251 | A / H3N2
ggccccctcaaagccgaacgctcaccgtgcccagtgaggactgcagcgtagacg
>A/Singapore/H2010.471C/2010 | EPI_ISL_128265 | A / H3N2
ggccccctcaaagccgaacgctcaccgtgcccagtgaggactgcagcgtagacg
>A/Singapore/H2010.471C/2010 | EPI_ISL_142982 | A / H3N2
ggccccctcaaagccgaacgctcaccgtgcccagtgaggactgcagcgtagacg
>A/NEW CALEDONIA/1/2012 | EPI_ISL_128638 | A / H3N2
ggccccctcaaagccgaacgctcaccgtgcccagtgaggactgcagcgtagacg
>A/CAMBODIA/31/2012 | EPI_ISL_128701 | A / H3N2
ggccccctcaaagccgaacgctcaccgtgcccagtgaggactgcagcgtagacg
>A/Singapore/C2011.564/2011 | EPI_ISL_142960 | A / H3N2
ggccccctcaaagccgaacgctcaccgtgcccagtgaggactgcagcgtagacg
>A/Singapore/C2011.564/2011 | EPI_ISL_143036 | A / H3N2
ggccccctcaaagccgaacgctcaccgtgcccagtgaggactgcagcgtagacg
>A/Indonesia/600_S23_L001/2011 | EPI_ISL_269784 | A / H3N2
ggccccctcaaagccgaacgctcaccgtgcccagtgaggactgcagcgtagacg
>A/Indonesia/615_S71_L001/2011 | EPI_ISL_269917 | A / H3N2
ggccccctcaaagccgaacgctcaccgtgcccagtgaggactgcagcgtagacg
>A/Vietnam/13V H3-10/2012 | EPI_ISL_173308 | A / H3N2
ggccccctcaaagccgaacgctcaccgtgcccagtgaggactgcagcgtagacg
>A/Vietnam/13V H3-3/2012 | EPI_ISL_173300 | A / H3N2
ggccccctcaaagccgaacgctcaccgtgcccagtgaggactgcagcgtagacg
>A/SRI LANKA/3/2010 | EPI_ISL_79444 | A / H3N2
ggccccctcaaagccgaacgctcaccgtgcccagtgaggactgcagcgtagacg
>A/Hubei-Enshi/1250/2010 | EPI_ISL_83686 | A / H3N2
ggccccctcaaagccgaacgctcaccgtgcccagtgaggactgcagcgtagacg
>A/Uganda/MUWRP-008/2008 | EPI_ISL_89061 | A / H3N2
ggccccctcaaagccgaacgctcaccgtgcccagtgaggactgcagcgtagacg
>A/Uganda/MUWRP-017/2008 | EPI_ISL_89070 | A / H3N2
ggccccctcaaagccgaacgctcaccgtgcccagtgaggactgcagcgtagacg
>A/NEWCASTLE/48/2011 | EPI_ISL_99729 | A / H3N2
ggccccctcaaagccgaacgctcaccgtgcccagtgaggactgcagcgtagacg
>A/SOUTH AUSTRALIA/14/2011 | EPI_ISL_99731 | A / H3N2
ggccccctcaaagccgaacgctcaccgtgcccagtgaggactgcagcgtagacg
>A/CHRISTCHURCH/8/2012 | EPI_ISL_128653 | A / H3N2
ggccccctcaaagccgaacgctcaccgtgcccagtgaggactgcagcgtagacg
>A/SINGAPORE/41/2011 | EPI_ISL_99747 | A / H3N2
ggccccctcaaagccgaacgctcaccgtgcccagtgaggactgcagcgtagacg
>A/Singapore/C2011.362V/2011 | EPI_ISL_128257 | A / H3N2
ggccccctcaaagccgaacgctcaccgtgcccagtgaggactgcagcgtagacg
>A/Singapore/C2011.507V/2011 | EPI_ISL_128258 | A / H3N2
ggccccctcaaagccgaacgctcaccgtgcccagtgaggactgcagcgtagacg
>A/Singapore/C2011.301/2011 | EPI_ISL_142947 | A / H3N2
ggccccctcaaagccgaacgctcaccgtgcccagtgaggactgcagcgtagacg
>A/Singapore/C2011.384/2011 | EPI_ISL_142948 | A / H3N2
ggccccctcaaagccgaacgctcaccgtgcccagtgaggactgcagcgtagacg
>A/Singapore/C2011.422/2011 | EPI_ISL_142950 | A / H3N2
ggccccctcaaagccgaacgctcaccgtgcccagtgaggactgcagcgtagacg
>A/Singapore/C2011.458/2011 | EPI_ISL_142952 | A / H3N2
ggccccctcaaagccgaacgctcaccgtgcccagtgaggactgcagcgtagacg
>A/Singapore/C2011.471/2011 | EPI_ISL_142953 | A / H3N2
ggccccctcaaagccgaacgctcaccgtgcccagtgaggactgcagcgtagacg
>A/Singapore/C2011.477/2011 | EPI_ISL_142954 | A / H3N2
ggccccctcaaagccgaacgctcaccgtgcccagtgaggactgcagcgtagacg
>A/Singapore/H2011.460a/2011 | EPI_ISL_142991 | A / H3N2
ggccccctcaaagccgaacgctcaccgtgcccagtgaggactgcagcgtagacg
>A/Singapore/H2011.463/2011 | EPI_ISL_142993 | A / H3N2
ggccccctcaaagccgaacgctcaccgtgcccagtgaggactgcagcgtagacg
>A/Singapore/H2011.471a/2011 | EPI_ISL_142994 | A / H3N2
ggccccctcaaagccgaacgctcaccgtgcccagtgaggactgcagcgtagacg
>A/Singapore/H2011.471b/2011 | EPI_ISL_142995 | A / H3N2
ggccccctcaaagccgaacgctcaccgtgcccagtgaggactgcagcgtagacg
>A/Singapore/H2011.471c/2011 | EPI_ISL_142996 | A / H3N2
ggccccctcaaagccgaacgctcaccgtgcccagtgaggactgcagcgtagacg
>A/Singapore/H2011.474/2011 | EPI_ISL_142997 | A / H3N2
ggccccctcaaagccgaacgctcaccgtgcccagtgaggactgcagcgtagacg
>A/Singapore/H2011.479/2011 | EPI_ISL_142998 | A / H3N2
ggccccctcaaagccgaacgctcaccgtgcccagtgaggactgcagcgtagacg
>A/Singapore/H2011.482/2011 | EPI_ISL_142999 | A / H3N2
ggccccctcaaagccgaacgctcaccgtgcccagtgaggactgcagcgtagacg
>A/Singapore/H2011.496/2011 | EPI_ISL_143000 | A / H3N2
ggccccctcaaagccgaacgctcaccgtgcccagtgaggactgcagcgtagacg
>A/Singapore/H2011.499a/2011 | EPI_ISL_143001 | A / H3N2
ggccccctcaaagccgaacgctcaccgtgcccagtgaggactgcagcgtagacg
>A/Singapore/H2011.515/2011 | EPI_ISL_143004 | A / H3N2
ggccccctcaaagccgaacgctcaccgtgcccagtgaggactgcagcgtagacg
>A/Singapore/C2011.301/2011 | EPI_ISL_143022 | A / H3N2
ggccccctcaaagccgaacgctcaccgtgcccagtgaggactgcagcgtagacg
>A/Singapore/C2011.362V/2011 | EPI_ISL_143023 | A / H3N2
ggccccctcaaagccgaacgctcaccgtgcccagtgaggactgcagcgtagacg
>A/Singapore/C2011.384/2011 | EPI_ISL_143024 | A / H3N2
ggccccctcaaagccgaacgctcaccgtgcccagtgaggactgcagcgtagacg
>A/Singapore/C2011.422/2011 | EPI_ISL_143026 | A / H3N2
ggccccctcaaagccgaacgctcaccgtgcccagtgaggactgcagcgtagacg
>A/Singapore/C2011.458/2011 | EPI_ISL_143028 | A / H3N2
ggccccctcaaagccgaacgctcaccgtgcccagtgaggactgcagcgtagacg
>A/Singapore/C2011.471/2011 | EPI_ISL_143029 | A / H3N2
ggccccctcaaagccgaacgctcaccgtgcccagtgaggactgcagcgtagacg
>A/Singapore/C2011.477/2011 | EPI_ISL_143030 | A / H3N2
ggccccctcaaagccgaacgctcaccgtgcccagtgaggactgcagcgtagacg
>A/Singapore/C2011.507V/2011 | EPI_ISL_143033 | A / H3N2
ggccccctcaaagccgaacgctcaccgtgcccagtgaggactgcagcgtagacg
>A/Singapore/H2011.460a/2011 | EPI_ISL_143057 | A / H3N2
ggccccctcaaagccgaacgctcaccgtgcccagtgaggactgcagcgtagacg
>A/Singapore/H2011.463/2011 | EPI_ISL_143058 | A / H3N2
ggccccctcaaagccgaacgctcaccgtgcccagtgaggactgcagcgtagacg
>A/Singapore/H2011.471a/2011 | EPI_ISL_143059 | A / H3N2
ggccccctcaaagccgaacgctcaccgtgcccagtgaggactgcagcgtagacg
>A/Singapore/H2011.471b/2011 | EPI_ISL_143060 | A / H3N2
ggccccctcaaagccgaacgctcaccgtgcccagtgaggactgcagcgtagacg
>A/Singapore/H2011.471c/2011 | EPI_ISL_143061 | A / H3N2
ggccccctcaaagccgaacgctcaccgtgcccagtgaggactgcagcgtagacg
>A/Singapore/H2011.474/2011 | EPI_ISL_143062 | A / H3N2
ggccccctcaaagccgaacgctcaccgtgcccagtgaggactgcagcgtagacg
>A/Singapore/H2011.479/2011 | EPI_ISL_143063 | A / H3N2
ggccccctcaaagccgaacgctcaccgtgcccagtgaggactgcagcgtagacg
>A/Singapore/H2011.482/2011 | EPI_ISL_143064 | A / H3N2
ggccccctcaaagccgaacgctcaccgtgcccagtgaggactgcagcgtagacg
>A/Singapore/H2011.496/2011 | EPI_ISL_143065 | A / H3N2
ggccccctcaaagccgaacgctcaccgtgcccagtgaggactgcagcgtagacg
>A/Singapore/H2011.499a/2011 | EPI_ISL_143066 | A / H3N2
ggccccctcaaagccgaacgctcaccgtgcccagtgaggactgcagcgtagacg
>A/Singapore/H2011.515/2011 | EPI_ISL_143068 | A / H3N2
ggccccctcaaagccgaacgctcaccgtgcccagtgaggactgcagcgtagacg
>A/Singapore/C2011.584V/2011 | EPI_ISL_128259 | A / H3N2
ggccccctcaaagccgaacgctcaccgtgcccagtgaggactgcagcgtagacg
>A/Singapore/C2011.584V/2011 | EPI_ISL_143038 | A / H3N2
ggccccctcaaagccgaacgctcaccgtgcccagtgaggactgcagcgtagacg
>A/Singapore/C2011.493/2011 | EPI_ISL_142955 | A / H3N2
ggccccctcaaagccgaacgctcaccgtgcccagtgaggactgcagcgtagacg
>A/Singapore/C2011.493/2011 | EPI_ISL_143031 | A / H3N2
ggccccctcaaagccgaacgctcaccgtgcccagtgaggactgcagcgtagacg
>A/SOUTH AUSTRALIA/280/2011 | EPI_ISL_99775 | A / H3N2
ggccccctcaaagccgaacgctcaccgtgcccagtgaggactgcagcgtagacg
>A/Catalonia/S4345/2011 | EPI_ISL_101393 | A / H3N2
ggccccctcaaagccgaacgctcaccgtgcccagtgaggactgcagcgtagacg
>A/Catalonia/S4429/2012 | EPI_ISL_102134 | A / H3N2
ggccccctcaaagccgaacgctcaccgtgcccagtgaggactgcagcgtagacg
>A/Valencia/S01030G/2012 | EPI_ISL_102138 | A / H3N2
ggccccctcaaagccgaacgctcaccgtgcccagtgaggactgcagcgtagacg
>A/Catalonia/S4497/2012 | EPI_ISL_103325 | A / H3N2
ggccccctcaaagccgaacgctcaccgtgcccagtgaggactgcagcgtagacg
>A/CAMBODIA/40/2011 | EPI_ISL_118577 | A / H3N2
ggccccctcaaagccgaacgctcaccgtgcccagtgaggactgcagcgtagacg
>A/TASMANIA/26/2012 | EPI_ISL_128641 | A / H3N2
ggccccctcaaagccgaacgctcaccgtgcccagtgaggactgcagcgtagacg
>A/Indonesia/556_S22_L001/2011 | EPI_ISL_269910 | A / H3N2
ggccccctcaaagccgaacgctcaccgtgcccagtgaggactgcagcgtagacg
>A/Indonesia/584_S82_L001/2011 | EPI_ISL_269982 | A / H3N2
ggccccctcaaagccgaacgctcaccgtgcccagtgaggactgcagcgtagacg
>A/Singapore/H2011.507/2011 | EPI_ISL_143003 | A / H3N2
ggccccctcaaagccgaacgctcaccgtgcccagtgaggactgcagcgtagacg
>A/Singapore/H2011.507/2011 | EPI_ISL_143067 | A / H3N2
ggccccctcaaagccgaacgctcaccgtgcccagtgaggactgcagcgtagacg
>A/VICTORIA/725/2011 | EPI_ISL_118579 | A / H3N2
ggccccctcaaagccgaacgctcaccgtgcccagtgaggactgcagcgtagacg
>A/CANBERRA/5/2012 | EPI_ISL_128635 | A / H3N2
ggccccctcaaagccgaacgctcaccgtgcccagtgaggactgcagcgtagacg
>A/BRISBANE/157/2012 | EPI_ISL_134456 | A / H3N2
ggccccctcaaagccgaacgctcaccgtgcccagtgaggactgcagcgtagacg
>A/NEWCASTLE/33/2012 | EPI_ISL_134458 | A / H3N2
ggccccctcaaagccgaacgctcaccgtgcccagtgaggactgcagcgtagacg
>A/Perth/296/2012 | EPI_ISL_137783 | A / H3N2
ggccccctcaaagccgaacgctcaccgtgcccagtgaggactgcagcgtagacg
>A/Indonesia/608_S59_L001/2011/2011 | EPI_ISL_270150 | A / H3N2
ggccccctcaaagccgaacgctcaccgtgcccagtgaggactgcagcgtagacg
>A/Singapore/C2011.512/2011 | EPI_ISL_142957 | A / H3N2
ggccccctcaaagccgaacgctcaccgtgcccagtgaggactgcagcgtagacg
>A/Singapore/C2011.512/2011 | EPI_ISL_143034 | A / H3N2
ggccccctcaaagccgaacgctcaccgtgcccagtgaggactgcagcgtagacg
>A/Singapore/C2011.641/2011 | EPI_ISL_142963 | A / H3N2
ggccccctcaaagccgaacactcaccgtgcccagtgaggactgcagcgtagacg
>A/Singapore/C2011.641/2011 | EPI_ISL_143040 | A / H3N2
ggccccctcaaagccgaacactcaccgtgcccagtgaggactgcagcgtagacg
>A/TOWNSVILLE/133/2011 | EPI_ISL_118609 | A / H3N2
ggccccctcaaagccgaacgctcaccgtgcccagtgaggactgcagcgtagacg
>A/BRISBANE/11/2012 | EPI_ISL_121682 | A / H3N2
ggccccctcaaagccgaacgctcaccgtgcccagtgaggactgcagcgtagacg
>A/Catalonia/S5036/2012 | EPI_ISL_121858 | A / H3N2
ggccccctcaaagccgaacgctcaccgtgcccagtgaggactgcagcgtagacg
>A/Singapore/H2011.704C/2011 | EPI_ISL_128272 | A / H3N2
ggccccctcaaagccgaacgctcaccgtgcccagtgaggactgcagcgtagacg
>A/Singapore/H2011.704C/2011 | EPI_ISL_143007 | A / H3N2
ggccccctcaaagccgaacgctcaccgtgcccagtgaggactgcagcgtagacg
>A/SOUTH AUCKLAND/1/2012 | EPI_ISL_128645 | A / H3N2
ggccccctcaaagccgaacgctcaccgtgcccagtgaggactgcagcgtagacg
>A/Uganda/MUWRP-061/2009 | EPI_ISL_89106 | A / H3N2
ggccccctcaaagccgaacgctcaccgtgcccagtgaggactgcagcgtagacg
>A/Uganda/MUWRP-065/2009 | EPI_ISL_89108 | A / H3N2
ggccccctcaaagccgaacgctcaccgtgcccagtgaggactgcagcgtagacg
>A/Uganda/MUWRP-074/2009 | EPI_ISL_89110 | A / H3N2
ggccccctcaaagccgaacgctcaccgtgcccagtgaggactgcagcgtagacg
>A/Uganda/MUWRP-075/2009 | EPI_ISL_89111 | A / H3N2
ggccccctcaaagccgaacgctcaccgtgcccagtgaggactgcagcgtagacg
>A/Uganda/MUWRP-086/2009 | EPI_ISL_89113 | A / H3N2
ggccccctcaaagccgaacgctcaccgtgcccagtgaggactgcagcgtagacg
>A/Uganda/MUWRP-079/2009 | EPI_ISL_89112 | A / H3N2
ggccccctcaaagccgaacgctcaccgtgcccagtgaggactgcagcgtagacg
>A/Singapore/H2011.460cC/2011 | EPI_ISL_128270 | A / H3N2
ggccccctcaaagccgaacgctcaccgtgcccagtgaggactgcagcgtagacg
>A/Singapore/H2011.460cC/2011 | EPI_ISL_142992 | A / H3N2
ggccccctcaaagccgaacgctcaccgtgcccagtgaggactgcagcgtagacg
>A/SYDNEY/1001/2012 | EPI_ISL_128658 | A / H3N2
ggccccctcaaagccgaacgctcaccgtgcccagtgaggactgcagcgtagacg
>A/SYDNEY/195/2012 | EPI_ISL_134470 | A / H3N2
ggccccctcaaagccgaacgctcaccgtgcccagtgaggactgcagcgtagacg
>A/Singapore/H2010.389/2010 | EPI_ISL_142981 | A / H3N2
ggccccctcaaagccgaacgctcaccgtgcccagtgaggactgcagcgtagacg
>A/Singapore/H2010.389/2010 | EPI_ISL_143052 | A / H3N2
ggccccctcaaagccgaacgctcaccgtgcccagtgaggactgcagcgtagacg
>A/WESTERN SEPIK/20/2009 | EPI_ISL_77047 | A / H3N2
ggccccctcaaagccgaacgctcaccgtgcccagtgaggactgcagcgtagacg
>A/SINGAPORE/521/2010 | EPI_ISL_77078 | A / H3N2
ggccccctcaaagccgaacgctcaccgtgcccagtgaggactgcagcgtagacg
>A/Singapore/C2010.304V/2010 | EPI_ISL_128250 | A / H3N2
ggccccctcaaagccgaacgctcaccgtgcccagtgaggactgcagcgtagacg
>A/Heilongjiang-Longsha/160/2010 | EPI_ISL_83683 | A / H3N2
ggccccctcaaagccgaacgctcaccgtgcccagtgaggactgcagcgtagacg
>A/BRISBANE/217/2010 | EPI_ISL_83827 | A / H3N2
ggccccctcaaagccgaacgctcaccgtgcccagtgaggactgcagcgtagacg
>A/TONGA/1/2011 | EPI_ISL_99765 | A / H3N2
ggccccctcaaagccgaacgctcaccgtgcccagtgaggactgcagcgtagacg
>A/FIJI/52/2010 | EPI_ISL_86108 | A / H3N2
ggccccctcaaagccgaacgctcaccgtgcccagtgaggactgcagcgtagacg
>A/SOUTH AUSTRALIA/414/2010 | EPI_ISL_83868 | A / H3N2
ggccccctcaaagccgaacgctcaccgtgcccagtgaggactgcagcgtagacg
>A/Uganda/MUWRP-006/2008 | EPI_ISL_89059 | A / H3N2
ggccccctcaaagccgaacgctcaccgtgcccagtgaggactgcagcgtagacg
>A/Uganda/MUWRP-022/2008 | EPI_ISL_89075 | A / H3N2
ggccccctcaaagccgaacgctcaccgtgcccagtgaggactgcagcgtagacg
>A/NEWCASTLE/181/2011 | EPI_ISL_99746 | A / H3N2
agccccctcaaagccgaacgctcaccgtgcccagtgaggactgcagcgtagacg
>A/TASMANIA/1/2012 | EPI_ISL_121690 | A / H3N2
ggccccctcaaagccgaacgctcaccgtgcccagtgaggactgcagcgtagacg
>A/WELLINGTON/14/2011 | EPI_ISL_99768 | A / H3N2
ggccccctcaaagccgaacgctcaccgtgcccagtgaggactgcagcgtagacg
>A/Singapore/H2010.211/2010 | EPI_ISL_142976 | A / H3N2
ggccccctcaaagccgaacgctcaccgtgcccagtgaggactgcagcgtagacg
>A/Singapore/H2010.211/2010 | EPI_ISL_143049 | A / H3N2
ggccccctcaaagccgaacgctcaccgtgcccagtgaggactgcagcgtagacg
>A/Vietnam/13V H3-2/2012 | EPI_ISL_173299 | A / H3N2
ggccccctcaaagccgaacgctcaccgtgcccagtgaggactgcagcgtagacg
>A/Hanoi/TN406/2005 | EPI_ISL_545 | A / H3N2
ggccccctcaaagccgaacgctcaccgtgcccagtgaggactgcagcgtagacg
>A/Hanoi/TN410/2005 | EPI_ISL_546 | A / H3N2
ggccccctcaaagccgaacgctcaccgtgcccagtgaggactgcagcgtagacg
>A/Singapore/569/2009 | EPI_ISL_76632 | A / H3N2
ggccccctcaaagccgaacgctcaccgtgcccagtgaggactgcagcgtagacg
>A/Uganda/MUWRP-020/2008 | EPI_ISL_89073 | A / H3N2
ggccccctcaaagccgaacgctcaccgtgcccagtgaggactgcagcgtagacg
>A/Uganda/MUWRP-062/2009 | EPI_ISL_89107 | A / H3N2
ggccccctcaaagccgaacgctcaccgtgcccagtgaggactgcagcgtagacg
>A/SYDNEY/27/2011 | EPI_ISL_99776 | A / H3N2
ggccccctcaaagccgaacgctcaccgtgcccagtgaggactgcagcgtagacg
>A/Catalonia/S4421/2012 | EPI_ISL_102133 | A / H3N2
ggccccctcaaagccgaacgctcaccgtgcccagtgaggactgcagcgtagacg
>A/SOUTH AUSTRALIA/54/2012 | EPI_ISL_128634 | A / H3N2
ggccccctcaaagccgaacgctcaccgtgcccagtgaggactgcagcgtagacg
>A/CANBERRA/35/2012 | EPI_ISL_128672 | A / H3N2
ggccccctcaaagccgaacgctcaccgtgcccagtgaggactgcagcgtagacg
>A/SOUTH AUCKLAND/106/2012 | EPI_ISL_134462 | A / H3N2
ggccccctcaaagccgaacgctcaccgtgcccagtgaggactgcagcgtagacg
>A/SYDNEY/245/2012 | EPI_ISL_134471 | A / H3N2
ggccccctcaaagccgaacgctcaccgtgcccagtgaggactgcagcgtagacg
>A/WELLINGTON/21/2012 | EPI_ISL_128703 | A / H3N2
ggccccctcaaagccgaacgctcaccgtgcccagtgaggactgcagcgtagacg
>A/Singapore/C2011.545C/2011 | EPI_ISL_128274 | A / H3N2
ggccccctcaaagccgaacgctcaccgtgcccagtgaggactgcagcgtagacg
>A/Singapore/C2011.545C/2011 | EPI_ISL_142959 | A / H3N2
ggccccctcaaagccgaacgctcaccgtgcccagtgaggactgcagcgtagacg
>A/Sydney/602/2009 | EPI_ISL_172958 | A / H3N2
ggccccctcaaagccgaacgctcaccgtgcccagtgaggactgcagcgtagacg
>A/Indonesia/440_S81_L001/2011 | EPI_ISL_270047 | A / H3N2
ggccccctcaaagccgaacgctcaccgtgcccagtgaggactgcagcgtagacg
>A/Sydney/616/2009 | EPI_ISL_76618 | A / H3N2
ggccccctcaaagccgaacgctcaccgtgcccagtgaggactgcagcgtagacg
>A/Perth/673/2009 | EPI_ISL_76619 | A / H3N2
ggccccctcaaagccgaacgctcaccgtgcccagtgaggactgcagcgtagacg
>A/Beijing-Zhaoyang/141/2010 | EPI_ISL_83680 | A / H3N2
ggccccctcaaagccgaacgctcaccgtgcccagtgaggactgcagcgtagacg
>A/Singapore/C2009.803bV/2009 | EPI_ISL_128248 | A / H3N2
ggccccctcaaagccgaacgctcaccgtgcccagtgaggactgcagcgtagacg
>A/Singapore/C2009.515/2009 | EPI_ISL_142943 | A / H3N2
ggccccctcaaagccgaacgctcaccgtgcccagtgaggactgcagcgtagacg
>A/Singapore/C2009.515/2009 | EPI_ISL_143016 | A / H3N2
ggccccctcaaagccgaacgctcaccgtgcccagtgaggactgcagcgtagacg
>A/Shanghai-Fengxian/1170/2011 | EPI_ISL_94644 | A / H3N2
ggccccctcaaagccgaacgctcaccgtgcccagtgaggactgcagcgtagacg
>A/Singapore/C2009.715V/2009 | EPI_ISL_128247 | A / H3N2
ggccccctcaaagccgaacgctcaccgtgcccagtgaggactgcagcgtagacg
>A/Singapore/H2009.679/2009 | EPI_ISL_142975 | A / H3N2
ggccccctcaaagccgaacgctcaccgtgcccagtgaggactgcagcgtagacg
>A/Singapore/H2009.679/2009 | EPI_ISL_143048 | A / H3N2
ggccccctcaaagccgaacgctcaccgtgcccagtgaggactgcagcgtagacg
>A/VICTORIA/803/2011 | EPI_ISL_94856 | A / H3N2
ggccccctcaaagccgaacgctcaccgtgcccagtgaggactgcagcgtagacg
>A/SOUTH AUSTRALIA/34/2011 | EPI_ISL_99736 | A / H3N2
ggccccctcaaagccgaacgctcaccgtgcccagtgaggactgcagcgtagacg
>A/SOUTH AUSTRALIA/299/2011 | EPI_ISL_106865 | A / H3N2
ggccccctcaaagccgaacgctcaccgtgcccagtgaggactgcagcgtagacg
>A/SOUTH AUSTRALIA/318/2011 | EPI_ISL_118580 | A / H3N2
ggccccctcaaagccgaacgctcaccgtgcccagtgaggactgcagcgtagacg
>A/PERTH/305/2011 | EPI_ISL_118607 | A / H3N2
ggccccctcaaagccgaacgctcaccgtgcccagtgaggactgcagcgtagacg
>A/Indonesia/599_S11_L001/2011 | EPI_ISL_269921 | A / H3N2
ggccccctcaaagccgaacgctcaccgtgcccagtgaggactgcagcgtagacg
>A/Indonesia/596_S94_L001/2011 | EPI_ISL_270151 | A / H3N2
ggccccctcaaagccgaacgctcaccgtgcccagtgaggactgcagcgtagacg
>A/VICTORIA/469/2012 | EPI_ISL_134473 | A / H3N2
ggccccctcaaagccgaacgctcaccgtgcccagtgaggactgcagcgtagacg
>A/Indonesia/582_S70_L001/2011 | EPI_ISL_269778 | A / H3N2
ggccccctcaaagccgaacgctcaccgtgcccagtgaggactgcagcgtagacg
>A/Porto Alegre/LACENRS-921/2015 | EPI_ISL_263302 | A / H3N2
ggccccctcaaagccgaacgctcaccgtgcccagtgaggactgcagcgtagacg
>A/Uganda/MUWRP-003/2008 | EPI_ISL_89057 | A / H3N2
ggccccctcaaagccgaacgctcaccgtgcccagtgaggactgcagcgtagacg
>A/Valencia/S010111/2012 | EPI_ISL_101391 | A / H3N2
ggccccctcaaagccgaacgctcaccgtgcccagtgaggactgcagcgtagacg
>A/Catalonia/S4360/2012 | EPI_ISL_101394 | A / H3N2
ggccccctcaaagccgaacgctcaccgtgcccagtgaggactgcagcgtagacg
>A/Valencia/S010319/2012 | EPI_ISL_102136 | A / H3N2
ggccccctcaaagccgaacgctcaccgtgcccagtgaggactgcagcgtagacg
>A/Catalonia/S4496/2012 | EPI_ISL_103324 | A / H3N2
ggccccctcaaagccgaacgctcaccgtgcccagtgaggactgcagcgtagacg
>A/Catalonia/S4420/2012 | EPI_ISL_102131 | A / H3N2
ggccccctcaaagccgaacgctcaccgtgcccagtgaggactgcagcgtagacg
>A/BRISBANE/413/2011 | EPI_ISL_118610 | A / H3N2
agccccctcaaagccgaacgctcaccgtgcccagtgaggactgcagcgtagacg
>A/Singapore/C2009.863/2009 | EPI_ISL_142944 | A / H3N2
ggccccctcaaagccgaacgctcaccgtgcccagtgaggactgcagcgtagacg
>A/Singapore/C2009.863/2009 | EPI_ISL_143017 | A / H3N2
ggccccctcaaagccgaacgctcaccgtgcccagtgaggactgcagcgtagacg
>A/FIJI/1/2014 | EPI_ISL_166142 | A / H3N2
ggccccctcaaagccgaacgctcaccgtgcccagtgaggactgcagcgtagacg
>A/Lyon/1381/2007 | EPI_ISL_19157 | A / H3N2
ggccccctcaaagccgaacgctcaccgtgcccagtgaggactgcagcgtagacg
>A/Liaoning-Tiedong/1153/2011 | EPI_ISL_94618 | A / H3N2
ggccccctcaaagccgaacgctcaccgtgcccagtgaggactgcagcgtagacg
>A/Tokyo/Ut-Sk-1/2007 | EPI_ISL_69392 | A / H3N2
ggccccctcaaagccgaacgctcaccgtgcccagtgaggactgcagcgtagacg
>A/SURAT THANI/116/2010 | EPI_ISL_77067 | A / H3N2
ggccccctcaaagccgaacgctcaccgtgcccagtgaggactgcagcgtagacg
>A/Singapore/C2009.458V/2009 | EPI_ISL_128245 | A / H3N2
ggccccctcaaagccgaacgctcaccgtgcccagtgaggactgcagcgtagacg
>A/Singapore/C2009.518V/2009 | EPI_ISL_128246 | A / H3N2
ggccccctcaaagccgaacgctcaccgtgcccagtgaggactgcagcgtagacg
>A/Singapore/H2009.471C/2009 | EPI_ISL_128262 | A / H3N2
ggccccctcaaagccgaacgctcaccgtgcccagtgaggactgcagcgtagacg
>A/Singapore/C2009.485b/2009 | EPI_ISL_142942 | A / H3N2
ggccccctcaaagccgaacgctcaccgtgcccagtgaggactgcagcgtagacg
>A/Singapore/H2009.471C/2009 | EPI_ISL_142972 | A / H3N2
ggccccctcaaagccgaacgctcaccgtgcccagtgaggactgcagcgtagacg
>A/Singapore/C2009.458V/2009 | EPI_ISL_143013 | A / H3N2
ggccccctcaaagccgaacgctcaccgtgcccagtgaggactgcagcgtagacg
>A/Singapore/C2009.485b/2009 | EPI_ISL_143015 | A / H3N2
ggccccctcaaagccgaacgctcaccgtgcccagtgaggactgcagcgtagacg
>A/Singapore/C2009.485a/2009 | EPI_ISL_142941 | A / H3N2
ggccccctcaaagccgaacgctcaccgtgcccagtgaggactgcagcgtagacg
>A/Singapore/C2009.485a/2009 | EPI_ISL_143014 | A / H3N2
ggccccctcaaagccgaacgctcaccgtgcccagtgaggactgcagcgtagacg
>A/Singapore/H2009.389b/2009 | EPI_ISL_142968 | A / H3N2
ggccccctcaaagccgaacgctcaccgtgcccagtgaggactgcagcgtagacg
>A/Singapore/H2009.485/2009 | EPI_ISL_142971 | A / H3N2
ggccccctcaaagccgaacgctcaccgtgcccagtgaggactgcagcgtagacg
>A/Singapore/H2009.510/2009 | EPI_ISL_142973 | A / H3N2
ggccccctcaaagccgaacgctcaccgtgcccagtgaggactgcagcgtagacg
>A/Singapore/H2009.389b/2009 | EPI_ISL_143044 | A / H3N2
ggccccctcaaagccgaacgctcaccgtgcccagtgaggactgcagcgtagacg
>A/Singapore/H2009.485/2009 | EPI_ISL_143045 | A / H3N2
ggccccctcaaagccgaacgctcaccgtgcccagtgaggactgcagcgtagacg
>A/Singapore/H2009.510/2009 | EPI_ISL_143046 | A / H3N2
ggccccctcaaagccgaacgctcaccgtgcccagtgaggactgcagcgtagacg
>A/Singapore/H2009.332C/2009 | EPI_ISL_128260 | A / H3N2
ggccccctcaaagccgaacgctcaccgtgcccagtgaggactgcagcgtagacg
>A/Singapore/H2009.332C/2009 | EPI_ISL_142970 | A / H3N2
ggccccctcaaagccgaacgctcaccgtgcccagtgaggactgcagcgtagacg
>A/Singapore/C2009.496/2009 | EPI_ISL_142940 | A / H3N2
ggccccctcaaagccgaacgctcaccgtgcccagtgaggactgcagcgtagacg
>A/Singapore/C2009.496/2009 | EPI_ISL_143012 | A / H3N2
ggccccctcaaagccgaacgctcaccgtgcccagtgaggactgcagcgtagacg
>A/Singapore/H2009.518/2009 | EPI_ISL_142974 | A / H3N2
ggccccctcaaagccgaacgctcaccgtgcccagtgaggactgcagcgtagacg
>A/Singapore/H2009.518/2009 | EPI_ISL_143047 | A / H3N2
ggccccctcaaagccgaacgctcaccgtgcccagtgaggactgcagcgtagacg
>A/Singapore/H2009.334C/2009 | EPI_ISL_128261 | A / H3N2
ggccccctcaaagccgaacgctcaccgtgcccagtgaggactgcagcgtagacg
>A/Singapore/H2009.334C/2009 | EPI_ISL_142969 | A / H3N2
ggccccctcaaagccgaacgctcaccgtgcccagtgaggactgcagcgtagacg
>A/SURAT THANI/269/2010 | EPI_ISL_77069 | A / H3N2
ggccccctcaaagccgaacgctcaccgtgcccagtgaggactgcagcgtagacg
>A/Uganda/MUWRP-058/2009 | EPI_ISL_89105 | A / H3N2
ggccccctcaaagccgaacgctcaccgtgcccagtgaggactgcagcgtagacg
>A/TASMANIA/26/2011 | EPI_ISL_99751 | A / H3N2
ggccccctcaaagccgaacgctcaccgtgcccagtgaggactgcagcgtagacg
>A/Tasmania/32/2011 | EPI_ISL_106864 | A / H3N2
ggccccctcaaagccgaacgctcaccgtgcccagtgaggactgcagcgtagacg
>A/CHRISTCHURCH/23/2011 | EPI_ISL_99753 | A / H3N2
ggccccctcaaagccgaacgctcaccgtgcccagtgaggactgcagcgtagacg
>A/Catalonia/S4395/2012 | EPI_ISL_102127 | A / H3N2
ggccccctcaaagccgaacgctcaccgtgcccagtgaggactgcagcgtagacg
>A/PERTH/219/2011 | EPI_ISL_106858 | A / H3N2
ggccccctcaaagccgaacgctcaccgtgcccagtgaggactgcagcgtagacg
>A/TOWNSVILLE/1/2012 | EPI_ISL_121691 | A / H3N2
ggccccctcaaagccgaacgctcaccgtgcccagtgaggactgcagcgtagacg
>A/TASMANIA/12/2012 | EPI_ISL_128637 | A / H3N2
ggccccctcaaagccgaacgctcaccgtgcccagtgaggactgcagcgtagacg
>A/SOUTH AUSTRALIA/66/2012 | EPI_ISL_128639 | A / H3N2
ggccccctcaaagccgaacgctcaccgtgcccagtgaggactgcagcgtagacg
>A/CHRISTCHURCH/503/2012 | EPI_ISL_128643 | A / H3N2
ggccccctcaaagccgaacgctcaccgtgcccagtgaggactgcagcgtagacg
>A/WELLINGTON/3/2012 | EPI_ISL_128646 | A / H3N2
ggccccctcaaagccgaacgctcaccgtgcccagtgaggactgcagcgtagacg
>A/CHRISTCHURCH/9/2012 | EPI_ISL_128647 | A / H3N2
ggccccctcaaagccgaacgctcaccgtgcccagtgaggactgcagcgtagacg
>A/MACAU/600193/2012 | EPI_ISL_128748 | A / H3N2
ggccccctcaaagccgaacgctcaccgtgcccagtgaggactgcagcgtagacg
>A/Connecticut/Flu001/2012 | EPI_ISL_166608 | A / H3N2
ggccccctcaaagccgaacgctcaccgtgcccagtgaggactgcagcgtagacg
>A/Connecticut/Flu034/2012 | EPI_ISL_166626 | A / H3N2
ggccccctcaaagccgaacgctcaccgtgcccagtgaggactgcagcgtagacg
>A/Zhejiang-Nanxun/1614/2014 | EPI_ISL_169737 | A / H3N2
ggccccctcaaagccgaacgctcaccgtgcccagtgaggactgcagcgtagacg
>A/Victoria/700/2013 | EPI_ISL_172979 | A / H3N2
ggccccctcaaagccgaacgctcaccgtgcccagtgaggactgcagcgtagacg
>A/Victoria/707/2013 | EPI_ISL_172980 | A / H3N2
ggccccctcaaagccgaacgctcaccgtgcccagtgaggactgcagcgtagacg
>A/Victoria/710/2013 | EPI_ISL_172981 | A / H3N2
ggccccctcaaagccgaacgctcaccgtgcccagtgaggactgcagcgtagacg
>A/Vietnam/13V H3-4/2013 | EPI_ISL_173301 | A / H3N2
ggccccctcaaagccgaacgctcaccgtgcccagtgaggactgcagcgtagacg
>A/Connecticut/Flu119/2013 | EPI_ISL_202154 | A / H3N2
ggccccctcaaagccgaacgctcaccgtgcccagtgaggactgcagcgtagacg
>A/Connecticut/Flu124/2013 | EPI_ISL_202155 | A / H3N2
ggccccctcaaagccgaacgctcaccgtgcccagtgaggactgcagcgtagacg
>A/Connecticut/Flu138/2013 | EPI_ISL_202156 | A / H3N2
ggccccctcaaagccgaacgctcaccgtgcccagtgaggactgcagcgtagacg
>A/Connecticut/Flu140/2013 | EPI_ISL_202157 | A / H3N2
ggccccctcaaagccgaacgctcaccgtgcccagtgaggactgcagcgtagacg
>A/Connecticut/Flu105/2013 | EPI_ISL_202151 | A / H3N2
ggccccctcaaagccgaacgctcaccgtgcccagtgaggactgcagcgtagacg
>A/Connecticut/Flu135/2013 | EPI_ISL_202132 | A / H3N2
ggccccctcaaagccgaacgctcaccgtgcccagtgaggactgcagcgtagacg
>A/Connecticut/Flu147/2013 | EPI_ISL_202135 | A / H3N2
ggccccctcaaagccgaacgctcaccgtgcccagtgaggactgcagcgtagacg
>A/Porto Alegre/LACENRS-275/2013 | EPI_ISL_263185 | A / H3N2
ggccccctcaaagccgaacgctcaccgtgcccagtgaggactgcagcgtagacg
>A/Arvorezinha/LACENRS-2055/2013 | EPI_ISL_263198 | A / H3N2
ggccccctcaaagccgaacgctcaccgtgcccagtgaggactgcagcgtagacg
>A/Canoas/LACENRS-1212/2013 | EPI_ISL_263138 | A / H3N2
ggccccctcaaagccgaacgctcaccgtgcccagtgaggactgcagcgtagacg
>A/Singapore/H2011.808bC/2011 | EPI_ISL_128273 | A / H3N2
ggccccctcaaagccgaacgctcaccgtgcccagtgaggactgcagcgtagacg
>A/Singapore/C2011.411/2011 | EPI_ISL_142949 | A / H3N2
ggccccctcaaagccgaacgctcaccgtgcccagtgaggactgcagcgtagacg
>A/Singapore/C2011.803/2011 | EPI_ISL_142966 | A / H3N2
ggccccctcaaagccgaacgctcaccgtgcccagtgaggactgcagcgtagacg
>A/Singapore/H2011.447/2011 | EPI_ISL_142990 | A / H3N2
ggccccctcaaagccgaacgctcaccgtgcccagtgaggactgcagcgtagacg
>A/Singapore/H2011.797/2011 | EPI_ISL_143009 | A / H3N2
ggccccctcaaagccgaacgctcaccgtgcccagtgaggactgcagcgtagacg
>A/Singapore/H2011.808a/2011 | EPI_ISL_143010 | A / H3N2
ggccccctcaaagccgaacgctcaccgtgcccagtgaggactgcagcgtagacg
>A/Singapore/H2011.808bC/2011 | EPI_ISL_143011 | A / H3N2
ggccccctcaaagccgaacgctcaccgtgcccagtgaggactgcagcgtagacg
>A/Singapore/C2011.411/2011 | EPI_ISL_143025 | A / H3N2
ggccccctcaaagccgaacgctcaccgtgcccagtgaggactgcagcgtagacg
>A/Singapore/C2011.803/2011 | EPI_ISL_143042 | A / H3N2
ggccccctcaaagccgaacgctcaccgtgcccagtgaggactgcagcgtagacg
>A/Singapore/H2011.447/2011 | EPI_ISL_143056 | A / H3N2
ggccccctcaaagccgaacgctcaccgtgcccagtgaggactgcagcgtagacg
>A/Singapore/H2011.797/2011 | EPI_ISL_143072 | A / H3N2
ggccccctcaaagccgaacgctcaccgtgcccagtgaggactgcagcgtagacg
>A/Singapore/H2011.808a/2011 | EPI_ISL_143073 | A / H3N2
ggccccctcaaagccgaacgctcaccgtgcccagtgaggactgcagcgtagacg
>A/Singapore/H2013.060/2013 | EPI_ISL_145939 | A / H3N2
ggccccctcaaagccgaacgctcaccgtgcccagtgaggactgcagcgtagacg
>A/Bom Retiro do Sul/LACENRS-3406/2013 | EPI_ISL_263123 | A / H3N2
ggccccctcaaagccgaacgctcaccgtgcccagtgaggactgcagcgtagacg
>A/Catalonia/S4410/2012 | EPI_ISL_102129 | A / H3N2
ggccccctcaaagccgaacgctcaccgtgcccagtgaggactgcagcgtagacg
>A/Catalonia/S4451/2012 | EPI_ISL_103314 | A / H3N2
ggccccctcaaagccgaacgctcaccgtgcccagtgaggactgcagcgtagacg
>A/Catalonia/S4468/2012 | EPI_ISL_103316 | A / H3N2
ggccccctcaaagccgaacgctcaccgtgcccagtgaggactgcagcgtagacg
>A/Catalonia/S4454/2012 | EPI_ISL_103315 | A / H3N2
ggccccctcaaagccgaacgctcaccgtgcccagtgaggactgcagcgtagacg
>A/BRISBANE/402/2011 | EPI_ISL_118578 | A / H3N2
ggccccctcaaagccgaacgctcaccgtgcccagtgaggactgcagcgtagacg
>A/BRISBANE/1/2012 | EPI_ISL_121688 | A / H3N2
ggccccctcaaagccgaacgctcaccgtgcccagtgaggactgcagcgtagacg
>A/Catalonia/S5014/2012 | EPI_ISL_121855 | A / H3N2
ggccccctcaaagccgaacgctcaccgtgcccagtgaggactgcagcgtagacg
>A/SYDNEY/205/2012 | EPI_ISL_128698 | A / H3N2
ggccccctcaaagccgaacgctcaccgtgcccagtgaggactgcagcgtagacg
>A/DARWIN/1001/2012 | EPI_ISL_128749 | A / H3N2
ggccccctcaaagccgaacgctcaccgtgcccagtgaggactgcagcgtagacg
>A/Indonesia/1412_S48_L001/2013 | EPI_ISL_269916 | A / H3N2
ggccccctcaaagccgaacgctcaccgtgcccagtgaggactgcagcgtagacg
>A/SOUTH AUSTRALIA/160/2012 | EPI_ISL_134467 | A / H3N2
ggccccctcaaagccgaacgctcaccgtgcccagtgaggactgcagcgtagacg
>A/VICTORIA/874/2012 | EPI_ISL_134474 | A / H3N2
ggccccctcaaagccgaacgctcaccgtgcccagtgaggactgcagcgtagacg
>A/WELLINGTON/49/2012 | EPI_ISL_134480 | A / H3N2
ggccccctcaaagccgaacgctcaccgtgcccagtgaggactgcagcgtagacg
>A/SRI LANKA/27/2013 | EPI_ISL_148747 | A / H3N2
ggccccctcaaagccgaacgctcaccgtgcccagtgaggactgcagcgtagacg
>A/AUCKLAND/503/2013 | EPI_ISL_151527 | A / H3N2
ggccccctcaaagccgaacgctcaccgtgcccagtgaggactgcagcgtagacg
>A/Anhui-Baohe/1694/2013 | EPI_ISL_153331 | A / H3N2
ggccccctcaaagccgaacgctcaccgtgcccagtgaggactgcagcgtagacg
>A/Jiangxi-Xunyang/1790/2013 | EPI_ISL_153336 | A / H3N2
ggccccctcaaagccgaacgctcaccgtgcccagtgaggactgcagcgtagacg
>A/CANBERRA/2/2014 | EPI_ISL_166129 | A / H3N2
ggccccctcaaagccgaacgctcaccgtgcccagtgaggactgcagcgtagacg
>A/Vietnam/1/2014 | EPI_ISL_192827 | A / H3N2
ggccccctcaaagccgaacgctcaccgtgcccagtgaggactgcagcgtagacg
>A/Guangdong-Maonan/1173/2017 | EPI_ISL_270745 | A / H3N2
ggccccctcaaagccgaacgctcaccgtgcccagtgaggactgcagcgtagacg
>A/Connecticut/Flu002/2012 | EPI_ISL_166609 | A / H3N2
ggccccctcaaagccgaacgctcaccgtgcccagtgaggactgcagcgtagacg
>A/Connecticut/Flu013/2012 | EPI_ISL_166616 | A / H3N2
ggccccctcaaagccgaacgctcaccgtgcccagtgaggactgcagcgtagacg
>A/Connecticut/Flu021/2012 | EPI_ISL_166620 | A / H3N2
ggccccctcaaagccgaacgctcaccgtgcccagtgaggactgcagcgtagacg
>A/Connecticut/Flu025/2012 | EPI_ISL_166622 | A / H3N2
ggccccctcaaagccgaacgctcaccgtgcccagtgaggactgcagcgtagacg
>A/Connecticut/Flu028/2012 | EPI_ISL_166624 | A / H3N2
ggccccctcaaagccgaacgctcaccgtgcccagtgaggactgcagcgtagacg
>A/Connecticut/Flu033/2012 | EPI_ISL_166625 | A / H3N2
ggccccctcaaagccgaacgctcaccgtgcccagtgaggactgcagcgtagacg
>A/Connecticut/Flu040/2012 | EPI_ISL_166629 | A / H3N2
ggccccctcaaagccgaacgctcaccgtgcccagtgaggactgcagcgtagacg
>A/Connecticut/Flu170/2013 | EPI_ISL_202162 | A / H3N2
ggccccctcaaagccgaacgctcaccgtgcccagtgaggactgcagcgtagacg
>A/Connecticut/Flu056/2012 | EPI_ISL_202120 | A / H3N2
ggccccctcaaagccgaacgctcaccgtgcccagtgaggactgcagcgtagacg
>A/Connecticut/Flu098/2013 | EPI_ISL_202125 | A / H3N2
ggccccctcaaagccgaacgctcaccgtgcccagtgaggactgcagcgtagacg
>A/Connecticut/Flu009/2012 | EPI_ISL_166614 | A / H3N2
ggccccctcaaagccgaacgctcaccgtgcccagtgaggactgcagcgtagacg
>A/Connecticut/Flu027/2012 | EPI_ISL_166634 | A / H3N2
ggccccctcaaagccgaacgctcaccgtgcccagtgaggactgcagcgtagacg
>A/Connecticut/Flu072/2012 | EPI_ISL_202122 | A / H3N2
ggccccctcaaagccgaacgctcaccgtgcccagtgaggactgcagcgtagacg
>A/Connecticut/Flu014/2012 | EPI_ISL_166617 | A / H3N2
ggccccctcaaagccgaacgctcaccgtgcccagtgaggactgcagcgtagacg
>A/VICTORIA/1012/2014 | EPI_ISL_168936 | A / H3N2
ggccccctcaaagccgaacgctcaccgtgcccagtgaggactgcagcgtagacg
>A/Connecticut/Flu050/2012 | EPI_ISL_202142 | A / H3N2
ggccccctcaaagccgaacgctcaccgtgcccagtgaggactgcagcgtagacg
>A/Connecticut/Flu146/2013 | EPI_ISL_202158 | A / H3N2
ggccccctcaaagccgaacgctcaccgtgcccagtgaggactgcagcgtagacg
>A/Connecticut/Flu166/2013 | EPI_ISL_202161 | A / H3N2
ggccccctcaaagccgaacgctcaccgtgcccagtgaggactgcagcgtagacg
>A/Connecticut/Flu066/2012 | EPI_ISL_202121 | A / H3N2
ggccccctcaaagccgaacgctcaccgtgcccagtgaggactgcagcgtagacg
>A/Connecticut/Flu122/2013 | EPI_ISL_202131 | A / H3N2
ggccccctcaaagccgaacgctcaccgtgcccagtgaggactgcagcgtagacg
>A/Indonesia/1441_S84_L001/2013 | EPI_ISL_270217 | A / H3N2
ggccccctcaaagccgaacgctcaccgtgcccagtgaggactgcagcgtagacg
>A/Victoria/503/2015 | EPI_ISL_192808 | A / H3N2
ggccccctcaaagccgaacgctcaccgtgcccagtgaggactgcagcgtagacg
>A/South Australia/45/2015 | EPI_ISL_197890 | A / H3N2
ggccccctcaaagccgaacgctcaccgtgcccagtgaggactgcagcgtagacg
>A/Victoria/2019/2015 | EPI_ISL_197899 | A / H3N2
ggccccctcaaagccgaacgctcaccgtgcccagtgaggactgcagcgtagacg
>A/South Australia/53/2015 | EPI_ISL_197918 | A / H3N2
ggccccctcaaagccgaacgctcaccgtgcccagtgaggactgcagcgtagacg
>A/Canberra/15/2015 | EPI_ISL_197926 | A / H3N2
ggccccctcaaagccgaacgctcaccgtgcccagtgaggactgcagcgtagacg
>A/Anhui-Luyang/3155/2016 | EPI_ISL_242420 | A / H3N2
ggccccctcaaagccgaacgctcaccgtgcccagtgaggactgcagcgtagacg
>A/Anhui-Shushan/3236/2016 | EPI_ISL_242427 | A / H3N2
ggccccctcaaagccgaacgctcaccgtgcccagtgaggactgcagcgtagacg
>A/Fujian-Gulou/11611/2016 | EPI_ISL_242548 | A / H3N2
ggccccctcaaagccgaacgctcaccgtgcccagtgaggactgcagcgtagacg
>A/Hubei-Dongbao/1758/2016 | EPI_ISL_242549 | A / H3N2
ggccccctcaaagccgaacgctcaccgtgcccagtgaggactgcagcgtagacg
>A/Hunan-Suxian/1980/2016 | EPI_ISL_242550 | A / H3N2
ggccccctcaaagccgaacgctcaccgtgcccagtgaggactgcagcgtagacg
>A/Tianjin-Nankai/1774/2016 | EPI_ISL_242558 | A / H3N2
ggccccctcaaagccgaacgctcaccgtgcccagtgaggactgcagcgtagacg
>A/Guangdong-Zhongshan/1956/2016 | EPI_ISL_242559 | A / H3N2
ggccccctcaaagccgaacgctcaccgtgcccagtgaggactgcagcgtagacg
>A/Chongqing-Shapingba/310/2016 | EPI_ISL_242561 | A / H3N2
ggccccctcaaagccgaacgctcaccgtgcccagtgaggactgcagcgtagacg
>A/Tianjin-Nankai/1973/2016 | EPI_ISL_242563 | A / H3N2
ggccccctcaaagccgaacgctcaccgtgcccagtgaggactgcagcgtagacg
>A/Beijing-Daxin/315/2016 | EPI_ISL_242564 | A / H3N2
ggccccctcaaagccgaacgctcaccgtgcccagtgaggactgcagcgtagacg
>A/Jiangxi-Zhushan/1869/2016 | EPI_ISL_242565 | A / H3N2
ggccccctcaaagccgaacgctcaccgtgcccagtgaggactgcagcgtagacg
>A/Yunnan-Wenshan/1902/2016 | EPI_ISL_242568 | A / H3N2
ggccccctcaaagccgaacgctcaccgtgcccagtgaggactgcagcgtagacg
>A/Guizhou-Honghuagang/1840/2016 | EPI_ISL_242569 | A / H3N2
ggccccctcaaagccgaacgctcaccgtgcccagtgaggactgcagcgtagacg
>A/Tomsk/RII617S/2016 | EPI_ISL_242637 | A / H3N2
ggccccctcaaagccgaacgctcaccgtgcccagtgaggactgcagcgtagacg
>A/Tomsk/RII618S/2016 | EPI_ISL_242638 | A / H3N2
ggccccctcaaagccgaacgctcaccgtgcccagtgaggactgcagcgtagacg
>A/Poitiers/2239/2016 | EPI_ISL_247452 | A / H3N2
ggccccctcaaagccgaacgctcaccgtgcccagtgaggactgcagcgtagacg
>A/Lyon/2738/2016 | EPI_ISL_247470 | A / H3N2
ggccccctcaaagccgaacgctcaccgtgcccagtgaggactgcagcgtagacg
>A/London/66U016964-82_S34_L001/2016 | EPI_ISL_275183 | A / H3N2
ggccccctcaaagccgaacgctcaccgtgcccagtgaggactgcagcgtagacg
>A/Shandong-Rencheng/112/2017 | EPI_ISL_242421 | A / H3N2
ggccccctcaaagccgaacgctcaccgtgcccagtgaggactgcagcgtagacg
>A/Jilin-Longshan/15/2017 | EPI_ISL_242423 | A / H3N2
ggccccctcaaagccgaacgctcaccgtgcccagtgaggactgcagcgtagacg
>A/Anhui-Jinghu/611/2017 | EPI_ISL_242424 | A / H3N2
ggccccctcaaagccgaacgctcaccgtgcccagtgaggactgcagcgtagacg
>A/South Australia/5/2017 | EPI_ISL_269301 | A / H3N2
ggccccctcaaagccgaacgctcaccgtgcccagtgaggactgcagcgtagacg
>A/Perth/2/2017 | EPI_ISL_269325 | A / H3N2
ggccccctcaaagccgaacgctcaccgtgcccagtgaggactgcagcgtagacg
>A/Brisbane/21/2017 | EPI_ISL_269355 | A / H3N2
ggccccctcaaagccgaacgctcaccgtgcccagtgaggactgcagcgtagacg
>A/Victoria/1/2017 | EPI_ISL_269376 | A / H3N2
ggccccctcaaagccgaacgctcaccgtgcccagtgaggactgcagcgtagacg
>A/Sydney/114/2017 | EPI_ISL_274915 | A / H3N2
ggccccctcaaagccgaacgctcaccgtgcccagtgaggactgcagcgtagacg
>A/London/17U056107-57_S9_L001/2017 | EPI_ISL_274884 | A / H3N2
ggccccctcaaagccgaacgctcaccgtgcccagtgaggactgcagcgtagacg
>A/Jiangsu-Yandou/16/2017 | EPI_ISL_278676 | A / H3N2
ggccccctcaaagccgaacgctcaccgtgcccagtgaggactgcagcgtagacg
>A/Yunnan-Xianggelila/1375/2017 | EPI_ISL_278717 | A / H3N2
ggccccctcaaagccgaacgctcaccgtgcccagtgaggactgcagcgtagacg
>A/Hunan-Jishou/11056/2017 | EPI_ISL_278720 | A / H3N2
ggccccctcaaagccgaacgctcaccgtgcccagtgaggactgcagcgtagacg
>A/Henan-Jiefang/1275/2017 | EPI_ISL_278725 | A / H3N2
ggccccctcaaagccgaacgctcaccgtgcccagtgaggactgcagcgtagacg
>A/Guangdong-Yuancheng/1471/2017 | EPI_ISL_278731 | A / H3N2
ggccccctcaaagccgaacgctcaccgtgcccagtgaggactgcagcgtagacg
>A/Yunnan-Hongta/1769/2017 | EPI_ISL_278552 | A / H3N2
ggccccctcaaagccgaacgctcaccgtgcccagtgaggactgcagcgtagacg
>A/Guangdong-Dongwanbendi/5342/2016 | EPI_ISL_242547 | A / H3N2
ggccccctcaaagccgaacgctcaccgtgcccagtgaggactgcagcgtagacg
>A/Sichuan-Wuhou/2202/2016 | EPI_ISL_242552 | A / H3N2
ggccccctcaaagccgaacgctcaccgtgcccagtgaggactgcagcgtagacg
>A/Jiangxi-Donghu/11758/2016 | EPI_ISL_242553 | A / H3N2
ggccccctcaaagccgaacgctcaccgtgcccagtgaggactgcagcgtagacg
>A/Beijing-Huairou/12355/2016 | EPI_ISL_242570 | A / H3N2
ggccccctcaaagccgaacgctcaccgtgcccagtgaggactgcagcgtagacg
>A/Ulan-Ude/RII726S/2016 | EPI_ISL_242642 | A / H3N2
ggccccctcaaagccgaacgctcaccgtgcccagtgaggactgcagcgtagacg
>A/Brisbane/308/2016 | EPI_ISL_249248 | A / H3N2
ggccccctcaaagccgaacgctcaccgtgcccagtgaggactgcagcgtagacg
>A/Brisbane/313/2016 | EPI_ISL_249256 | A / H3N2
ggccccctcaaagccgaacgctcaccgtgcccagtgaggactgcagcgtagacg
>A/Omsk/4150/2016 | EPI_ISL_256813 | A / H3N2
ggccccctcaaagccgaacgctcaccgtgcccagtgaggactgcagcgtagacg
>A/Novosibirsk/D1/2016 | EPI_ISL_257321 | A / H3N2
ggccccctcaaagccgaacgctcaccgtgcccagtgaggactgcagcgtagacg
>A/Henan-Shihe/123/2017 | EPI_ISL_242428 | A / H3N2
ggccccctcaaagccgaacgctcaccgtgcccagtgaggactgcagcgtagacg
>A/Krasnoyarsk/22/2017 | EPI_ISL_256810 | A / H3N2
ggccccctcaaagccgaacgctcaccgtgcccagtgaggactgcagcgtagacg
>A/Newcastle/9/2017 | EPI_ISL_269312 | A / H3N2
ggccccctcaaagccgaacgctcaccgtgcccagtgaggactgcagcgtagacg
>A/South Australia/35/2017 | EPI_ISL_269345 | A / H3N2
ggccccctcaaagccgaacgctcaccgtgcccagtgaggactgcagcgtagacg
>A/Perth/58/2017 | EPI_ISL_269382 | A / H3N2
ggccccctcaaagccgaacgctcaccgtgcccagtgaggactgcagcgtagacg
>A/South Australia/50/2017 | EPI_ISL_269395 | A / H3N2
ggccccctcaaagccgaacgctcaccgtgcccagtgaggactgcagcgtagacg
>A/South Auckland/40/2017 | EPI_ISL_271234 | A / H3N2
ggccccctcaaagccgaacgctcaccgtgcccagtgaggactgcagcgtagacg
>A/Brisbane/34/2017 | EPI_ISL_269422 | A / H3N2
ggccccctcaaagccgaacgctcaccgtgcccagtgaggactgcagcgtagacg
>A/Shanghai-Putuo/1623/2017 | EPI_ISL_278543 | A / H3N2
ggccccctcaaagccgaacgctcaccgtgcccagtgaggactgcagcgtagacg
>A/Guangxi-Gangbei/1482/2017 | EPI_ISL_278705 | A / H3N2
ggccccctcaaagccgaacgctcaccgtgcccagtgaggactgcagcgtagacg
>A/Hunan-Jishou/11139/2017 | EPI_ISL_278707 | A / H3N2
ggccccctcaaagccgaacgctcaccgtgcccagtgaggactgcagcgtagacg
>A/Yunnan-Linxiang/1611/2017 | EPI_ISL_278708 | A / H3N2
ggccccctcaaagccgaacgctcaccgtgcccagtgaggactgcagcgtagacg
>A/Qinghai-Gangcha/1235/2017 | EPI_ISL_278709 | A / H3N2
ggccccctcaaagccgaacgctcaccgtgcccagtgaggactgcagcgtagacg
>A/Shanghai-Xuhui/1373/2017 | EPI_ISL_278719 | A / H3N2
ggccccctcaaagccgaacgctcaccgtgcccagtgaggactgcagcgtagacg
>A/Zhejiang-Jiaojiang/1255/2017 | EPI_ISL_278727 | A / H3N2
ggccccctcaaagccgaacgctcaccgtgcccagtgaggactgcagcgtagacg
>A/Anhui-Xuanzhou/1179/2017 | EPI_ISL_270697 | A / H3N2
ggccccctcaaagccgaacgctcaccgtgcccagtgaggactgcagcgtagacg
>A/Zhejiang-Yuecheng/1612/2013 | EPI_ISL_153297 | A / H3N2
ggccccctcaaagccgaacgctcaccgtgcccagtgaggactgcagcgtagacg
>A/Shanghai-Song-Jiang/1632/2013 | EPI_ISL_153309 | A / H3N2
ggccccctcaaagccgaacgctcaccgtgcccagtgaggactgcagcgtagacg
>A/Hunan-Lengshuitan/11016/2013 | EPI_ISL_153315 | A / H3N2
ggccccctcaaagccgaacgctcaccgtgcccagtgaggactgcagcgtagacg
>A/Beijing-Huairou/11379/2013 | EPI_ISL_153321 | A / H3N2
ggccccctcaaagccgaacgctcaccgtgcccagtgaggactgcagcgtagacg
>A/Fujian-Yanping/2707/2013 | EPI_ISL_153334 | A / H3N2
ggccccctcaaagccgaacgctcaccgtgcccagtgaggactgcagcgtagacg
>A/Chongqing-Yuzhong/11653/2013 | EPI_ISL_153335 | A / H3N2
ggccccctcaaagccgaacgctcaccgtgcccagtgaggactgcagcgtagacg
>A/Singapore/H2013.403/2013 | EPI_ISL_209154 | A / H3N2
ggccccctcaaagccgaacgctcaccgtgcccagtgaggactgcagcgtagacg
>A/Sichuan-Qingyang/1547/2013 | EPI_ISL_153311 | A / H3N2
ggccccctcaaagccgaacgctcaccgtgcccagtgaggactgcagcgtagacg
>A/Guizhou-Duyun/1652/2013 | EPI_ISL_153323 | A / H3N2
ggccccctcaaagccgaacgctcaccgtgcccagtgaggactgcagcgtagacg
>A/VICTORIA/304/2011 | EPI_ISL_99766 | A / H3N2
ggccccctcaaagccgaacgctcaccgtgcccagtgaggactgcagcgtagacg
>A/Victoria/361/2011 | EPI_ISL_101506 | A / H3N2
ggccccctcaaagccgaacgctcaccgtgcccagtgaggactgcagcgtagacg
>A/WELLINGTON/36/2012 | EPI_ISL_128705 | A / H3N2
ggccccctcaaagccgaacgctcaccgtgcccagtgaggactgcagcgtagacg
>A/WAIKATO/1/2012 | EPI_ISL_134479 | A / H3N2
ggccccctcaaagccgaacgctcaccgtgcccagtgaggactgcagcgtagacg
>A/WAIKATO/6/2012 | EPI_ISL_128706 | A / H3N2
ggccccctcaaagccgaacgctcaccgtgcccagtgaggactgcagcgtagacg
>A/Connecticut/Flu075/2012 | EPI_ISL_202123 | A / H3N2
ggccccctcaaagccgaacgctcaccgtgcccagtgaggactgcagcgtagacg
>A/Connecticut/Flu169/2013 | EPI_ISL_202138 | A / H3N2
ggccccctcaaagccgaacgctcaccgtgcccagtgaggactgcagcgtagacg
>A/CHRISTCHURCH/502/2013 | EPI_ISL_141544 | A / H3N2
ggccccctcaaagccgaacgctcaccgtgcccagtgaggactgcagcgtagacg
>A/TOWNSVILLE/16/2013 | EPI_ISL_141561 | A / H3N2
ggccccctcaaagccgaacgctcaccgtgcccagtgaggactgcagcgtagacg
>A/BRISBANE/165/2013 | EPI_ISL_161893 | A / H3N2
ggccccctcaaagccgaacgctcaccgtgcccagtgaggactgcagcgtagacg
>A/Connecticut/Flu004/2012 | EPI_ISL_166610 | A / H3N2
ggccccctcaaagccgaacgctcaccgtgcccagtgaggactgcagcgtagacg
>A/Connecticut/Flu026/2012 | EPI_ISL_166623 | A / H3N2
ggccccctcaaagccgaacgctcaccgtgcccagtgaggactgcagcgtagacg
>A/CANBERRA/31/2014 | EPI_ISL_168897 | A / H3N2
ggccccctcaaagccgaacgctcaccgtgcccagtgaggactgcagcgtagacg
>A/CANBERRA/82/2014 | EPI_ISL_168899 | A / H3N2
ggccccctcaaagccgaacgctcaccgtgcccagtgaggactgcagcgtagacg
>A/NEW CALEDONIA/68/2014 | EPI_ISL_168900 | A / H3N2
ggccccctcaaagccgaacgctcaccgtgcccagtgaggactgcagcgtagacg
>A/NEW CALEDONIA/71/2014 | EPI_ISL_168901 | A / H3N2
ggccccctcaaagccgaacgctcaccgtgcccagtgaggactgcagcgtagacg
>A/NEW CALEDONIA/78/2014 | EPI_ISL_168903 | A / H3N2
ggccccctcaaagccgaacgctcaccgtgcccagtgaggactgcagcgtagacg
>A/VICTORIA/5070/2014 | EPI_ISL_168942 | A / H3N2
ggccccctcaaagccgaacgctcaccgtgcccagtgaggactgcagcgtagacg
>A/VICTORIA/5070/2014 | EPI_ISL_168943 | A / H3N2
ggccccctcaaagccgaacgctcaccgtgcccagtgaggactgcagcgtagacg
>A/VICTORIA/2131/2014 | EPI_ISL_168964 | A / H3N2
ggccccctcaaagccgaacgctcaccgtgcccagtgaggactgcagcgtagacg
>A/Shaanxi-Hanbin/1600/2014 | EPI_ISL_169678 | A / H3N2
ggccccctcaaagccgaacgctcaccgtgcccagtgaggactgcagcgtagacg
>A/Myanmar/13M002/2013 | EPI_ISL_172194 | A / H3N2
ggccccctcaaagccgaacgctcaccgtgcccagtgaggactgcagcgtagacg
>A/Myanmar/13M076/2013 | EPI_ISL_173012 | A / H3N2
ggccccctcaaagccgaacgctcaccgtgcccagtgaggactgcagcgtagacg
>A/Nagasaki/13N101/2014 | EPI_ISL_173113 | A / H3N2
ggccccctcaaagccgaacgctcaccgtgcccagtgaggactgcagcgtagacg
>A/Cambodia/Y1218307/2014 | EPI_ISL_192726 | A / H3N2
ggccccctcaaagccgaacgctcaccgtgcccagtgaggactgcagcgtagacg
>A/Fiji/25/2014 | EPI_ISL_192731 | A / H3N2
ggccccctcaaagccgaacgctcaccgtgcccagtgaggactgcagcgtagacg
>A/Perth/1055/2014 | EPI_ISL_192735 | A / H3N2
ggccccctcaaagccgaacgctcaccgtgcccagtgaggactgcagcgtagacg
>A/Connecticut/Flu068/2012 | EPI_ISL_202145 | A / H3N2
ggccccctcaaagccgaacgctcaccgtgcccagtgaggactgcagcgtagacg
>A/Connecticut/Flu074/2012 | EPI_ISL_202146 | A / H3N2
ggccccctcaaagccgaacgctcaccgtgcccagtgaggactgcagcgtagacg
>A/Connecticut/Flu099/2013 | EPI_ISL_202149 | A / H3N2
ggccccctcaaagccgaacgctcaccgtgcccagtgaggactgcagcgtagacg
>A/Connecticut/Flu051/2012 | EPI_ISL_202119 | A / H3N2
ggccccctcaaagccgaacgctcaccgtgcccagtgaggactgcagcgtagacg
>A/Connecticut/Flu178/2013 | EPI_ISL_202139 | A / H3N2
ggccccctcaaagccgaacgctcaccgtgcccagtgaggactgcagcgtagacg
>A/Niigata/14F009/2015 | EPI_ISL_176316 | A / H3N2
ggccccctcaaagccgaacgctcaccgtgcccagtgaggactgcagcgtagacg
>A/Nagasaki/14N024/2015 | EPI_ISL_176857 | A / H3N2
ggccccctcaaagccgaacgctcaccgtgcccagtgaggactgcagcgtagacg
>A/Okinawa/14T003/2015 | EPI_ISL_176860 | A / H3N2
ggccccctcaaagccgaacgctcaccgtgcccagtgaggactgcagcgtagacg
>A/South Auckland/7/2015 | EPI_ISL_194523 | A / H3N2
ggccccctcaaagccgaacgctcaccgtgcccagtgaggactgcagcgtagacg
>A/Sydney/502/2015 | EPI_ISL_194535 | A / H3N2
ggccccctcaaagccgaacgctcaccgtgcccagtgaggactgcagcgtagacg
>A/Sydney/507/2015 | EPI_ISL_194536 | A / H3N2
ggccccctcaaagccgaacgctcaccgtgcccagtgaggactgcagcgtagacg
>A/South Australia/11/2015 | EPI_ISL_197851 | A / H3N2
ggccccctcaaagccgaacgctcaccgtgcccagtgaggactgcagcgtagacg
>A/Sydney/8/2015 | EPI_ISL_197859 | A / H3N2
ggccccctcaaagccgaacgctcaccgtgcccagtgaggactgcagcgtagacg
>A/Townsville/6/2015 | EPI_ISL_197870 | A / H3N2
ggccccctcaaagccgaacgctcaccgtgcccagtgaggactgcagcgtagacg
>A/South Australia/36/2015 | EPI_ISL_197872 | A / H3N2
ggccccctcaaagccgaacgctcaccgtgcccagtgaggactgcagcgtagacg
>A/Victoria/920/2015 | EPI_ISL_197876 | A / H3N2
ggccccctcaaagccgaacgctcaccgtgcccagtgaggactgcagcgtagacg
>A/Victoria/921/2015 | EPI_ISL_197877 | A / H3N2
ggccccctcaaagccgaacgctcaccgtgcccagtgaggactgcagcgtagacg
>A/Victoria/922/2015 | EPI_ISL_197878 | A / H3N2
ggccccctcaaagccgaacgctcaccgtgcccagtgaggactgcagcgtagacg
>A/South Australia/33/2015 | EPI_ISL_197880 | A / H3N2
ggccccctcaaagccgaacgctcaccgtgcccagtgaggactgcagcgtagacg
>A/South Australia/32/2015 | EPI_ISL_197882 | A / H3N2
ggccccctcaaagccgaacgctcaccgtgcccagtgaggactgcagcgtagacg
>A/South Australia/34/2015 | EPI_ISL_197883 | A / H3N2
ggccccctcaaagccgaacgctcaccgtgcccagtgaggactgcagcgtagacg
>A/Victoria/2009/2015 | EPI_ISL_197884 | A / H3N2
ggccccctcaaagccgaacgctcaccgtgcccagtgaggactgcagcgtagacg
>A/Townsville/8/2015 | EPI_ISL_197886 | A / H3N2
ggccccctcaaagccgaacgctcaccgtgcccagtgaggactgcagcgtagacg
>A/Townsville/10/2015 | EPI_ISL_197888 | A / H3N2
ggccccctcaaagccgaacgctcaccgtgcccagtgaggactgcagcgtagacg
>A/South Australia/46/2015 | EPI_ISL_197895 | A / H3N2
ggccccctcaaagccgaacgctcaccgtgcccagtgaggactgcagcgtagacg
>A/Sydney/21/2015 | EPI_ISL_197901 | A / H3N2
ggccccctcaaagccgaacgctcaccgtgcccagtgaggactgcagcgtagacg
>A/Sydney/23/2015 | EPI_ISL_197902 | A / H3N2
ggccccctcaaagccgaacgctcaccgtgcccagtgaggactgcagcgtagacg
>A/Sydney/29/2015 | EPI_ISL_197904 | A / H3N2
ggccccctcaaagccgaacgctcaccgtgcccagtgaggactgcagcgtagacg
>A/Townsville/14/2015 | EPI_ISL_197906 | A / H3N2
ggccccctcaaagccgaacgctcaccgtgcccagtgaggactgcagcgtagacg
>A/Victoria/505/2015 | EPI_ISL_197909 | A / H3N2
ggccccctcaaagccgaacgctcaccgtgcccagtgaggactgcagcgtagacg
>A/Fiji/1/2015 | EPI_ISL_197911 | A / H3N2
ggccccctcaaagccgaacgctcaccgtgcccagtgaggactgcagcgtagacg
>A/South Australia/51/2015 | EPI_ISL_197914 | A / H3N2
ggccccctcaaagccgaacgctcaccgtgcccagtgaggactgcagcgtagacg
>A/South Australia/54/2015 | EPI_ISL_197915 | A / H3N2
ggccccctcaaagccgaacgctcaccgtgcccagtgaggactgcagcgtagacg
>A/South Australia/56/2015 | EPI_ISL_197916 | A / H3N2
ggccccctcaaagccgaacgctcaccgtgcccagtgaggactgcagcgtagacg
>A/Brisbane/56/2015 | EPI_ISL_197919 | A / H3N2
ggccccctcaaagccgaacgctcaccgtgcccagtgaggactgcagcgtagacg
>A/Newcastle/1/2015 | EPI_ISL_197921 | A / H3N2
ggccccctcaaagccgaacgctcaccgtgcccagtgaggactgcagcgtagacg
>A/South Australia/58/2015 | EPI_ISL_197924 | A / H3N2
ggccccctcaaagccgaacgctcaccgtgcccagtgaggactgcagcgtagacg
>A/South Australia/63/2015 | EPI_ISL_197925 | A / H3N2
ggccccctcaaagccgaacgctcaccgtgcccagtgaggactgcagcgtagacg
>A/South Australia/59/2015 | EPI_ISL_197928 | A / H3N2
ggccccctcaaagccgaacgctcaccgtgcccagtgaggactgcagcgtagacg
>A/South Australia/62/2015 | EPI_ISL_197930 | A / H3N2
ggccccctcaaagccgaacgctcaccgtgcccagtgaggactgcagcgtagacg
>A/Brisbane/73/2015 | EPI_ISL_197932 | A / H3N2
ggccccctcaaagccgaacgctcaccgtgcccagtgaggactgcagcgtagacg
>A/Chanthaburi/13/2015 | EPI_ISL_197936 | A / H3N2
ggccccctcaaagccgaacgctcaccgtgcccagtgaggactgcagcgtagacg
>A/South Australia/68/2015 | EPI_ISL_197942 | A / H3N2
ggccccctcaaagccgaacgctcaccgtgcccagtgaggactgcagcgtagacg
>A/South Auckland/9/2015 | EPI_ISL_197945 | A / H3N2
ggccccctcaaagccgaacgctcaccgtgcccagtgaggactgcagcgtagacg
>A/South Australia/70/2015 | EPI_ISL_197946 | A / H3N2
ggccccctcaaagccgaacgctcaccgtgcccagtgaggactgcagcgtagacg
>A/Wellington/1/2015 | EPI_ISL_197949 | A / H3N2
ggccccctcaaagccgaacgctcaccgtgcccagtgaggactgcagcgtagacg
>A/Perth/29/2015 | EPI_ISL_197954 | A / H3N2
ggccccctcaaagccgaacgctcaccgtgcccagtgaggactgcagcgtagacg
>A/Perth/31/2015 | EPI_ISL_197955 | A / H3N2
ggccccctcaaagccgaacgctcaccgtgcccagtgaggactgcagcgtagacg
>A/Perth/40/2015 | EPI_ISL_197958 | A / H3N2
ggccccctcaaagccgaacgctcaccgtgcccagtgaggactgcagcgtagacg
>A/Tasmania/14/2015 | EPI_ISL_197962 | A / H3N2
ggccccctcaaagccgaacgctcaccgtgcccagtgaggactgcagcgtagacg
>A/Tasmania/13/2015 | EPI_ISL_197964 | A / H3N2
ggccccctcaaagccgaacgctcaccgtgcccagtgaggactgcagcgtagacg
>A/Tasmania/21/2015 | EPI_ISL_197965 | A / H3N2
ggccccctcaaagccgaacgctcaccgtgcccagtgaggactgcagcgtagacg
>A/South Australia/1002/2015 | EPI_ISL_197967 | A / H3N2
ggccccctcaaagccgaacgctcaccgtgcccagtgaggactgcagcgtagacg
>A/Brisbane/107/2015 | EPI_ISL_197969 | A / H3N2
ggccccctcaaagccgaacgctcaccgtgcccagtgaggactgcagcgtagacg
>A/Brisbane/112/2015 | EPI_ISL_197970 | A / H3N2
ggccccctcaaagccgaacgctcaccgtgcccagtgaggactgcagcgtagacg
>A/Brisbane/114/2015 | EPI_ISL_197974 | A / H3N2
ggccccctcaaagccgaacgctcaccgtgcccagtgaggactgcagcgtagacg
>A/Victoria/527/2015 | EPI_ISL_198006 | A / H3N2
ggccccctcaaagccgaacgctcaccgtgcccagtgaggactgcagcgtagacg
>A/Brisbane/122/2015 | EPI_ISL_198011 | A / H3N2
ggccccctcaaagccgaacgctcaccgtgcccagtgaggactgcagcgtagacg
>A/Denmark/38/2015 | EPI_ISL_201341 | A / H3N2
ggccccctcaaagccgaacgctcaccgtgcccagtgaggactgcagcgtagacg
>A/South Africa/740/2015 | EPI_ISL_202451 | A / H3N2
ggccccctcaaagccgaacgctcaccgtgcccagtgaggactgcagcgtagacg
>A/Brisbane/1002/2015 | EPI_ISL_202576 | A / H3N2
ggccccctcaaagccgaacgctcaccgtgcccagtgaggactgcagcgtagacg
>A/Sydney/1021/2015 | EPI_ISL_202577 | A / H3N2
ggccccctcaaagccgaacgctcaccgtgcccagtgaggactgcagcgtagacg
>A/Sydney/1029/2015 | EPI_ISL_202581 | A / H3N2
ggccccctcaaagccgaacgctcaccgtgcccagtgaggactgcagcgtagacg
>A/Brisbane/1003/2015 | EPI_ISL_202585 | A / H3N2
ggccccctcaaagccgaacgctcaccgtgcccagtgaggactgcagcgtagacg
>A/Perth/90/2015 | EPI_ISL_202603 | A / H3N2
ggccccctcaaagccgaacgctcaccgtgcccagtgaggactgcagcgtagacg
>A/Perth/95/2015 | EPI_ISL_202643 | A / H3N2
ggccccctcaaagccgaacgctcaccgtgcccagtgaggactgcagcgtagacg
>A/South Australia/1001/2015 | EPI_ISL_206571 | A / H3N2
ggccccctcaaagccgaacgctcaccgtgcccagtgaggactgcagcgtagacg
>A/Sri Lanka/61/2015 | EPI_ISL_222801 | A / H3N2
ggccccctcaaagccgaacgctcaccgtgcccagtgaggactgcagcgtagacg
>A/Sydney/52/2016 | EPI_ISL_227630 | A / H3N2
ggccccctcaaagccgaacgctcaccgtgcccagtgaggactgcagcgtagacg
>A/Sydney/101/2016 | EPI_ISL_233223 | A / H3N2
ggccccctcaaagccgaacgctcaccgtgcccagtgaggactgcagcgtagacg
>A/Victoria/2/2016 | EPI_ISL_233225 | A / H3N2
ggccccctcaaagccgaacgctcaccgtgcccagtgaggactgcagcgtagacg
>A/Sydney/1012/2016 | EPI_ISL_233227 | A / H3N2
ggccccctcaaagccgaacgctcaccgtgcccagtgaggactgcagcgtagacg
>A/South Australia/38/2016 | EPI_ISL_233228 | A / H3N2
ggccccctcaaagccgaacgctcaccgtgcccagtgaggactgcagcgtagacg
>A/South Australia/35/2016 | EPI_ISL_233234 | A / H3N2
ggccccctcaaagccgaacgctcaccgtgcccagtgaggactgcagcgtagacg
>A/South Australia/49/2016 | EPI_ISL_233240 | A / H3N2
ggccccctcaaagccgaacgctcaccgtgcccagtgaggactgcagcgtagacg
>A/Sydney/1018/2016 | EPI_ISL_233295 | A / H3N2
ggccccctcaaagccgaacgctcaccgtgcccagtgaggactgcagcgtagacg
>A/Sydney/105/2016 | EPI_ISL_233296 | A / H3N2
ggccccctcaaagccgaacgctcaccgtgcccagtgaggactgcagcgtagacg
>A/Sydney/116/2016 | EPI_ISL_233315 | A / H3N2
ggccccctcaaagccgaacgctcaccgtgcccagtgaggactgcagcgtagacg
>A/Victoria/518/2016 | EPI_ISL_233320 | A / H3N2
ggccccctcaaagccgaacgctcaccgtgcccagtgaggactgcagcgtagacg
>A/Victoria/36/2016 | EPI_ISL_233365 | A / H3N2
ggccccctcaaagccgaacgctcaccgtgcccagtgaggactgcagcgtagacg
>A/Sydney/188/2016 | EPI_ISL_237877 | A / H3N2
ggccccctcaaagccgaacgctcaccgtgcccagtgaggactgcagcgtagacg
>A/Guizhou-Nanming/12878/2016 | EPI_ISL_242419 | A / H3N2
ggccccctcaaagccgaacgctcaccgtgcccagtgaggactgcagcgtagacg
>A/Tomsk/RII619S/2016 | EPI_ISL_242639 | A / H3N2
ggccccctcaaagccgaacgctcaccgtgcccagtgaggactgcagcgtagacg
>A/Canberra/92/2016 | EPI_ISL_243955 | A / H3N2
ggccccctcaaagccgaacgctcaccgtgcccagtgaggactgcagcgtagacg
>A/Tasmania/187/2016 | EPI_ISL_243964 | A / H3N2
ggccccctcaaagccgaacgctcaccgtgcccagtgaggactgcagcgtagacg
>A/Brisbane/288/2016 | EPI_ISL_243974 | A / H3N2
ggccccctcaaagccgaacgctcaccgtgcccagtgaggactgcagcgtagacg
>A/Brisbane/303/2016 | EPI_ISL_244002 | A / H3N2
ggccccctcaaagccgaacgctcaccgtgcccagtgaggactgcagcgtagacg
>A/Victoria/660/2016 | EPI_ISL_244003 | A / H3N2
ggccccctcaaagccgaacgctcaccgtgcccagtgaggactgcagcgtagacg
>A/Victoria/661/2016 | EPI_ISL_244004 | A / H3N2
ggccccctcaaagccgaacgctcaccgtgcccagtgaggactgcagcgtagacg
>A/Lyon/2269/2016 | EPI_ISL_247448 | A / H3N2
ggccccctcaaagccgaacgctcaccgtgcccagtgaggactgcagcgtagacg
>A/Lyon/2274/2016 | EPI_ISL_247449 | A / H3N2
ggccccctcaaagccgaacgctcaccgtgcccagtgaggactgcagcgtagacg
>A/Lyon/2278/2016 | EPI_ISL_247450 | A / H3N2
ggccccctcaaagccgaacgctcaccgtgcccagtgaggactgcagcgtagacg
>A/Desgenettes/2691/2016 | EPI_ISL_247460 | A / H3N2
ggccccctcaaagccgaacgctcaccgtgcccagtgaggactgcagcgtagacg
>A/Lyon/0011/2017 | EPI_ISL_247465 | A / H3N2
ggccccctcaaagccgaacgctcaccgtgcccagtgaggactgcagcgtagacg
>A/Lyon/0012/2017 | EPI_ISL_247466 | A / H3N2
ggccccctcaaagccgaacgctcaccgtgcccagtgaggactgcagcgtagacg
>A/Lyon/2308/2016 | EPI_ISL_247467 | A / H3N2
ggccccctcaaagccgaacgctcaccgtgcccagtgaggactgcagcgtagacg
>A/Lyon/2801/2016 | EPI_ISL_247473 | A / H3N2
ggccccctcaaagccgaacgctcaccgtgcccagtgaggactgcagcgtagacg
>A/LyonCHU/0412R150/2016 | EPI_ISL_247481 | A / H3N2
ggccccctcaaagccgaacgctcaccgtgcccagtgaggactgcagcgtagacg
>A/LyonCHU/1312R025 | EPI_ISL_247486 | A / H3N2
ggccccctcaaagccgaacgctcaccgtgcccagtgaggactgcagcgtagacg
>A/LyonCHU/2311R008/2016 | EPI_ISL_247503 | A / H3N2
ggccccctcaaagccgaacgctcaccgtgcccagtgaggactgcagcgtagacg
>A/LyonCHU/2612R144/2016 | EPI_ISL_247506 | A / H3N2
ggccccctcaaagccgaacgctcaccgtgcccagtgaggactgcagcgtagacg
>A/Sri Lanka/39/2016 | EPI_ISL_249220 | A / H3N2
ggccccctcaaagccgaacgctcaccgtgcccagtgaggactgcagcgtagacg
>A/Chiang Mai/380/2016 | EPI_ISL_249242 | A / H3N2
ggccccctcaaagccgaacgctcaccgtgcccagtgaggactgcagcgtagacg
>A/Nonthaburi/384/2016 | EPI_ISL_249243 | A / H3N2
ggccccctcaaagccgaacgctcaccgtgcccagtgaggactgcagcgtagacg
>A/Perth/078/2016 | EPI_ISL_249257 | A / H3N2
ggccccctcaaagccgaacgctcaccgtgcccagtgaggactgcagcgtagacg
>A/Perth/076/2016 | EPI_ISL_249259 | A / H3N2
ggccccctcaaagccgaacgctcaccgtgcccagtgaggactgcagcgtagacg
>A/Perth/89/2016 | EPI_ISL_249261 | A / H3N2
ggccccctcaaagccgaacgctcaccgtgcccagtgaggactgcagcgtagacg
>A/Perth/130/2016 | EPI_ISL_249268 | A / H3N2
ggccccctcaaagccgaacgctcaccgtgcccagtgaggactgcagcgtagacg
>A/Perth/137/2016 | EPI_ISL_249269 | A / H3N2
ggccccctcaaagccgaacgctcaccgtgcccagtgaggactgcagcgtagacg
>A/Perth/197/2016 | EPI_ISL_249273 | A / H3N2
ggccccctcaaagccgaacgctcaccgtgcccagtgaggactgcagcgtagacg
>A/Sydney/125/2016 | EPI_ISL_255503 | A / H3N2
ggccccctcaaagccgaacgctcaccgtgcccagtgaggactgcagcgtagacg
>A/Sydney/133/2016 | EPI_ISL_255504 | A / H3N2
ggccccctcaaagccgaacgctcaccgtgcccagtgaggactgcagcgtagacg
>A/Perth/99/2016 | EPI_ISL_255524 | A / H3N2
ggccccctcaaagccgaacgctcaccgtgcccagtgaggactgcagcgtagacg
>A/Canoas/LACENRS-773/2015 | EPI_ISL_263228 | A / H3N2
ggccccctcaaagccgaacgctcaccgtgcccagtgaggactgcagcgtagacg
>A/Porto Alegre/LACENRS-1030/2015 | EPI_ISL_263269 | A / H3N2
ggccccctcaaagccgaacgctcaccgtgcccagtgaggactgcagcgtagacg
>A/Newcastle/51/2017 | EPI_ISL_275554 | A / H3N2
ggccccctcaaagccgaacgctcaccgtgcccagtgaggactgcagcgtagacg
>A/Jilin-Ningjiang/1298/2017 | EPI_ISL_278726 | A / H3N2
ggccccctcaaagccgaacgctcaccgtgcccagtgaggactgcagcgtagacg
>A/Zhejiang-Nanxun/12/2018 | EPI_ISL_296974 | A / H3N2
ggccccctcaaagccgaacgctcaccgtgcccagtgaggactgcagcgtagacg
>A/Santa Catarina/142/2017 | EPI_ISL_300388 | A / H3N2
ggccccctcaaagccgaacgctcaccgtgcccagtgaggactgcagcgtagacg
>A/Shaanxi-Hanbin/1472/2014 | EPI_ISL_169752 | A / H3N2
ggccccctcaaagccgaacgctcaccgtgcccagtgaggactgcagcgtagacg
>A/Gunma/14G005/2015 | EPI_ISL_176325 | A / H3N2
ggccccctcaaagccgaacgctcaccgtgcccagtgaggactgcagcgtagacg
>A/Niigata/14F197/2015 | EPI_ISL_176853 | A / H3N2
ggccccctcaaagccgaacgctcaccgtgcccagtgaggactgcagcgtagacg
>A/Gunma/14G013/2015 | EPI_ISL_176856 | A / H3N2
ggccccctcaaagccgaacgctcaccgtgcccagtgaggactgcagcgtagacg
>A/Okinawa/14T006/2015 | EPI_ISL_176862 | A / H3N2
ggccccctcaaagccgaacgctcaccgtgcccagtgaggactgcagcgtagacg
>A/TOWNSVILLE/33/2013 | EPI_ISL_145320 | A / H3N2
ggccccctcaaagccgaacgctcaccgtgcccagtgaggactgcagcgtagacg
>A/PERTH/60/2013 | EPI_ISL_151494 | A / H3N2
ggccccctcaaagccgaacgctcaccgtgcccagtgaggactgcagcgtagacg
>A/SINGAPORE/GP927/2013 | EPI_ISL_151504 | A / H3N2
ggccccctcaaagccgaacgctcaccgtgcccagtgaggactgcagcgtagacg
>A/Singapore/H2013.238/2013 | EPI_ISL_209153 | A / H3N2
ggccccctcaaagccgaacgctcaccgtgcccagtgaggactgcagcgtagacg
>A/BRISBANE/57/2013 | EPI_ISL_151495 | A / H3N2
ggccccctcaaagccgaacgctcaccgtgcccagtgaggactgcagcgtagacg
>A/PERTH/164/2013 | EPI_ISL_151587 | A / H3N2
ggccccctcaaagccgaacgctcaccgtgcccagtgaggactgcagcgtagacg
>A/Connecticut/Flu036/2012 | EPI_ISL_166627 | A / H3N2
ggccccctcaaagccgaacgctcaccgtgcccagtgaggactgcagcgtagacg
>A/VICTORIA/265/2014 | EPI_ISL_168937 | A / H3N2
agccccctcaaagccgaacgctcaccgtgcccagtgaggactgcagcgtagacg
>A/Liaoning-Haizhou/1614/2014 | EPI_ISL_171920 | A / H3N2
ggccccctcaaagccgaacgctcaccgtgcccagtgaggactgcagcgtagacg
>A/Jiangxi-Donghu/1218/2015 | EPI_ISL_178026 | A / H3N2
ggccccctcaaagccgaacgctcaccgtgcccagtgaggactgcagcgtagacg
>A/Yunnan-Chuxiong/11212/2015 | EPI_ISL_207862 | A / H3N2
ggccccctcaaagccgaacgctcaccgtgcccagtgaggactgcagcgtagacg
>A/Tianjin-Nankai/1779/2015 | EPI_ISL_207863 | A / H3N2
ggccccctcaaagccgaacgctcaccgtgcccagtgaggactgcagcgtagacg
>A/Anhui-Yingjiang/14135/2015 | EPI_ISL_207866 | A / H3N2
ggccccctcaaagccgaacgctcaccgtgcccagtgaggactgcagcgtagacg
>A/Myanmar/13M029/2013 | EPI_ISL_172632 | A / H3N2
ggccccctcaaagccgaacgctcaccgtgcccagtgaggactgcagcgtagacg
>A/Myanmar/13M006/2013 | EPI_ISL_172835 | A / H3N2
ggccccctcaaagccgaacgctcaccgtgcccagtgaggactgcagcgtagacg
>A/Myanmar/13M011/2013 | EPI_ISL_172836 | A / H3N2
ggccccctcaaagccgaacgctcaccgtgcccagtgaggactgcagcgtagacg
>A/Myanmar/13M020/2013 | EPI_ISL_172837 | A / H3N2
ggccccctcaaagccgaacgctcaccgtgcccagtgaggactgcagcgtagacg
>A/Myanmar/13M062/2013 | EPI_ISL_172990 | A / H3N2
ggccccctcaaagccgaacgctcaccgtgcccagtgaggactgcagcgtagacg
>A/Myanmar/13M070/2013 | EPI_ISL_173011 | A / H3N2
ggccccctcaaagccgaacgctcaccgtgcccagtgaggactgcagcgtagacg
>A/Myanmar/13M089/2013 | EPI_ISL_173045 | A / H3N2
ggccccctcaaagccgaacgctcaccgtgcccagtgaggactgcagcgtagacg
>A/Myanmar/13M098/2013 | EPI_ISL_173046 | A / H3N2
ggccccctcaaagccgaacgctcaccgtgcccagtgaggactgcagcgtagacg
>A/Myanmar/13M105/2013 | EPI_ISL_173048 | A / H3N2
ggccccctcaaagccgaacgctcaccgtgcccagtgaggactgcagcgtagacg
>A/Myanmar/13M124/2013 | EPI_ISL_173051 | A / H3N2
ggccccctcaaagccgaacgctcaccgtgcccagtgaggactgcagcgtagacg
>A/Tasmania/29/2015 | EPI_ISL_198012 | A / H3N2
ggccccctcaaagccgaacgctcaccgtgcccagtgaggactgcagcgtagacg
>A/Myanmar/13M044/2013 | EPI_ISL_172988 | A / H3N2
ggccccctcaaagccgaacgctcaccgtgcccagtgaggactgcagcgtagacg
>A/Myanmar/13M088/2013 | EPI_ISL_173035 | A / H3N2
ggccccctcaaagccgaacgctcaccgtgcccagtgaggactgcagcgtagacg
>A/Nagasaki/14N005/2014 | EPI_ISL_173114 | A / H3N2
ggccccctcaaagccgaacgctcaccgtgcccagtgaggactgcagcgtagacg
>A/Fiji/27/2014 | EPI_ISL_192732 | A / H3N2
ggccccctcaaagccgaacgctcaccgtgcccagtgaggactgcagcgtagacg
>A/Porto Alegre/LACENRS-1155/2015 | EPI_ISL_263374 | A / H3N2
ggccccctcaaagccgaacgctcaccgtgcccagtgaggactgcagcgtagacg
>A/Sri Lanka/73/2014 | EPI_ISL_192767 | A / H3N2
ggccccctcaaagccgaacgctcaccgtgcccagtgaggactgcagcgtagacg
>A/Connecticut/Flu085/2012 | EPI_ISL_202147 | A / H3N2
ggccccctcaaagccgaacgctcaccgtgcccagtgaggactgcagcgtagacg
>A/Newcastle/30/2016 | EPI_ISL_227637 | A / H3N2
ggccccctcaaagccgaacgctcaccgtgcccagtgaggactgcagcgtagacg
>A/Jiangsu-Sucheng/1489/2017 | EPI_ISL_278538 | A / H3N2
ggccccctcaaagccgaacgctcaccgtgcccagtgaggactgcagcgtagacg
>A/Victoria/506/2013 | EPI_ISL_219323 | A / H3N2
ggccccctcaaagccgaacgctcaccgtgcccagtgaggactgcagcgtagacg
>A/Okinawa/14T007/2015 | EPI_ISL_176863 | A / H3N2
ggccccctcaaagccgaacgctcaccgtgcccagtgaggactgcagcgtagacg
>A/HK/454/2015 | EPI_ISL_177999 | A / H3N2
ggccccctcaaagccgaacgctcaccgtgcccagtgaggactgcagcgtagacg
>A/Victoria/522/2015 | EPI_ISL_198002 | A / H3N2
ggccccctcaaagccgaacgctcaccgtgcccagtgaggactgcagcgtagacg
>A/Hubei-Yunxi/31/2015 | EPI_ISL_178019 | A / H3N2
ggccccctcaaagccgaacgctcaccgtgcccagtgaggactgcagcgtagacg
>A/Giessen/2108/2015 | EPI_ISL_192099 | A / H3N2
ggccccctcaaagccgaacgctcaccgtgcccagtgaggactgcagcgtagacg
>A/Sydney/1010/2015 | EPI_ISL_202583 | A / H3N2
ggccccctcaaagccgaacgctcaccgtgcccagtgaggactgcagcgtagacg
>A/Giessen/2389/2015 | EPI_ISL_192101 | A / H3N2
ggccccctcaaagccgaacgctcaccgtgcccagtgaggactgcagcgtagacg
>A/South Auckland/6/2015 | EPI_ISL_197943 | A / H3N2
ggccccctcaaagccgaacgctcaccgtgcccagtgaggactgcagcgtagacg
>A/Giessen/2749/2015 | EPI_ISL_192103 | A / H3N2
ggccccctcaaagccgaacgctcaccgtgcccagtgaggactgcagcgtagacg
>A/Giessen/3940/2015 | EPI_ISL_192106 | A / H3N2
ggccccctcaaagccgaacgctcaccgtgcccagtgaggactgcagcgtagacg
>A/Giessen/3232/2015 | EPI_ISL_192104 | A / H3N2
ggccccctcaaagccgaacgctcaccgtgcccagtgaggactgcagcgtagacg
>A/Giessen/4015/2015 | EPI_ISL_192107 | A / H3N2
ggccccctcaaagccgaacgctcaccgtgcccagtgaggactgcagcgtagacg
>A/Giessen/3444/2015 | EPI_ISL_192109 | A / H3N2
ggccccctcaaagccgaacgctcaccgtgcccagtgaggactgcagcgtagacg
>A/Sydney/13/2015 | EPI_ISL_192772 | A / H3N2
ggccccctcaaagccgaacgctcaccgtgcccagtgaggactgcagcgtagacg
>A/South Australia/12/2015 | EPI_ISL_197857 | A / H3N2
ggccccctcaaagccgaacgctcaccgtgcccagtgaggactgcagcgtagacg
>A/Sydney/18/2015 | EPI_ISL_197860 | A / H3N2
ggccccctcaaagccgaacgctcaccgtgcccagtgaggactgcagcgtagacg
>A/Sydney/15/2015 | EPI_ISL_197867 | A / H3N2
ggccccctcaaagccgaacgctcaccgtgcccagtgaggactgcagcgtagacg
>A/Sydney/17/2015 | EPI_ISL_197868 | A / H3N2
ggccccctcaaagccgaacgctcaccgtgcccagtgaggactgcagcgtagacg
>A/Sydney/12/2015 | EPI_ISL_197881 | A / H3N2
ggccccctcaaagccgaacgctcaccgtgcccagtgaggactgcagcgtagacg
>A/Sydney/14/2015 | EPI_ISL_192773 | A / H3N2
ggccccctcaaagccgaacgctcaccgtgcccagtgaggactgcagcgtagacg
>A/Brisbane/47/2015 | EPI_ISL_194491 | A / H3N2
ggccccctcaaagccgaacgctcaccgtgcccagtgaggactgcagcgtagacg
>A/South Australia/50/2015 | EPI_ISL_197913 | A / H3N2
ggccccctcaaagccgaacgctcaccgtgcccagtgaggactgcagcgtagacg
>A/Brisbane/47/2015 | EPI_ISL_219027 | A / H3N2
ggccccctcaaagccgaacgctcaccgtgcccagtgaggactgcagcgtagacg
>A/South Australia/73/2015 | EPI_ISL_194531 | A / H3N2
ggccccctcaaagccgaacgctcaccgtgcccagtgaggactgcagcgtagacg
>A/South Australia/72/2015 | EPI_ISL_197947 | A / H3N2
ggccccctcaaagccgaacgctcaccgtgcccagtgaggactgcagcgtagacg
>A/Victoria/803/2015 | EPI_ISL_197960 | A / H3N2
ggccccctcaaagccgaacgctcaccgtgcccagtgaggactgcagcgtagacg
>A/South Australia/74/2015 | EPI_ISL_197982 | A / H3N2
ggccccctcaaagccgaacgctcaccgtgcccagtgaggactgcagcgtagacg
>A/South Australia/78/2015 | EPI_ISL_197984 | A / H3N2
ggccccctcaaagccgaacgctcaccgtgcccagtgaggactgcagcgtagacg
>A/South Australia/79/2015 | EPI_ISL_197985 | A / H3N2
ggccccctcaaagccgaacgctcaccgtgcccagtgaggactgcagcgtagacg
>A/South Australia/76/2015 | EPI_ISL_197993 | A / H3N2
ggccccctcaaagccgaacgctcaccgtgcccagtgaggactgcagcgtagacg
>A/Victoria/519/2015 | EPI_ISL_198000 | A / H3N2
ggccccctcaaagccgaacgctcaccgtgcccagtgaggactgcagcgtagacg
>A/Victoria/524/2015 | EPI_ISL_198004 | A / H3N2
ggccccctcaaagccgaacgctcaccgtgcccagtgaggactgcagcgtagacg
>A/South Australia/1009/2015 | EPI_ISL_202452 | A / H3N2
ggccccctcaaagccgaacgctcaccgtgcccagtgaggactgcagcgtagacg
>A/South Australia/1015/2015 | EPI_ISL_202453 | A / H3N2
ggccccctcaaagccgaacgctcaccgtgcccagtgaggactgcagcgtagacg
>A/South Australia/1031/2015 | EPI_ISL_202454 | A / H3N2
ggccccctcaaagccgaacgctcaccgtgcccagtgaggactgcagcgtagacg
>A/South Australia/1007/2015 | EPI_ISL_202587 | A / H3N2
ggccccctcaaagccgaacgctcaccgtgcccagtgaggactgcagcgtagacg
>A/Victoria/28/2015 | EPI_ISL_202596 | A / H3N2
ggccccctcaaagccgaacgctcaccgtgcccagtgaggactgcagcgtagacg
>A/Victoria/33/2015 | EPI_ISL_202600 | A / H3N2
ggccccctcaaagccgaacgctcaccgtgcccagtgaggactgcagcgtagacg
>A/Sydney/1011/2015 | EPI_ISL_202614 | A / H3N2
ggccccctcaaagccgaacgctcaccgtgcccagtgaggactgcagcgtagacg
>A/South Australia/1018/2015 | EPI_ISL_202616 | A / H3N2
ggccccctcaaagccgaacgctcaccgtgcccagtgaggactgcagcgtagacg
>A/South Australia/1020/2015 | EPI_ISL_202624 | A / H3N2
ggccccctcaaagccgaacgctcaccgtgcccagtgaggactgcagcgtagacg
>A/South Australia/1021/2015 | EPI_ISL_202627 | A / H3N2
ggccccctcaaagccgaacgctcaccgtgcccagtgaggactgcagcgtagacg
>A/Victoria/48/2015 | EPI_ISL_202639 | A / H3N2
ggccccctcaaagccgaacgctcaccgtgcccagtgaggactgcagcgtagacg
>A/South Australia/1026/2015 | EPI_ISL_202646 | A / H3N2
ggccccctcaaagccgaacgctcaccgtgcccagtgaggactgcagcgtagacg
>A/South Australia/1010/2015 | EPI_ISL_202654 | A / H3N2
ggccccctcaaagccgaacgctcaccgtgcccagtgaggactgcagcgtagacg
>A/South Australia/1013/2015 | EPI_ISL_202657 | A / H3N2
ggccccctcaaagccgaacgctcaccgtgcccagtgaggactgcagcgtagacg
>A/South Australia/1014/2015 | EPI_ISL_202661 | A / H3N2
ggccccctcaaagccgaacgctcaccgtgcccagtgaggactgcagcgtagacg
>A/Newcastle/64/2015 | EPI_ISL_226255 | A / H3N2
ggccccctcaaagccgaacgctcaccgtgcccagtgaggactgcagcgtagacg
>A/Fiji/2/2015 | EPI_ISL_194628 | A / H3N2
ggccccctcaaagccgaacgctcaccgtgcccagtgaggactgcagcgtagacg
>A/Cambodia/Z0727331/2015 | EPI_ISL_197381 | A / H3N2
ggccccctcaaagccgaacgctcaccgtgcccagtgaggactgcagcgtagacg
>A/Newcastle/13/2015 | EPI_ISL_197994 | A / H3N2
ggccccctcaaagccgaacgctcaccgtgcccagtgaggactgcagcgtagacg
>A/South Australia/13/2015 | EPI_ISL_197854 | A / H3N2
ggccccctcaaagccgaacgctcaccgtgcccagtgaggactgcagcgtagacg
>A/South Australia/16/2015 | EPI_ISL_197858 | A / H3N2
ggccccctcaaagccgaacgctcaccgtgcccagtgaggactgcagcgtagacg
>A/Victoria/2010/2015 | EPI_ISL_197892 | A / H3N2
ggccccctcaaagccgaacgctcaccgtgcccagtgaggactgcagcgtagacg
>A/Tasmania/2/2015 | EPI_ISL_197855 | A / H3N2
ggccccctcaaagccgaacgctcaccgtgcccagtgaggactgcagcgtagacg
>A/Sydney/1014/2016 | EPI_ISL_233292 | A / H3N2
ggccccctcaaagccgaacgctcaccgtgcccagtgaggactgcagcgtagacg
>A/Newcastle/58/2016 | EPI_ISL_233299 | A / H3N2
ggccccctcaaagccgaacgctcaccgtgcccagtgaggactgcagcgtagacg
>A/Newcastle/75/2016 | EPI_ISL_233363 | A / H3N2
ggccccctcaaagccgaacgctcaccgtgcccagtgaggactgcagcgtagacg
>A/Newcastle/83/2016 | EPI_ISL_237880 | A / H3N2
ggccccctcaaagccgaacgctcaccgtgcccagtgaggactgcagcgtagacg
>A/Victoria/622/2016 | EPI_ISL_243950 | A / H3N2
ggccccctcaaagccgaacgctcaccgtgcccagtgaggactgcagcgtagacg
>A/Brisbane/286/2016 | EPI_ISL_243972 | A / H3N2
ggccccctcaaagccgaacgctcaccgtgcccagtgaggactgcagcgtagacg
>A/South Australia/141/2016 | EPI_ISL_243980 | A / H3N2
ggccccctcaaagccgaacgctcaccgtgcccagtgaggactgcagcgtagacg
>A/Victoria/673/2016 | EPI_ISL_244010 | A / H3N2
ggccccctcaaagccgaacgctcaccgtgcccagtgaggactgcagcgtagacg
>A/South Australia/151/2016 | EPI_ISL_249237 | A / H3N2
ggccccctcaaagccgaacgctcaccgtgcccagtgaggactgcagcgtagacg
>A/South Australia/153/2016 | EPI_ISL_249238 | A / H3N2
ggccccctcaaagccgaacgctcaccgtgcccagtgaggactgcagcgtagacg
>A/South Australia/155/2016 | EPI_ISL_249239 | A / H3N2
ggccccctcaaagccgaacgctcaccgtgcccagtgaggactgcagcgtagacg
>A/Brisbane/314/2016 | EPI_ISL_249251 | A / H3N2
ggccccctcaaagccgaacgctcaccgtgcccagtgaggactgcagcgtagacg
>A/Newcastle/83/2016 | EPI_ISL_255525 | A / H3N2
ggccccctcaaagccgaacgctcaccgtgcccagtgaggactgcagcgtagacg
>A/Victoria/53/2017 | EPI_ISL_277339 | A / H3N2
ggccccctcaaagccgaacgctcaccgtgcccagtgaggactgcagcgtagacg
>A/Beijing-Huairou/11323/2017 | EPI_ISL_278547 | A / H3N2
ggccccctcaaagccgaacgctcaccgtgcccagtgaggactgcagcgtagacg
>A/Sichuan-Jinjiang/59/2017 | EPI_ISL_278550 | A / H3N2
ggccccctcaaagccgaacgctcaccgtgcccagtgaggactgcagcgtagacg
>A/Brisbane/1069/2017 | EPI_ISL_289936 | A / H3N2
ggccccctcaaagccgaacgctcaccgtgcccagtgaggactgcagcgtagacg
>A/Victoria/196/2017 | EPI_ISL_293769 | A / H3N2
ggccccctcaaagccgaacgctcaccgtgcccagtgaggactgcagcgtagacg
>A/Jilin-Chaoyang/111/2018 | EPI_ISL_296983 | A / H3N2
ggccccctcaaagccgaacgctcaccgtgcccagtgaggactgcagcgtagacg
>A/Cambodia/B1116403/2017 | EPI_ISL_299670 | A / H3N2
ggccccctcaaagccgaacgctcaccgtgcccagtgaggactgcagcgtagacg
>A/Cambodia/AD07901/2017 | EPI_ISL_299677 | A / H3N2
ggccccctcaaagccgaacgctcaccgtgcccagtgaggactgcagcgtagacg
>A/Minas Gerais/594/2017 | EPI_ISL_300387 | A / H3N2
ggccccctcaaagccgaacgctcaccgtgcccagtgaggactgcagcgtagacg
>A/Brisbane/15/2015 | EPI_ISL_197862 | A / H3N2
ggccccctcaaagccgaacgctcaccgtgcccagtgaggactgcagcgtagacg
>A/Brisbane/18/2015 | EPI_ISL_197863 | A / H3N2
ggccccctcaaagccgaacgctcaccgtgcccagtgaggactgcagcgtagacg
>A/Brisbane/20/2015 | EPI_ISL_197864 | A / H3N2
ggccccctcaaagccgaacgctcaccgtgcccagtgaggactgcagcgtagacg
>A/Brisbane/21/2015 | EPI_ISL_197865 | A / H3N2
ggccccctcaaagccgaacgctcaccgtgcccagtgaggactgcagcgtagacg
>A/Brisbane/22/2015 | EPI_ISL_197866 | A / H3N2
ggccccctcaaagccgaacgctcaccgtgcccagtgaggactgcagcgtagacg
>A/Brisbane/12/2015 | EPI_ISL_197869 | A / H3N2
ggccccctcaaagccgaacgctcaccgtgcccagtgaggactgcagcgtagacg
>A/Townsville/1001/2015 | EPI_ISL_197879 | A / H3N2
ggccccctcaaagccgaacgctcaccgtgcccagtgaggactgcagcgtagacg
>A/Newcastle/4/2015 | EPI_ISL_197927 | A / H3N2
ggccccctcaaagccgaacgctcaccgtgcccagtgaggactgcagcgtagacg
>A/Townsville/11/2015 | EPI_ISL_197897 | A / H3N2
ggccccctcaaagccgaacgctcaccgtgcccagtgaggactgcagcgtagacg
>A/Sydney/19/2015 | EPI_ISL_197900 | A / H3N2
ggccccctcaaagccgaacgctcaccgtgcccagtgaggactgcagcgtagacg
>A/Sydney/27/2015 | EPI_ISL_197908 | A / H3N2
ggccccctcaaagccgaacgctcaccgtgcccagtgaggactgcagcgtagacg
>A/Townsville/13/2015 | EPI_ISL_197920 | A / H3N2
ggccccctcaaagccgaacgctcaccgtgcccagtgaggactgcagcgtagacg
>A/New Caledonia/1/2015 | EPI_ISL_197931 | A / H3N2
ggccccctcaaagccgaacgctcaccgtgcccagtgaggactgcagcgtagacg
>A/Newcastle/12/2015 | EPI_ISL_197944 | A / H3N2
ggccccctcaaagccgaacgctcaccgtgcccagtgaggactgcagcgtagacg
>A/Perth/33/2015 | EPI_ISL_197956 | A / H3N2
ggccccctcaaagccgaacgctcaccgtgcccagtgaggactgcagcgtagacg
>A/Brisbane/115/2015 | EPI_ISL_197975 | A / H3N2
ggccccctcaaagccgaacgctcaccgtgcccagtgaggactgcagcgtagacg
>A/Perth/94/2016 | EPI_ISL_249279 | A / H3N2
ggccccctcaaagccgaacgctcaccgtgcccagtgaggactgcagcgtagacg
>A/Sydney/1006/2015 | EPI_ISL_197968 | A / H3N2
ggccccctcaaagccgaacgctcaccgtgcccagtgaggactgcagcgtagacg
>A/Malaysia/503/2015 | EPI_ISL_197972 | A / H3N2
ggccccctcaaagccgaacgctcaccgtgcccagtgaggactgcagcgtagacg
>A/Malaysia/931/2015 | EPI_ISL_197382 | A / H3N2
ggccccctcaaagccgaacgctcaccgtgcccagtgaggactgcagcgtagacg
>A/Brisbane/119/2015 | EPI_ISL_197977 | A / H3N2
ggccccctcaaagccgaacgctcaccgtgcccagtgaggactgcagcgtagacg
>A/Brisbane/123/2015 | EPI_ISL_197978 | A / H3N2
ggccccctcaaagccgaacgctcaccgtgcccagtgaggactgcagcgtagacg
>A/Victoria/13/2015 | EPI_ISL_197979 | A / H3N2
ggccccctcaaagccgaacgctcaccgtgcccagtgaggactgcagcgtagacg
>A/Newcastle/1001/2015 | EPI_ISL_197988 | A / H3N2
ggccccctcaaagccgaacgctcaccgtgcccagtgaggactgcagcgtagacg
>A/Townsville/1004/2015 | EPI_ISL_202578 | A / H3N2
ggccccctcaaagccgaacgctcaccgtgcccagtgaggactgcagcgtagacg
>A/Brisbane/1004/2015 | EPI_ISL_202586 | A / H3N2
ggccccctcaaagccgaacgctcaccgtgcccagtgaggactgcagcgtagacg
>A/Sydney/1008/2015 | EPI_ISL_202612 | A / H3N2
ggccccctcaaagccgaacgctcaccgtgcccagtgaggactgcagcgtagacg
>A/Newcastle/17/2015 | EPI_ISL_197989 | A / H3N2
ggccccctcaaagccgaacgctcaccgtgcccagtgaggactgcagcgtagacg
>A/Canberra/29/2015 | EPI_ISL_197991 | A / H3N2
ggccccctcaaagccgaacgctcaccgtgcccagtgaggactgcagcgtagacg
>A/Victoria/512/2015 | EPI_ISL_197996 | A / H3N2
ggccccctcaaagccgaacgctcaccgtgcccagtgaggactgcagcgtagacg
>A/Victoria/528/2015 | EPI_ISL_198007 | A / H3N2
ggccccctcaaagccgaacgctcaccgtgcccagtgaggactgcagcgtagacg
>A/Victoria/538/2015 | EPI_ISL_198014 | A / H3N2
ggccccctcaaagccgaacgctcaccgtgcccagtgaggactgcagcgtagacg
>A/Victoria/639/2015 | EPI_ISL_202461 | A / H3N2
ggccccctcaaagccgaacgctcaccgtgcccagtgaggactgcagcgtagacg
>A/South Australia/1016/2015 | EPI_ISL_202579 | A / H3N2
ggccccctcaaagccgaacgctcaccgtgcccagtgaggactgcagcgtagacg
>A/Victoria/19/2015 | EPI_ISL_202590 | A / H3N2
ggccccctcaaagccgaacgctcaccgtgcccagtgaggactgcagcgtagacg
>A/Perth/101/2015 | EPI_ISL_202605 | A / H3N2
ggccccctcaaagccgaacgctcaccgtgcccagtgaggactgcagcgtagacg
>A/Saint-Petersburg/RII127S/2016 | EPI_ISL_242593 | A / H3N2
ggccccctcaaagccgaacgctcaccgtgcccagtgaggactgcagcgtagacg
>A/Cambodia/A1012523/2016 | EPI_ISL_247018 | A / H3N2
ggccccctcaaagccgaacgctcaccgtgcccagtgaggactgcagcgtagacg
>A/Tasmania/217/2016 | EPI_ISL_247019 | A / H3N2
ggccccctcaaagccgaacgctcaccgtgcccagtgaggactgcagcgtagacg
>A/Perth/116/2015 | EPI_ISL_202609 | A / H3N2
ggccccctcaaagccgaacgctcaccgtgcccagtgaggactgcagcgtagacg
>A/Brisbane/1008/2015 | EPI_ISL_202621 | A / H3N2
ggccccctcaaagccgaacgctcaccgtgcccagtgaggactgcagcgtagacg
>A/Sydney/1024/2015 | EPI_ISL_202629 | A / H3N2
ggccccctcaaagccgaacgctcaccgtgcccagtgaggactgcagcgtagacg
>A/Victoria/23/2015 | EPI_ISL_202641 | A / H3N2
ggccccctcaaagccgaacgctcaccgtgcccagtgaggactgcagcgtagacg
>A/South Australia/1011/2015 | EPI_ISL_202655 | A / H3N2
ggccccctcaaagccgaacgctcaccgtgcccagtgaggactgcagcgtagacg
>A/South Australia/1012/2015 | EPI_ISL_202656 | A / H3N2
ggccccctcaaagccgaacgctcaccgtgcccagtgaggactgcagcgtagacg
>A/South Australia/1024/2015 | EPI_ISL_202658 | A / H3N2
ggccccctcaaagccgaacgctcaccgtgcccagtgaggactgcagcgtagacg
>A/Cambodia/Z0727327/2015 | EPI_ISL_202667 | A / H3N2
ggccccctcaaagccgaacgctcaccgtgcccagtgaggactgcagcgtagacg
>A/Cambodia/FSS31603/2015 | EPI_ISL_226252 | A / H3N2
ggccccctcaaagccgaacgctcaccgtgcccagtgaggactgcagcgtagacg
>A/Sydney/9/2016 | EPI_ISL_222799 | A / H3N2
ggccccctcaaagccgaacgctcaccgtgcccagtgaggactgcagcgtagacg
>A/Sydney/30/2016 | EPI_ISL_222802 | A / H3N2
ggccccctcaaagccgaacgctcaccgtgcccagtgaggactgcagcgtagacg
>A/South Auckland/32/2015 | EPI_ISL_226254 | A / H3N2
ggccccctcaaagccgaacgctcaccgtgcccagtgaggactgcagcgtagacg
>A/Canberra/7/2016 | EPI_ISL_227639 | A / H3N2
ggccccctcaaagccgaacgctcaccgtgcccagtgaggactgcagcgtagacg
>A/Canberra/7/2016 | EPI_ISL_255494 | A / H3N2
ggccccctcaaagccgaacgctcaccgtgcccagtgaggactgcagcgtagacg
>A/Victoria/12/2016 | EPI_ISL_233226 | A / H3N2
ggccccctcaaagccgaacgctcaccgtgcccagtgaggactgcagcgtagacg
>A/South Australia/39/2016 | EPI_ISL_233229 | A / H3N2
ggccccctcaaagccgaacgctcaccgtgcccagtgaggactgcagcgtagacg
>A/Victoria/547/2016 | EPI_ISL_233361 | A / H3N2
ggccccctcaaagccgaacgctcaccgtgcccagtgaggactgcagcgtagacg
>A/Sydney/80/2016 | EPI_ISL_233805 | A / H3N2
ggccccctcaaagccgaacgctcaccgtgcccagtgaggactgcagcgtagacg
>A/Nizhny Tagil/RII322S/2016 | EPI_ISL_242610 | A / H3N2
ggccccctcaaagccgaacgctcaccgtgcccagtgaggactgcagcgtagacg
>A/Canberra/79/2016 | EPI_ISL_243948 | A / H3N2
ggccccctcaaagccgaacgctcaccgtgcccagtgaggactgcagcgtagacg
>A/Prachuapkhirikhan/415/2016 | EPI_ISL_249245 | A / H3N2
ggccccctcaaagccgaacgctcaccgtgcccagtgaggactgcagcgtagacg
>A/Perth/186/2016 | EPI_ISL_249265 | A / H3N2
ggccccctcaaagccgaacgctcaccgtgcccagtgaggactgcagcgtagacg
>A/Perth/191/2016 | EPI_ISL_249271 | A / H3N2
ggccccctcaaagccgaacgctcaccgtgcccagtgaggactgcagcgtagacg
>A/South Australia/39/2016 | EPI_ISL_255497 | A / H3N2
ggccccctcaaagccgaacgctcaccgtgcccagtgaggactgcagcgtagacg
>A/Sydney/51/2017 | EPI_ISL_269273 | A / H3N2
ggccccctcaaagccgaacgctcaccgtgcccagtgaggactgcagcgtagacg
>A/South Australia/40/2016 | EPI_ISL_233230 | A / H3N2
ggccccctcaaagccgaacgctcaccgtgcccagtgaggactgcagcgtagacg
>A/South Australia/44/2016 | EPI_ISL_233232 | A / H3N2
ggccccctcaaagccgaacgctcaccgtgcccagtgaggactgcagcgtagacg
>A/South Australia/42/2016 | EPI_ISL_233237 | A / H3N2
ggccccctcaaagccgaacgctcaccgtgcccagtgaggactgcagcgtagacg
>A/South Australia/48/2016 | EPI_ISL_233239 | A / H3N2
ggccccctcaaagccgaacgctcaccgtgcccagtgaggactgcagcgtagacg
>A/South Australia/51/2016 | EPI_ISL_233241 | A / H3N2
ggccccctcaaagccgaacgctcaccgtgcccagtgaggactgcagcgtagacg
>A/South Australia/34/2016 | EPI_ISL_233233 | A / H3N2
ggccccctcaaagccgaacgctcaccgtgcccagtgaggactgcagcgtagacg
>A/Fiji/21/2016 | EPI_ISL_233246 | A / H3N2
ggccccctcaaagccgaacgctcaccgtgcccagtgaggactgcagcgtagacg
>A/Fiji/53/2016 | EPI_ISL_233251 | A / H3N2
ggccccctcaaagccgaacgctcaccgtgcccagtgaggactgcagcgtagacg
>A/Fiji/55/2016 | EPI_ISL_233252 | A / H3N2
ggccccctcaaagccgaacgctcaccgtgcccagtgaggactgcagcgtagacg
>A/Fiji/35/2016 | EPI_ISL_233255 | A / H3N2
ggccccctcaaagccgaacgctcaccgtgcccagtgaggactgcagcgtagacg
>A/Fiji/46/2016 | EPI_ISL_233256 | A / H3N2
ggccccctcaaagccgaacgctcaccgtgcccagtgaggactgcagcgtagacg
>A/Fiji/67/2016 | EPI_ISL_233260 | A / H3N2
ggccccctcaaagccgaacgctcaccgtgcccagtgaggactgcagcgtagacg
>A/Fiji/36/2016 | EPI_ISL_233261 | A / H3N2
ggccccctcaaagccgaacgctcaccgtgcccagtgaggactgcagcgtagacg
>A/Fiji/42/2016 | EPI_ISL_233262 | A / H3N2
ggccccctcaaagccgaacgctcaccgtgcccagtgaggactgcagcgtagacg
>A/Fiji/45/2016 | EPI_ISL_233263 | A / H3N2
ggccccctcaaagccgaacgctcaccgtgcccagtgaggactgcagcgtagacg
>A/Fiji/47/2016 | EPI_ISL_233264 | A / H3N2
ggccccctcaaagccgaacgctcaccgtgcccagtgaggactgcagcgtagacg
>A/Fiji/50/2016 | EPI_ISL_233266 | A / H3N2
ggccccctcaaagccgaacgctcaccgtgcccagtgaggactgcagcgtagacg
>A/Fiji/54/2016 | EPI_ISL_233267 | A / H3N2
ggccccctcaaagccgaacgctcaccgtgcccagtgaggactgcagcgtagacg
>A/Fiji/59/2016 | EPI_ISL_233269 | A / H3N2
ggccccctcaaagccgaacgctcaccgtgcccagtgaggactgcagcgtagacg
>A/Fiji/60/2016 | EPI_ISL_233270 | A / H3N2
ggccccctcaaagccgaacgctcaccgtgcccagtgaggactgcagcgtagacg
>A/Fiji/40/2016 | EPI_ISL_233273 | A / H3N2
ggccccctcaaagccgaacgctcaccgtgcccagtgaggactgcagcgtagacg
>A/Fiji/41/2016 | EPI_ISL_233274 | A / H3N2
ggccccctcaaagccgaacgctcaccgtgcccagtgaggactgcagcgtagacg
>A/Fiji/51/2016 | EPI_ISL_233275 | A / H3N2
ggccccctcaaagccgaacgctcaccgtgcccagtgaggactgcagcgtagacg
>A/Fiji/7/2016 | EPI_ISL_255451 | A / H3N2
ggccccctcaaagccgaacgctcaccgtgcccagtgaggactgcagcgtagacg
>A/Fiji/47/2016 | EPI_ISL_255526 | A / H3N2
ggccccctcaaagccgaacgctcaccgtgcccagtgaggactgcagcgtagacg
>A/Fiji/60/2016 | EPI_ISL_275563 | A / H3N2
ggccccctcaaagccgaacgctcaccgtgcccagtgaggactgcagcgtagacg
>A/South Australia/37/2016 | EPI_ISL_233236 | A / H3N2
ggccccctcaaagccgaacgctcaccgtgcccagtgaggactgcagcgtagacg
>A/Newcastle/1000/2016 | EPI_ISL_233243 | A / H3N2
ggccccctcaaagccgaacgctcaccgtgcccagtgaggactgcagcgtagacg
>A/South Australia/33/2016 | EPI_ISL_233870 | A / H3N2
ggccccctcaaagccgaacgctcaccgtgcccagtgaggactgcagcgtagacg
>A/Brisbane/312/2016 | EPI_ISL_249252 | A / H3N2
ggccccctcaaagccgaacgctcaccgtgcccagtgaggactgcagcgtagacg
>A/Newcastle/30/2016 | EPI_ISL_255495 | A / H3N2
ggccccctcaaagccgaacgctcaccgtgcccagtgaggactgcagcgtagacg
>A/Fiji/57/2016 | EPI_ISL_233268 | A / H3N2
ggccccctcaaagccgaacgctcaccgtgcccagtgaggactgcagcgtagacg
>A/Fiji/61/2016 | EPI_ISL_233271 | A / H3N2
ggccccctcaaagccgaacgctcaccgtgcccagtgaggactgcagcgtagacg
>A/Sydney/96/2016 | EPI_ISL_233276 | A / H3N2
ggccccctcaaagccgaacgctcaccgtgcccagtgaggactgcagcgtagacg
>A/South Africa/R4564/2016 | EPI_ISL_233351 | A / H3N2
ggccccctcaaagccgaacgctcaccgtgcccagtgaggactgcagcgtagacg
>A/Gainesville/09/2016 | EPI_ISL_258586 | A / H3N2
ggccccctcaaagccgaacgctcaccgtgcccagtgaggactgcagcgtagacg
>A/Hunan-Yueyanglou/1846/2016 | EPI_ISL_242551 | A / H3N2
ggccccctcaaagccgaacgctcaccgtgcccagtgaggactgcagcgtagacg
>A/Jiangxi-Zhushan/1680/2016 | EPI_ISL_242557 | A / H3N2
ggccccctcaaagccgaacgctcaccgtgcccagtgaggactgcagcgtagacg
>A/Rostov-On-Don/RII150S/2016 | EPI_ISL_242606 | A / H3N2
ggccccctcaaagccgaacgctcaccgtgcccagtgaggactgcagcgtagacg
>A/Kirov/RII459S/2016 | EPI_ISL_242618 | A / H3N2
ggccccctcaaagccgaacgctcaccgtgcccagtgaggactgcagcgtagacg
>A/Volgograd/RII759S/2016 | EPI_ISL_242648 | A / H3N2
ggccccctcaaagccgaacgctcaccgtgcccagtgaggactgcagcgtagacg
>A/Kaliningrad/RII448S/2016 | EPI_ISL_242613 | A / H3N2
ggccccctcaaagccgaacgctcaccgtgcccagtgaggactgcagcgtagacg
>A/Volgograd/RII753S/2016 | EPI_ISL_242647 | A / H3N2
ggccccctcaaagccgaacgctcaccgtgcccagtgaggactgcagcgtagacg
>A/Vologda/RII506S/2016 | EPI_ISL_242629 | A / H3N2
ggccccctcaaagccgaacgctcaccgtgcccagtgaggactgcagcgtagacg
>A/Pskov/RII739S/2016 | EPI_ISL_242644 | A / H3N2
ggccccctcaaagccgaacgctcaccgtgcccagtgaggactgcagcgtagacg
>A/Sydney/96/2017 | EPI_ISL_271241 | A / H3N2
ggccccctcaaagccgaacgctcaccgtgcccagtgaggactgcagcgtagacg
>A/Sydney/97/2017 | EPI_ISL_271242 | A / H3N2
ggccccctcaaagccgaacgctcaccgtgcccagtgaggactgcagcgtagacg
>A/Sydney/107/2017 | EPI_ISL_271244 | A / H3N2
ggccccctcaaagccgaacgctcaccgtgcccagtgaggactgcagcgtagacg
>A/Brisbane/47/2017 | EPI_ISL_271275 | A / H3N2
ggccccctcaaagccgaacgctcaccgtgcccagtgaggactgcagcgtagacg
>A/Perth/64/2017 | EPI_ISL_282257 | A / H3N2
ggccccctcaaagccgaacgctcaccgtgcccagtgaggactgcagcgtagacg
>A/South Auckland/4/2017 | EPI_ISL_282258 | A / H3N2
ggccccctcaaagccgaacgctcaccgtgcccagtgaggactgcagcgtagacg
>A/Newcastle/605/2017 | EPI_ISL_291303 | A / H3N2
ggccccctcaaagccgaacgctcaccgtgcccagtgaggactgcagcgtagacg
>A/Saint-Petersburg/RII-378S/2018 | EPI_ISL_297727 | A / H3N2
ggccccctcaaagccgaacgctcaccgtgcccagtgaggactgcagcgtagacg
>A/Saint-Petersburg/RII-774S/2018 | EPI_ISL_297729 | A / H3N2
ggccccctcaaagccgaacgctcaccgtgcccagtgaggactgcagcgtagacg
>A/Saint-Petersburg/RII-775S/2018 | EPI_ISL_297730 | A / H3N2
ggccccctcaaagccgaacgctcaccgtgcccagtgaggactgcagcgtagacg
>A/Malaysia/1358/2016 | EPI_ISL_243958 | A / H3N2
ggccccctcaaagccgaacgctcaccgtgcccagtgaggactgcagcgtagacg
>A/South Australia/140/2016 | EPI_ISL_243979 | A / H3N2
ggccccctcaaagccgaacgctcaccgtgcccagtgaggactgcagcgtagacg
>A/South Australia/147/2016 | EPI_ISL_243986 | A / H3N2
ggccccctcaaagccgaacgctcaccgtgcccagtgaggactgcagcgtagacg
>A/Brisbane/296/2016 | EPI_ISL_243995 | A / H3N2
ggccccctcaaagccgaacgctcaccgtgcccagtgaggactgcagcgtagacg
>A/Cambodia/FSS33824/2016 | EPI_ISL_246673 | A / H3N2
ggccccctcaaagccgaacgctcaccgtgcccagtgaggactgcagcgtagacg
>A/LyonCHU/2911R041/2016 | EPI_ISL_247440 | A / H3N2
ggccccctcaaagccgaacgctcaccgtgcccagtgaggactgcagcgtagacg
>A/Lyon/2207/2016 | EPI_ISL_247444 | A / H3N2
ggccccctcaaagccgaacgctcaccgtgcccagtgaggactgcagcgtagacg
>A/Desgenettes/2629/2016 | EPI_ISL_247459 | A / H3N2
ggccccctcaaagccgaacgctcaccgtgcccagtgaggactgcagcgtagacg
>A/Desgenettes/2752/2016 | EPI_ISL_247463 | A / H3N2
ggccccctcaaagccgaacgctcaccgtgcccagtgaggactgcagcgtagacg
>A/Lyon/2798/2016 | EPI_ISL_247472 | A / H3N2
ggccccctcaaagccgaacgctcaccgtgcccagtgaggactgcagcgtagacg
>A/LyonCHU/2411R030/2016 | EPI_ISL_247505 | A / H3N2
ggccccctcaaagccgaacgctcaccgtgcccagtgaggactgcagcgtagacg
>A/LyonCHU/3112R222/2016 | EPI_ISL_247524 | A / H3N2
ggccccctcaaagccgaacgctcaccgtgcccagtgaggactgcagcgtagacg
>A/Macao/615046/2016 | EPI_ISL_278704 | A / H3N2
ggccccctcaaagccgaacgctcaccgtgcccagtgaggactgcagcgtagacg
>A/LyonCHU/0201R104/2017 | EPI_ISL_247476 | A / H3N2
ggccccctcaaagccgaacgctcaccgtgcccagtgaggactgcagcgtagacg
>A/LyonCHU/0201R108/2017 | EPI_ISL_247477 | A / H3N2
ggccccctcaaagccgaacgctcaccgtgcccagtgaggactgcagcgtagacg
>A/Tasmania/2/2017 | EPI_ISL_269372 | A / H3N2
ggccccctcaaagccgaacgctcaccgtgcccagtgaggactgcagcgtagacg
>A/Clermont-Ferrand/2263/2016 | EPI_ISL_247443 | A / H3N2
ggccccctcaaagccgaacgctcaccgtgcccagtgaggactgcagcgtagacg
>A/Krasnoyarsk/1430/2017 | EPI_ISL_257324 | A / H3N2
ggccccctcaaagccgaacgctcaccgtgcccagtgaggactgcagcgtagacg
>A/Lyon/2223/2016 | EPI_ISL_247445 | A / H3N2
ggccccctcaaagccgaacgctcaccgtgcccagtgaggactgcagcgtagacg
>A/LyonCHU/2712R017/2016 | EPI_ISL_247510 | A / H3N2
ggccccctcaaagccgaacgctcaccgtgcccagtgaggactgcagcgtagacg
>A/Lyon/2260/2016 | EPI_ISL_247446 | A / H3N2
ggccccctcaaagccgaacgctcaccgtgcccagtgaggactgcagcgtagacg
>A/Lyon/2261/2016 | EPI_ISL_247447 | A / H3N2
ggccccctcaaagccgaacgctcaccgtgcccagtgaggactgcagcgtagacg
>A/Bourgoin/2294/2016 | EPI_ISL_247454 | A / H3N2
ggccccctcaaagccgaacgctcaccgtgcccagtgaggactgcagcgtagacg
>A/Desgenettes/2434/2016 | EPI_ISL_247457 | A / H3N2
ggccccctcaaagccgaacgctcaccgtgcccagtgaggactgcagcgtagacg
>A/LyonCHU/2812R340/2016 | EPI_ISL_247516 | A / H3N2
ggccccctcaaagccgaacgctcaccgtgcccagtgaggactgcagcgtagacg
>A/LyonCHU/2812R569/2016 | EPI_ISL_247518 | A / H3N2
ggccccctcaaagccgaacgctcaccgtgcccagtgaggactgcagcgtagacg
>A/London/16U828950-23_S23_L001/2016 | EPI_ISL_274646 | A / H3N2
ggccccctcaaagccgaacgctcaccgtgcccagtgaggactgcagcgtagacg
>A/LyonCHU/0301R241 | EPI_ISL_247480 | A / H3N2
ggccccctcaaagccgaacgctcaccgtgcccagtgaggactgcagcgtagacg
>A/Poitiers/2238/2016 | EPI_ISL_247451 | A / H3N2
ggccccctcaaagccgaacgctcaccgtgcccagtgaggactgcagcgtagacg
>A/LyonCHU/2212R196/2016 | EPI_ISL_247500 | A / H3N2
ggccccctcaaagccgaacgctcaccgtgcccagtgaggactgcagcgtagacg
>A/LyonCHU/2612R174/2016 | EPI_ISL_247508 | A / H3N2
ggccccctcaaagccgaacgctcaccgtgcccagtgaggactgcagcgtagacg
>A/Brisbane/23/2017 | EPI_ISL_269357 | A / H3N2
ggccccctcaaagccgaacgctcaccgtgcccagtgaggactgcagcgtagacg
>A/Annonay/2555/2016 | EPI_ISL_247453 | A / H3N2
ggccccctcaaagccgaacgctcaccgtgcccagtgaggactgcagcgtagacg
>A/Desgenettes/2692/2016 | EPI_ISL_247461 | A / H3N2
ggccccctcaaagccgaacgctcaccgtgcccagtgaggactgcagcgtagacg
>A/Desgenettes/2694/2016 | EPI_ISL_247462 | A / H3N2
ggccccctcaaagccgaacgctcaccgtgcccagtgaggactgcagcgtagacg
>A/Lyon/0004/2017 | EPI_ISL_247464 | A / H3N2
ggccccctcaaagccgaacgctcaccgtgcccagtgaggactgcagcgtagacg
>A/Lyon/2764/2016 | EPI_ISL_247471 | A / H3N2
ggccccctcaaagccgaacgctcaccgtgcccagtgaggactgcagcgtagacg
>A/LyonCHU/0712R249/2016 | EPI_ISL_247482 | A / H3N2
ggccccctcaaagccgaacgctcaccgtgcccagtgaggactgcagcgtagacg
>A/LyonCHU/0812R213/2016 | EPI_ISL_247483 | A / H3N2
ggccccctcaaagccgaacgctcaccgtgcccagtgaggactgcagcgtagacg
>A/LyonCHU/0912R333/2016 | EPI_ISL_247484 | A / H3N2
ggccccctcaaagccgaacgctcaccgtgcccagtgaggactgcagcgtagacg
>A/LyonCHU/1012R223/2016 | EPI_ISL_247485 | A / H3N2
ggccccctcaaagccgaacgctcaccgtgcccagtgaggactgcagcgtagacg
>A/LyonCHU/1612R251/2016 | EPI_ISL_247491 | A / H3N2
ggccccctcaaagccgaacgctcaccgtgcccagtgaggactgcagcgtagacg
>A/LyonCHU/1712R193/2016 | EPI_ISL_247492 | A / H3N2
ggccccctcaaagccgaacgctcaccgtgcccagtgaggactgcagcgtagacg
>A/LyonCHU/1712R214/2016 | EPI_ISL_247493 | A / H3N2
ggccccctcaaagccgaacgctcaccgtgcccagtgaggactgcagcgtagacg
>A/LyonCHU/1712R324/2016 | EPI_ISL_247494 | A / H3N2
ggccccctcaaagccgaacgctcaccgtgcccagtgaggactgcagcgtagacg
>A/LyonCHU/1812R214/2016 | EPI_ISL_247495 | A / H3N2
ggccccctcaaagccgaacgctcaccgtgcccagtgaggactgcagcgtagacg
>A/LyonCHU/2112R304/2016 | EPI_ISL_247497 | A / H3N2
ggccccctcaaagccgaacgctcaccgtgcccagtgaggactgcagcgtagacg
>A/LyonCHU/2212R634/2016 | EPI_ISL_247502 | A / H3N2
ggccccctcaaagccgaacgctcaccgtgcccagtgaggactgcagcgtagacg
>A/LyonCHU/2612R193/2016 | EPI_ISL_247509 | A / H3N2
ggccccctcaaagccgaacgctcaccgtgcccagtgaggactgcagcgtagacg
>A/LyonCHU/2712R048/2016 | EPI_ISL_247512 | A / H3N2
ggccccctcaaagccgaacgctcaccgtgcccagtgaggactgcagcgtagacg
>A/LyonCHU/3012R191/2016 | EPI_ISL_247521 | A / H3N2
ggccccctcaaagccgaacgctcaccgtgcccagtgaggactgcagcgtagacg
>A/LyonCHU/3012R324/2016 | EPI_ISL_247523 | A / H3N2
ggccccctcaaagccgaacgctcaccgtgcccagtgaggactgcagcgtagacg
>A/SaintEtienne/2403/2016 | EPI_ISL_247531 | A / H3N2
ggccccctcaaagccgaacgctcaccgtgcccagtgaggactgcagcgtagacg
>A/LyonCHU/0201R103/2017 | EPI_ISL_247475 | A / H3N2
ggccccctcaaagccgaacgctcaccgtgcccagtgaggactgcagcgtagacg
>A/Bourgoin/2523/2016 | EPI_ISL_247455 | A / H3N2
ggccccctcaaagccgaacgctcaccgtgcccagtgaggactgcagcgtagacg
>A/Clermont-Ferrand/2635/2016 | EPI_ISL_247456 | A / H3N2
ggccccctcaaagccgaacgctcaccgtgcccagtgaggactgcagcgtagacg
>A/Desgenettes/2598/2016 | EPI_ISL_247458 | A / H3N2
ggccccctcaaagccgaacgctcaccgtgcccagtgaggactgcagcgtagacg
>A/LyonCHU/2012R040/2016 | EPI_ISL_247496 | A / H3N2
ggccccctcaaagccgaacgctcaccgtgcccagtgaggactgcagcgtagacg
>A/LyonCHU/2212R242/2016 | EPI_ISL_247501 | A / H3N2
ggccccctcaaagccgaacgctcaccgtgcccagtgaggactgcagcgtagacg
>A/LyonCHU/2612R151/2016 | EPI_ISL_247507 | A / H3N2
ggccccctcaaagccgaacgctcaccgtgcccagtgaggactgcagcgtagacg
>A/Lyon/2402/2016 | EPI_ISL_247468 | A / H3N2
ggccccctcaaagccgaacgctcaccgtgcccagtgaggactgcagcgtagacg
>A/LyonCHU/1412R241/2016 | EPI_ISL_247487 | A / H3N2
ggccccctcaaagccgaacgctcaccgtgcccagtgaggactgcagcgtagacg
>A/LyonCHU/1512R356/2016 | EPI_ISL_247490 | A / H3N2
ggccccctcaaagccgaacgctcaccgtgcccagtgaggactgcagcgtagacg
>A/LyonCHU/2112R680/2016 | EPI_ISL_247499 | A / H3N2
ggccccctcaaagccgaacgctcaccgtgcccagtgaggactgcagcgtagacg
>A/LyonCHU/3012R220/2016 | EPI_ISL_247522 | A / H3N2
ggccccctcaaagccgaacgctcaccgtgcccagtgaggactgcagcgtagacg
>A/Montpellier/2545/2016 | EPI_ISL_247527 | A / H3N2
ggccccctcaaagccgaacgctcaccgtgcccagtgaggactgcagcgtagacg
>A/Puymirol/2546/2016 | EPI_ISL_247529 | A / H3N2
ggccccctcaaagccgaacgctcaccgtgcccagtgaggactgcagcgtagacg
>A/Puymirol/2547/2016 | EPI_ISL_247530 | A / H3N2
ggccccctcaaagccgaacgctcaccgtgcccagtgaggactgcagcgtagacg
>A/Perth/90/2016 | EPI_ISL_249262 | A / H3N2
ggccccctcaaagccgaacgctcaccgtgcccagtgaggactgcagcgtagacg
>A/Perth/113/2016 | EPI_ISL_249267 | A / H3N2
ggccccctcaaagccgaacgctcaccgtgcccagtgaggactgcagcgtagacg
>A/Perth/200/2016 | EPI_ISL_249274 | A / H3N2
ggccccctcaaagccgaacgctcaccgtgcccagtgaggactgcagcgtagacg
>A/Tasmania/200/2016 | EPI_ISL_249276 | A / H3N2
ggccccctcaaagccgaacgctcaccgtgcccagtgaggactgcagcgtagacg
>A/Perth/81/2016 | EPI_ISL_249278 | A / H3N2
ggccccctcaaagccgaacgctcaccgtgcccagtgaggactgcagcgtagacg
>A/Newcastle/62/2016 | EPI_ISL_255531 | A / H3N2
ggccccctcaaagccgaacgctcaccgtgcccagtgaggactgcagcgtagacg
>A/Porto Alegre/LACENRS-1112/2015 | EPI_ISL_263230 | A / H3N2
ggccccctcaaagccgaacgctcaccgtgcccagtgaggactgcagcgtagacg
>A/Porto Alegre/LACENRS-820/2015 | EPI_ISL_263174 | A / H3N2
ggccccctcaaagccgaacgctcaccgtgcccagtgaggactgcagcgtagacg
>A/Passo Fundo/LACENRS-1854/2015 | EPI_ISL_263376 | A / H3N2
ggccccctcaaagccgaacgctcaccgtgcccagtgaggactgcagcgtagacg
>A/Singapore/INFTT-16-0612/2016 | EPI_ISL_239804 | A / H3N2
ggccccctcaaagccgaacgctcaccgtgcccagtgaggactgcagcgtagacg
>A/Singapore/INFIMH-16-0019/2016 | EPI_ISL_239803 | A / H3N2
ggccccctcaaagccgaacgctcaccgtgcccagtgaggactgcagcgtagacg
>A/LyonCHU/0101R070/2017 | EPI_ISL_247474 | A / H3N2
ggccccctcaaagccgaacgctcaccgtgcccagtgaggactgcagcgtagacg
>A/LyonCHU/0201R378/2017 | EPI_ISL_247479 | A / H3N2
ggccccctcaaagccgaacactcaccgtgcccagtgaggactgcagcgtagacg
>A/Sydney/42/2017 | EPI_ISL_269284 | A / H3N2
ggccccctcaaagccgaacgctcaccgtgcccagtgaggactgcagcgtagacg
>A/Newcastle/5/2017 | EPI_ISL_269309 | A / H3N2
ggccccctcaaagccgaacgctcaccgtgcccagtgaggactgcagcgtagacg
>A/Tasmania/1/2017 | EPI_ISL_269371 | A / H3N2
ggccccctcaaagccgaacgctcaccgtgcccagtgaggactgcagcgtagacg
>A/Tasmania/6/2017 | EPI_ISL_269373 | A / H3N2
ggccccctcaaagccgaacgctcaccgtgcccagtgaggactgcagcgtagacg
>A/South Auckland/20/2017 | EPI_ISL_269455 | A / H3N2
ggccccctcaaagccgaacgctcaccgtgcccagtgaggactgcagcgtagacg
>A/Sydney/78/2017 | EPI_ISL_271239 | A / H3N2
ggccccctcaaagccgaacgctcaccgtgcccagtgaggactgcagcgtagacg
>A/Auckland/521/2017 | EPI_ISL_277926 | A / H3N2
ggccccctcaaagccgaacgctcaccgtgcccagtgaggactgcagcgtagacg
>A/Brisbane/52/2017 | EPI_ISL_271278 | A / H3N2
ggccccctcaaagccgaacgctcaccgtgcccagtgaggactgcagcgtagacg
>A/Philippines/7/2017 | EPI_ISL_274949 | A / H3N2
ggccccctcaaagccgaacgctcaccgtgcccagtgaggactgcagcgtagacg
>A/South Auckland/25/2017 | EPI_ISL_275543 | A / H3N2
ggccccctcaaagccgaacgctcaccgtgcccagtgaggactgcagcgtagacg
>A/Jilin-Ningjiang/1299/2017 | EPI_ISL_278723 | A / H3N2
ggccccctcaaagccgaacgctcaccgtgcccagtgaggactgcagcgtagacg
>A/Heilongjiang-Beilin/1304/2017 | EPI_ISL_278730 | A / H3N2
ggccccctcaaagccgaacgctcaccgtgcccagtgaggactgcagcgtagacg
>A/Newcastle/606/2017 | EPI_ISL_291302 | A / H3N2
ggccccctcaaagccgaacgctcaccgtgcccagtgaggactgcagcgtagacg
>A/Saint-Petersburg/RII-334S/2017 | EPI_ISL_297726 | A / H3N2
ggccccctcaaagccgaacgctcaccgtgcccagtgaggactgcagcgtagacg
>A/Saint-Petersburg/RII-449S/2018 | EPI_ISL_297728 | A / H3N2
ggccccctcaaagccgaacgctcaccgtgcccagtgaggactgcagcgtagacg
>A/Moscow/RII-782S/2018 | EPI_ISL_297731 | A / H3N2
ggccccctcaaagccgaacgctcaccgtgcccagtgaggactgcagcgtagacg
>A/Samara/RII-842S/2018 | EPI_ISL_297732 | A / H3N2
ggccccctcaaagccgaacgctcaccgtgcccagtgaggactgcagcgtagacg
>A/Samara/RII-843S/2018 | EPI_ISL_297733 | A / H3N2
ggccccctcaaagccgaacgctcaccgtgcccagtgaggactgcagcgtagacg
>A/Samara/RII-844S/2018 | EPI_ISL_297734 | A / H3N2
ggccccctcaaagccgaacgctcaccgtgcccagtgaggactgcagcgtagacg
>A/Samara/RII-846S/2018 | EPI_ISL_297736 | A / H3N2
ggccccctcaaagccgaacgctcaccgtgcccagtgaggactgcagcgtagacg
>A/Samara/RII-845S/2018 | EPI_ISL_297735 | A / H3N2
ggccccctcaaagccgaacgctcaccgtgcccagtgaggactgcagcgtagacg
>A/Cambodia/36660/2017 | EPI_ISL_299674 | A / H3N2
ggccccctcaaagccgaacgctcaccgtgcccagtgaggactgcagcgtagacg
>A/Rio Grande do Sul/287/2017 | EPI_ISL_300392 | A / H3N2
ggccccctcaaagccgaacgctcaccgtgcccagtgaggactgcagcgtagacg
>A/Nagasaki/14N010/2014 | EPI_ISL_176333 | A / H3N2
ggccccctcaaagccgaacgctcaccgtgcccagtgaggactgcagcgtagacg
>A/Nagasaki/14N012/2014 | EPI_ISL_176864 | A / H3N2
ggccccctcaaagccgaacgctcaccgtgcccagtgaggactgcagcgtagacg
>A/Gunma/14G004/2015 | EPI_ISL_176324 | A / H3N2
ggccccctcaaagccgaacgctcaccgtgcccagtgaggactgcagcgtagacg
>A/South Australia/52/2015 | EPI_ISL_197917 | A / H3N2
ggccccctcaaagccgaacgctcaccgtgcccagtgaggactgcagcgtagacg
>A/Kyoto/14K001/2014 | EPI_ISL_176317 | A / H3N2
ggccccctcaaagccgaacgctcaccgtgcccagtgaggactgcagcgtagacg
>A/Kyoto/14K002/2014 | EPI_ISL_176318 | A / H3N2
ggccccctcaaagccgaacgctcaccgtgcccagtgaggactgcagcgtagacg
>A/Kyoto/14K003/2014 | EPI_ISL_176319 | A / H3N2
ggccccctcaaagccgaacgctcaccgtgcccagtgaggactgcagcgtagacg
>A/Kyoto/14K005/2014 | EPI_ISL_176320 | A / H3N2
ggccccctcaaagccgaacgctcaccgtgcccagtgaggactgcagcgtagacg
>A/Kyoto/14K007/2014 | EPI_ISL_176321 | A / H3N2
ggccccctcaaagccgaacgctcaccgtgcccagtgaggactgcagcgtagacg
>A/Nagasaki/14N072/2015 | EPI_ISL_176859 | A / H3N2
ggccccctcaaagccgaacgctcaccgtgcccagtgaggactgcagcgtagacg
>A/Nagasaki/14N017/2014 | EPI_ISL_176329 | A / H3N2
ggccccctcaaagccgaacgctcaccgtgcccagtgaggactgcagcgtagacg
>A/Heilongjiang-Aihui/1152/2017 | EPI_ISL_270748 | A / H3N2
ggccccctcaaagccgaacgctcaccgtgcccagtgaggactgcagcgtagacg
>A/Nagasaki/14N014/2014 | EPI_ISL_176327 | A / H3N2
ggccccctcaaagccgaacgctcaccgtgcccagtgaggactgcagcgtagacg
>A/VICTORIA/528/2013 | EPI_ISL_151492 | A / H3N2
ggccccctcaaagccgaacgctcaccgtgcccagtgaggactgcagcgtagacg
>A/CHIANG RAI/337/2013 | EPI_ISL_161899 | A / H3N2
ggccccctcaaagccgaacgctcaccgtgcccagtgaggactgcagcgtagacg
>A/Canterbury/001/2014 | EPI_ISL_165889 | A / H3N2
ggccccctcaaagccgaacgctcaccgtgcccagtgaggactgcagcgtagacg
>A/Sydney/25/2014 | EPI_ISL_165894 | A / H3N2
ggccccctcaaagccgaacgctcaccgtgcccagtgaggactgcagcgtagacg
>A/TASMANIA/15/2014 | EPI_ISL_166140 | A / H3N2
ggccccctcaaagccgaacgctcaccgtgcccagtgaggactgcagcgtagacg
>A/CAMBODIA/Y0721447/2014 | EPI_ISL_168894 | A / H3N2
ggccccctcaaagccgaacgctcaccgtgcccagtgaggactgcagcgtagacg
>A/SOUTH AFRICA/4952/2014 | EPI_ISL_168912 | A / H3N2
ggccccctcaaagccgaacgctcaccgtgcccagtgaggactgcagcgtagacg
>A/HK/7368/2014 | EPI_ISL_169746 | A / H3N2
ggccccctcaaagccgaacgctcaccgtgcccagtgaggactgcagcgtagacg
>A/Nagasaki/13N063/2014 | EPI_ISL_171976 | A / H3N2
ggccccctcaaagccgaacgctcaccgtgcccagtgaggactgcagcgtagacg
>A/Nong Khai/185/2014 | EPI_ISL_173203 | A / H3N2
ggccccctcaaagccgaacgctcaccgtgcccagtgaggactgcagcgtagacg
>A/Sydney/530/2014 | EPI_ISL_194539 | A / H3N2
ggccccctcaaagccgaacgctcaccgtgcccagtgaggactgcagcgtagacg
>A/Canoas/LACENRS-1317/2014 | EPI_ISL_263145 | A / H3N2
ggccccctcaaagccgaacgctcaccgtgcccagtgaggactgcagcgtagacg
>A/Sao Borja/LACENRS-2679/2013 | EPI_ISL_263212 | A / H3N2
ggccccctcaaagccgaacgctcaccgtgcccagtgaggactgcagcgtagacg
>A/Guangdong-Zhongshan/110/2015 | EPI_ISL_178010 | A / H3N2
ggccccctcaaagccgaacgctcaccgtgcccagtgaggactgcagcgtagacg
>A/Sydney/506/2015 | EPI_ISL_197874 | A / H3N2
ggccccctcaaagccgaacgctcaccgtgcccagtgaggactgcagcgtagacg
>A/Victoria/2014/2015 | EPI_ISL_197889 | A / H3N2
ggccccctcaaagccgaacgctcaccgtgcccagtgaggactgcagcgtagacg
>A/Perth/15/2015 | EPI_ISL_194516 | A / H3N2
ggccccctcaaagccgaacgctcaccgtgcccagtgaggactgcagcgtagacg
>A/Sydney/509/2015 | EPI_ISL_194537 | A / H3N2
ggccccctcaaagccgaacgctcaccgtgcccagtgaggactgcagcgtagacg
>A/Sydney/501/2015 | EPI_ISL_197875 | A / H3N2
ggccccctcaaagccgaacgctcaccgtgcccagtgaggactgcagcgtagacg
>A/Brisbane/40/2015 | EPI_ISL_197885 | A / H3N2
ggccccctcaaagccgaacgctcaccgtgcccagtgaggactgcagcgtagacg
>A/Victoria/509/2015 | EPI_ISL_197910 | A / H3N2
ggccccctcaaagccgaacgctcaccgtgcccagtgaggactgcagcgtagacg
>A/Nonthaburi/4/2015 | EPI_ISL_197934 | A / H3N2
ggccccctcaaagccgaacgctcaccgtgcccagtgaggactgcagcgtagacg
>A/Nonthaburi/5/2015 | EPI_ISL_197935 | A / H3N2
ggccccctcaaagccgaacgctcaccgtgcccagtgaggactgcagcgtagacg
>A/New Caledonia/2/2015 | EPI_ISL_197937 | A / H3N2
ggccccctcaaagccgaacgctcaccgtgcccagtgaggactgcagcgtagacg
>A/South Australia/64/2015 | EPI_ISL_197940 | A / H3N2
ggccccctcaaagccgaacgctcaccgtgcccagtgaggactgcagcgtagacg
>A/Tasmania/1016/2015 | EPI_ISL_202617 | A / H3N2
ggccccctcaaagccgaacgctcaccgtgcccagtgaggactgcagcgtagacg
>A/Tasmania/28/2015 | EPI_ISL_197990 | A / H3N2
ggccccctcaaagccgaacgctcaccgtgcccagtgaggactgcagcgtagacg
>A/Brisbane/74/2015 | EPI_ISL_197941 | A / H3N2
ggccccctcaaagccgaacgctcaccgtgcccagtgaggactgcagcgtagacg
>A/Brisbane/90/2015 | EPI_ISL_197950 | A / H3N2
ggccccctcaaagccgaacgctcaccgtgcccagtgaggactgcagcgtagacg
>A/Brisbane/1000/2015 | EPI_ISL_197966 | A / H3N2
ggccccctcaaagccgaacgctcaccgtgcccagtgaggactgcagcgtagacg
>A/Newcastle/14/2015 | EPI_ISL_197995 | A / H3N2
ggccccctcaaagccgaacgctcaccgtgcccagtgaggactgcagcgtagacg
>A/Perth/74/2015 | EPI_ISL_202601 | A / H3N2
ggccccctcaaagccgaacgctcaccgtgcccagtgaggactgcagcgtagacg
>A/Malaysia/69722/2015 | EPI_ISL_226256 | A / H3N2
ggccccctcaaagccgaacgctcaccgtgcccagtgaggactgcagcgtagacg
>A/Rostov-On-Don/RII152S/2016 | EPI_ISL_242607 | A / H3N2
ggccccctcaaagccgaacgctcaccgtgcccagtgaggactgcagcgtagacg
>A/Malaysia/0678/2016 | EPI_ISL_243957 | A / H3N2
ggccccctcaaagccgaacgctcaccgtgcccagtgaggactgcagcgtagacg
>A/South Australia/142/2016 | EPI_ISL_243981 | A / H3N2
ggccccctcaaagccgaacgctcaccgtgcccagtgaggactgcagcgtagacg
>A/South Australia/156/2016 | EPI_ISL_249240 | A / H3N2
ggccccctcaaagccgaacgctcaccgtgcccagtgaggactgcagcgtagacg
>A/Brisbane/298/2016 | EPI_ISL_243997 | A / H3N2
ggccccctcaaagccgaacgctcaccgtgcccagtgaggactgcagcgtagacg
>A/South Australia/3/2017 | EPI_ISL_269300 | A / H3N2
ggccccctcaaagccgaacgctcaccgtgcccagtgaggactgcagcgtagacg
>A/LyonCHU/3112R237/2016 | EPI_ISL_247525 | A / H3N2
ggccccctcaaagccgaacgctcaccgtgcccagtgaggactgcagcgtagacg
>A/Marignier/2473/2016 | EPI_ISL_247526 | A / H3N2
ggccccctcaaagccgaacgctcaccgtgcccagtgaggactgcagcgtagacg
>A/Porto Alegre/LACENRS-1738/2015 | EPI_ISL_263137 | A / H3N2
ggccccctcaaagccgaacgctcaccgtgcccagtgaggactgcagcgtagacg
>A/Porto Alegre/LACENRS-846/2015 | EPI_ISL_263203 | A / H3N2
ggccccctcaaagccgaacgctcaccgtgcccagtgaggactgcagcgtagacg
>A/Pelotas/LACENRS-1787/2015 | EPI_ISL_263265 | A / H3N2
ggccccctcaaagccgaacgctcaccgtgcccagtgaggactgcagcgtagacg
>A/Cambara do Sul/LACENRS-2049/2015 | EPI_ISL_263169 | A / H3N2
ggccccctcaaagccgaacgctcaccgtgcccagtgaggactgcagcgtagacg
>A/Porto Alegre/LACENRS-1075/2015 | EPI_ISL_263242 | A / H3N2
ggccccctcaaagccgaacgctcaccgtgcccagtgaggactgcagcgtagacg
>A/Canoas/LACENRS-1793/2015 | EPI_ISL_263250 | A / H3N2
ggccccctcaaagccgaacgctcaccgtgcccagtgaggactgcagcgtagacg
>A/Porto Alegre/LACENRS-1887/2015 | EPI_ISL_263161 | A / H3N2
ggccccctcaaagccgaacgctcaccgtgcccagtgaggactgcagcgtagacg
>A/Cambara do Sul/LACENRS-1939/2015 | EPI_ISL_263253 | A / H3N2
ggccccctcaaagccgaacgctcaccgtgcccagtgaggactgcagcgtagacg
>A/Canoas/LACENRS-1283/2015 | EPI_ISL_263142 | A / H3N2
ggccccctcaaagccgaacgctcaccgtgcccagtgaggactgcagcgtagacg
>A/London/16U928822-72_S24_L001/2016 | EPI_ISL_274832 | A / H3N2
ggccccctcaaagccgaacgctcaccgtgcccagtgaggactgcagcgtagacg
>A/Neimenggu-Kundoulun/15/2017 | EPI_ISL_242422 | A / H3N2
ggccccctcaaagccgaacgctcaccgtgcccagtgaggactgcagcgtagacg
>A/Brisbane/3/2017 | EPI_ISL_246677 | A / H3N2
ggccccctcaaagccgaacgctcaccgtgcccagtgaggactgcagcgtagacg
>A/Sri Lanka/1/2017 | EPI_ISL_249171 | A / H3N2
ggccccctcaaagccgaacgctcaccgtgcccagtgaggactgcagcgtagacg
>A/Sydney/12/2017 | EPI_ISL_269268 | A / H3N2
ggccccctcaaagccgaacgctcaccgtgcccagtgaggactgcagcgtagacg
>A/Sri Lanka/4/2017 | EPI_ISL_269295 | A / H3N2
ggccccctcaaagccgaacgctcaccgtgcccagtgaggactgcagcgtagacg
>A/Newcastle/2/2017 | EPI_ISL_269307 | A / H3N2
ggccccctcaaagccgaacgctcaccgtgcccagtgaggactgcagcgtagacg
>A/South Australia/34/2017 | EPI_ISL_269344 | A / H3N2
ggccccctcaaagccgaacgctcaccgtgcccagtgaggactgcagcgtagacg
>A/South Australia/67/2017 | EPI_ISL_269435 | A / H3N2
ggccccctcaaagccgaacgctcaccgtgcccagtgaggactgcagcgtagacg
>A/South Australia/71/2017 | EPI_ISL_269437 | A / H3N2
ggccccctcaaagccgaacgctcaccgtgcccagtgaggactgcagcgtagacg
>A/IPD/Prachuapkhirikhan/174/2017 | EPI_ISL_275192 | A / H3N2
ggccccctcaaagccgaacgctcaccgtgcccagtgaggactgcagcgtagacg
>A/Sydney/1011/2017 | EPI_ISL_275227 | A / H3N2
ggccccctcaaagccgaacgctcaccgtgcccagtgaggactgcagcgtagacg
>A/Tasmania/14/2017 | EPI_ISL_277346 | A / H3N2
ggccccctcaaagccgaacgctcaccgtgcccagtgaggactgcagcgtagacg
>A/Hubei-Fancheng/1278/2017 | EPI_ISL_278542 | A / H3N2
ggccccctcaaagccgaacgctcaccgtgcccagtgaggactgcagcgtagacg
>A/Hubei-Fancheng/1278/2017 | EPI_ISL_278641 | A / H3N2
ggccccctcaaagccgaacgctcaccgtgcccagtgaggactgcagcgtagacg
>A/Jiangsu-Jurong/1541/2017 | EPI_ISL_278677 | A / H3N2
ggccccctcaaagccgaacgctcaccgtgcccagtgaggactgcagcgtagacg
>A/Fujian-Chengxiang/32/2017 | EPI_ISL_278716 | A / H3N2
ggccccctcaaagccgaacgctcaccgtgcccagtgaggactgcagcgtagacg
>A/Guangxi-Jiangzhou/1518/2017 | EPI_ISL_278729 | A / H3N2
ggccccctcaaagccgaacgctcaccgtgcccagtgaggactgcagcgtagacg
>A/Papua New Guinea/19/2017 | EPI_ISL_282647 | A / H3N2
ggccccctcaaagccgaacgctcaccgtgcccagtgaggactgcagcgtagacg
>A/Kenya/030/2017 | EPI_ISL_290269 | A / H3N2
ggccccctcaaagccgaacgctcaccgtgcccagtgaggactgcagcgtagacg
>A/Saint-Petersburg/RII-330/2017 | EPI_ISL_297718 | A / H3N2
ggccccctcaaagccgaacgctcaccgtgcccagtgaggactgcagcgtagacg
>A/Saint-Petersburg/RII-331/2017 | EPI_ISL_297719 | A / H3N2
ggccccctcaaagccgaacgctcaccgtgcccagtgaggactgcagcgtagacg
>A/Saint-Petersburg/RII-106S/2017 | EPI_ISL_297722 | A / H3N2
ggccccctcaaagccgaacgctcaccgtgcccagtgaggactgcagcgtagacg
>A/Saint-Petersburg/RII-219S/2017 | EPI_ISL_297724 | A / H3N2
ggccccctcaaagccgaacgctcaccgtgcccagtgaggactgcagcgtagacg
>A/Cambodia/36943/2017 | EPI_ISL_299675 | A / H3N2
ggccccctcaaagccgaacgctcaccgtgcccagtgaggactgcagcgtagacg
>A/CHRISTCHURCH/516/2012 | EPI_ISL_128644 | A / H3N2
ggccccctcaaagccgaacgctcaccgtgcccagtgaggactgcagcgtagacg
>A/BRISBANE/132/2012 | EPI_ISL_134454 | A / H3N2
ggccccctcaaagccgaacgctcaccgtgcccagtgaggactgcagcgtagacg
>A/South Australlia/176/2012 | EPI_ISL_137780 | A / H3N2
ggccccctcaaagccgaacgctcaccgtgcccagtgaggactgcagcgtagacg
>A/South Australia/176/2012 | EPI_ISL_137784 | A / H3N2
ggccccctcaaagccgaacgctcaccgtgcccagtgaggactgcagcgtagacg
>A/NEWCASTLE/1/2013 | EPI_ISL_141550 | A / H3N2
ggccccctcaaagccgaacgctcaccgtgcccagtgaggactgcagcgtagacg
>A/NONG KHAI/321/2013 | EPI_ISL_161898 | A / H3N2
ggccccctcaaagccgaacgctcaccgtgcccagtgaggactgcagcgtagacg
>A/NEWCASTLE/20/2014 | EPI_ISL_165907 | A / H3N2
ggccccctcaaagccgaacgctcaccgtgcccagtgaggactgcagcgtagacg
>A/Nagasaki/13N053/2014 | EPI_ISL_170992 | A / H3N2
ggccccctcaaagccgaacgctcaccgtgcccagtgaggactgcagcgtagacg
>A/Fiji/18/2014 | EPI_ISL_192729 | A / H3N2
ggccccctcaaagccgaacgctcaccgtgcccagtgaggactgcagcgtagacg
>A/Connecticut/Flu117/2013 | EPI_ISL_202153 | A / H3N2
ggccccctcaaagccgaacgctcaccgtgcccagtgaggactgcagcgtagacg
>A/Rio Grande/LACENRS-3171/2013 | EPI_ISL_263262 | A / H3N2
ggccccctcaaagccgaacgctcaccgtgcccagtgaggactgcagcgtagacg
>A/Indonesia/312_S69_L001/2011 | EPI_ISL_269783 | A / H3N2
ggccccctcaaagccgaacgctcaccgtgcccagtgaggactgcagcgtagacg
>A/Giessen/2176/2015 | EPI_ISL_192108 | A / H3N2
ggccccctcaaagccgaacgctcaccgtgcccagtgaggactgcagcgtagacg
>A/South Australia/47/2015 | EPI_ISL_197891 | A / H3N2
ggccccctcaaagccgaacgctcaccgtgcccagtgaggactgcagcgtagacg
>A/South Australia/41/2015 | EPI_ISL_197896 | A / H3N2
ggccccctcaaagccgaacgctcaccgtgcccagtgaggactgcagcgtagacg
>A/Tak/150/2015 | EPI_ISL_197939 | A / H3N2
ggccccctcaaagccgaacgctcaccgtgcccagtgaggactgcagcgtagacg
>A/Townsville/16/2015 | EPI_ISL_198032 | A / H3N2
ggccccctcaaagccgaacgctcaccgtgcccagtgaggactgcagcgtagacg
>A/Victoria/820/2015 | EPI_ISL_198054 | A / H3N2
ggccccctcaaagccgaacgctcaccgtgcccagtgaggactgcagcgtagacg
>A/Victoria/1005/2015 | EPI_ISL_202640 | A / H3N2
ggccccctcaaagccgaacgctcaccgtgcccagtgaggactgcagcgtagacg
>A/Macau/611781/2015 | EPI_ISL_202683 | A / H3N2
ggccccctcaaagccgaacgctcaccgtgcccagtgaggactgcagcgtagacg
>A/Tasmania/3/2016 | EPI_ISL_230157 | A / H3N2
ggccccctcaaagccgaacgctcaccgtgcccagtgaggactgcagcgtagacg
>A/Victoria/2015/2016 | EPI_ISL_233819 | A / H3N2
ggccccctcaaagccgaacgctcaccgtgcccagtgaggactgcagcgtagacg
>A/Victoria/114/2016 | EPI_ISL_243931 | A / H3N2
ggccccctcaaagccgaacgctcaccgtgcccagtgaggactgcagcgtagacg
>A/Victoria/133/2016 | EPI_ISL_243933 | A / H3N2
ggccccctcaaagccgaacgctcaccgtgcccagtgaggactgcagcgtagacg
>A/Tasmania/97/2016 | EPI_ISL_243934 | A / H3N2
ggccccctcaaagccgaacgctcaccgtgcccagtgaggactgcagcgtagacg
>A/Victoria/113/2016 | EPI_ISL_243941 | A / H3N2
ggccccctcaaagccgaacgctcaccgtgcccagtgaggactgcagcgtagacg
>A/Victoria/135/2016 | EPI_ISL_243946 | A / H3N2
ggccccctcaaagccgaacgctcaccgtgcccagtgaggactgcagcgtagacg
>A/Canberra/70/2016 | EPI_ISL_243951 | A / H3N2
ggccccctcaaagccgaacgctcaccgtgcccagtgaggactgcagcgtagacg
>A/Canberra/81/2016 | EPI_ISL_243953 | A / H3N2
ggccccctcaaagccgaacgctcaccgtgcccagtgaggactgcagcgtagacg
>A/Victoria/2145/2016 | EPI_ISL_243961 | A / H3N2
ggccccctcaaagccgaacgctcaccgtgcccagtgaggactgcagcgtagacg
>A/Brisbane/287/2016 | EPI_ISL_243973 | A / H3N2
ggccccctcaaagccgaacgctcaccgtgcccagtgaggactgcagcgtagacg
>A/Brisbane/300/2016 | EPI_ISL_243999 | A / H3N2
ggccccctcaaagccgaacgctcaccgtgcccagtgaggactgcagcgtagacg
>A/Perth/208/2016 | EPI_ISL_249272 | A / H3N2
ggccccctcaaagccgaacgctcaccgtgcccagtgaggactgcagcgtagacg
>A/Sydney/150/2016 | EPI_ISL_255555 | A / H3N2
ggccccctcaaagccgaacgctcaccgtgcccagtgaggactgcagcgtagacg
>A/Sydney/160/2016 | EPI_ISL_255556 | A / H3N2
ggccccctcaaagccgaacgctcaccgtgcccagtgaggactgcagcgtagacg
>A/South Australia/80/2015 | EPI_ISL_197986 | A / H3N2
ggccccctcaaagccgaacgctcaccgtgcccagtgaggactgcagcgtagacg
>A/South Australia/1019/2015 | EPI_ISL_202622 | A / H3N2
ggccccctcaaagccgaacgctcaccgtgcccagtgaggactgcagcgtagacg
>A/South Australia/1023/2015 | EPI_ISL_202630 | A / H3N2
ggccccctcaaagccgaacgctcaccgtgcccagtgaggactgcagcgtagacg
>A/Victoria/16/2015 | EPI_ISL_198024 | A / H3N2
ggccccctcaaagccgaacgctcaccgtgcccagtgaggactgcagcgtagacg
>A/Brisbane/132/2015 | EPI_ISL_198031 | A / H3N2
ggccccctcaaagccgaacgctcaccgtgcccagtgaggactgcagcgtagacg
>A/Brisbane/134/2015 | EPI_ISL_198033 | A / H3N2
ggccccctcaaagccgaacgctcaccgtgcccagtgaggactgcagcgtagacg
>A/Cambodia/Z0727326/2015 | EPI_ISL_198039 | A / H3N2
ggccccctcaaagccgaacgctcaccgtgcccagtgaggactgcagcgtagacg
>A/Cambodia/Z0722378/2015 | EPI_ISL_198041 | A / H3N2
ggccccctcaaagccgaacgctcaccgtgcccagtgaggactgcagcgtagacg
>A/Cambodia/Z0722379/2015 | EPI_ISL_198048 | A / H3N2
ggccccctcaaagccgaacgctcaccgtgcccagtgaggactgcagcgtagacg
>A/Cambodia/Z0727329/2015 | EPI_ISL_198051 | A / H3N2
ggccccctcaaagccgaacgctcaccgtgcccagtgaggactgcagcgtagacg
>A/Cambodia/Z0709310/2015 | EPI_ISL_198052 | A / H3N2
ggccccctcaaagccgaacgctcaccgtgcccagtgaggactgcagcgtagacg
>A/Cambodia/Z0722380/2015 | EPI_ISL_198049 | A / H3N2
ggccccctcaaagccgaacgctcaccgtgcccagtgaggactgcagcgtagacg
>A/South Australia/30/2016 | EPI_ISL_233866 | A / H3N2
ggccccctcaaagccgaacgctcaccgtgcccagtgaggactgcagcgtagacg
>A/Sydney/60/2015 | EPI_ISL_198060 | A / H3N2
ggccccctcaaagccgaacgctcaccgtgcccagtgaggactgcagcgtagacg
>A/South Australia/1025/2015 | EPI_ISL_202660 | A / H3N2
ggccccctcaaagccgaacgctcaccgtgcccagtgaggactgcagcgtagacg
>A/Fiji/13/2016 | EPI_ISL_233244 | A / H3N2
ggccccctcaaagccgaacgctcaccgtgcccagtgaggactgcagcgtagacg
>A/Fiji/14/2016 | EPI_ISL_233245 | A / H3N2
ggccccctcaaagccgaacgctcaccgtgcccagtgaggactgcagcgtagacg
>A/Fiji/68/2016 | EPI_ISL_233247 | A / H3N2
ggccccctcaaagccgaacgctcaccgtgcccagtgaggactgcagcgtagacg
>A/Fiji/37/2016 | EPI_ISL_233248 | A / H3N2
ggccccctcaaagccgaacgctcaccgtgcccagtgaggactgcagcgtagacg
>A/Fiji/44/2016 | EPI_ISL_233249 | A / H3N2
ggccccctcaaagccgaacgctcaccgtgcccagtgaggactgcagcgtagacg
>A/Fiji/62/2016 | EPI_ISL_233253 | A / H3N2
ggccccctcaaagccgaacgctcaccgtgcccagtgaggactgcagcgtagacg
>A/Fiji/30/2016 | EPI_ISL_233257 | A / H3N2
ggccccctcaaagccgaacgctcaccgtgcccagtgaggactgcagcgtagacg
>A/Fiji/33/2016 | EPI_ISL_233259 | A / H3N2
ggccccctcaaagccgaacgctcaccgtgcccagtgaggactgcagcgtagacg
>A/Fiji/48/2016 | EPI_ISL_233265 | A / H3N2
ggccccctcaaagccgaacgctcaccgtgcccagtgaggactgcagcgtagacg
>A/Fiji/52/2016 | EPI_ISL_233250 | A / H3N2
ggccccctcaaagccgaacgctcaccgtgcccagtgaggactgcagcgtagacg
>A/Fiji/31/2016 | EPI_ISL_233258 | A / H3N2
ggccccctcaaagccgaacgctcaccgtgcccagtgaggactgcagcgtagacg
>A/South Australia/29/2016 | EPI_ISL_233869 | A / H3N2
ggccccctcaaagccgaacgctcaccgtgcccagtgaggactgcagcgtagacg
>A/Victoria/131/2016 | EPI_ISL_243932 | A / H3N2
ggccccctcaaagccgaacgctcaccgtgcccagtgaggactgcagcgtagacg
>A/South Australia/139/2016 | EPI_ISL_243978 | A / H3N2
ggccccctcaaagccgaacgctcaccgtgcccagtgaggactgcagcgtagacg
>A/South Australia/144/2016 | EPI_ISL_243983 | A / H3N2
ggccccctcaaagccgaacgctcaccgtgcccagtgaggactgcagcgtagacg
>A/South Australia/146/2016 | EPI_ISL_243985 | A / H3N2
ggccccctcaaagccgaacgctcaccgtgcccagtgaggactgcagcgtagacg
>A/Townsville/37/2016 | EPI_ISL_244056 | A / H3N2
ggccccctcaaagccgaacgctcaccgtgcccagtgaggactgcagcgtagacg
>A/Cambodia/B1120430/2017 | EPI_ISL_299663 | A / H3N2
ggccccctcaaagccgaacgctcaccgtgcccagtgaggactgcagcgtagacg
>A/Cambodia/B1120469/2017 | EPI_ISL_299664 | A / H3N2
ggccccctcaaagccgaacgctcaccgtgcccagtgaggactgcagcgtagacg
>A/Cambodia/B1108407/2017 | EPI_ISL_299666 | A / H3N2
ggccccctcaaagccgaacgctcaccgtgcccagtgaggactgcagcgtagacg
>A/Victoria/123/2016 | EPI_ISL_243944 | A / H3N2
ggccccctcaaagccgaacgctcaccgtgcccagtgaggactgcagcgtagacg
>A/South Australia/137/2016 | EPI_ISL_243976 | A / H3N2
ggccccctcaaagccgaacgctcaccgtgcccagtgaggactgcagcgtagacg
>A/Tasmania/215/2016 | EPI_ISL_249204 | A / H3N2
ggccccctcaaagccgaacgctcaccgtgcccagtgaggactgcagcgtagacg
>A/Philippines/2/2017 | EPI_ISL_274950 | A / H3N2
ggccccctcaaagccgaacgctcaccgtgcccagtgaggactgcagcgtagacg
>A/Victoria/671/2016 | EPI_ISL_244009 | A / H3N2
ggccccctcaaagccgaacgctcaccgtgcccagtgaggactgcagcgtagacg
>A/Sri Lanka/37/2016 | EPI_ISL_249219 | A / H3N2
ggccccctcaaagccgaacgctcaccgtgcccagtgaggactgcagcgtagacg
>A/Sydney/311/2016 | EPI_ISL_249229 | A / H3N2
ggccccctcaaagccgaacgctcaccgtgcccagtgaggactgcagcgtagacg
>A/Sydney/343/2016 | EPI_ISL_249231 | A / H3N2
ggccccctcaaagccgaacgctcaccgtgcccagtgaggactgcagcgtagacg
>A/Perth/112/2016 | EPI_ISL_249263 | A / H3N2
ggccccctcaaagccgaacgctcaccgtgcccagtgaggactgcagcgtagacg
>A/Canberra/101/2015 | EPI_ISL_255541 | A / H3N2
ggccccctcaaagccgaacgctcaccgtgcccagtgaggactgcagcgtagacg
>A/Tasmania/20/2017 | EPI_ISL_277580 | A / H3N2
ggccccctcaaagccgaacgctcaccgtgcccagtgaggactgcagcgtagacg
>A/Victoria/609/2017 | EPI_ISL_277602 | A / H3N2
ggccccctcaaagccgaacgctcaccgtgcccagtgaggactgcagcgtagacg
>A/Brisbane/88/2015 | EPI_ISL_197933 | A / H3N2
ggccccctcaaagccgaacgctcaccgtgcccagtgaggactgcagcgtagacg
>A/Perth/36/2015 | EPI_ISL_197957 | A / H3N2
ggccccctcaaagccgaacgctcaccgtgcccagtgaggactgcagcgtagacg
>A/Victoria/44/2015 | EPI_ISL_202652 | A / H3N2
ggccccctcaaagccgaacgctcaccgtgcccagtgaggactgcagcgtagacg
>A/Canberra/36/2015 | EPI_ISL_198018 | A / H3N2
ggccccctcaaagccgaacgctcaccgtgcccagtgaggactgcagcgtagacg
>A/Canberra/41/2015 | EPI_ISL_198021 | A / H3N2
ggccccctcaaagccgaacgctcaccgtgcccagtgaggactgcagcgtagacg
>A/Canberra/46/2015 | EPI_ISL_198022 | A / H3N2
ggccccctcaaagccgaacgctcaccgtgcccagtgaggactgcagcgtagacg
>A/Sydney/1020/2015 | EPI_ISL_202623 | A / H3N2
ggccccctcaaagccgaacgctcaccgtgcccagtgaggactgcagcgtagacg
>A/Perth/57/2015 | EPI_ISL_202666 | A / H3N2
ggccccctcaaagccgaacgctcaccgtgcccagtgaggactgcagcgtagacg
>A/Brisbane/30/2016 | EPI_ISL_230154 | A / H3N2
ggccccctcaaagccgaacgctcaccgtgcccagtgaggactgcagcgtagacg
>A/Sydney/20/2016 | EPI_ISL_230155 | A / H3N2
ggccccctcaaagccgaacgctcaccgtgcccagtgaggactgcagcgtagacg
>A/South Australia/1/2016 | EPI_ISL_230156 | A / H3N2
ggccccctcaaagccgaacgctcaccgtgcccagtgaggactgcagcgtagacg
>A/Tasmania/86/2016 | EPI_ISL_243930 | A / H3N2
ggccccctcaaagccgaacgctcaccgtgcccagtgaggactgcagcgtagacg
>A/Canberra/69/2016 | EPI_ISL_243949 | A / H3N2
ggccccctcaaagccgaacgctcaccgtgcccagtgaggactgcagcgtagacg
>A/Malaysia/0828/2016 | EPI_ISL_243956 | A / H3N2
ggccccctcaaagccgaacgctcaccgtgcccagtgaggactgcagcgtagacg
>A/South Australia/143/2016 | EPI_ISL_243982 | A / H3N2
ggccccctcaaagccgaacgctcaccgtgcccagtgaggactgcagcgtagacg
>A/South Australia/145/2016 | EPI_ISL_243984 | A / H3N2
ggccccctcaaagccgaacgctcaccgtgcccagtgaggactgcagcgtagacg
>A/Victoria/668/2016 | EPI_ISL_243988 | A / H3N2
ggccccctcaaagccgaacgctcaccgtgcccagtgaggactgcagcgtagacg
>A/Brisbane/322/2016 | EPI_ISL_249202 | A / H3N2
ggccccctcaaagccgaacgctcaccgtgcccagtgaggactgcagcgtagacg
>A/South Australia/72/2017 | EPI_ISL_269438 | A / H3N2
ggccccctcaaagccgaacgctcaccgtgcccagtgaggactgcagcgtagacg
>A/South Auckland/9/2017 | EPI_ISL_275542 | A / H3N2
ggccccctcaaagccgaacgctcaccgtgcccagtgaggactgcagcgtagacg
>A/Canberra/40/2017 | EPI_ISL_277552 | A / H3N2
ggccccctcaaagccgaacgctcaccgtgcccagtgaggactgcagcgtagacg
>A/Tasmania/72/2017 | EPI_ISL_293790 | A / H3N2
ggccccctcaaagccgaacgctcaccgtgcccagtgaggactgcagcgtagacg
>A/Sydney/24/2015 | EPI_ISL_197907 | A / H3N2
ggccccctcaaagccgaacgctcaccgtgcccagtgaggactgcagcgtagacg
>A/Perth/188/2016 | EPI_ISL_249270 | A / H3N2
ggccccctcaaagccgaacgctcaccgtgcccagtgaggactgcagcgtagacg
>A/Victoria/515/2015 | EPI_ISL_197992 | A / H3N2
ggccccctcaaagccgaacgctcaccgtgcccagtgaggactgcagcgtagacg
>A/Victoria/535/2015 | EPI_ISL_198010 | A / H3N2
ggccccctcaaagccgaacgctcaccgtgcccagtgaggactgcagcgtagacg
>A/Tasmania/1012/2015 | EPI_ISL_202457 | A / H3N2
ggccccctcaaagccgaacgctcaccgtgcccagtgaggactgcagcgtatacg
>A/Victoria/17/2015 | EPI_ISL_202588 | A / H3N2
ggccccctcaaagccgaacgctcaccgtgcccagtgaggactgcagcgtagacg
>A/Tasmania/1019/2015 | EPI_ISL_202611 | A / H3N2
ggccccctcaaagccgaacgctcaccgtgcccagtgaggactgcagcgtagacg
>A/Tasmania/1017/2015 | EPI_ISL_202618 | A / H3N2
ggccccctcaaagccgaacgctcaccgtgcccagtgaggactgcagcgtagacg
>A/Tasmania/1018/2015 | EPI_ISL_202620 | A / H3N2
ggccccctcaaagccgaacgctcaccgtgcccagtgaggactgcagcgtagacg
>A/Tasmania/1020/2015 | EPI_ISL_202625 | A / H3N2
ggccccctcaaagccgaacgctcaccgtgcccagtgaggactgcagcgtagacg
>A/Tasmania/1021/2015 | EPI_ISL_202628 | A / H3N2
ggccccctcaaagccgaacgctcaccgtgcccagtgaggactgcagcgtagacg
>A/Sydney/1032/2015 | EPI_ISL_202645 | A / H3N2
ggccccctcaaagccgaacgctcaccgtgcccagtgaggactgcagcgtagacg
>A/Brisbane/183/2015 | EPI_ISL_222800 | A / H3N2
ggccccctcaaagccgaacgctcaccgtgcccagtgaggactgcagcgtagacg
>A/Fiji/7/2015 | EPI_ISL_219049 | A / H3N2
ggccccctcaaagccgaacgctcaccgtgcccagtgaggactgcagcgtagacg
>A/Victoria/7/2016 | EPI_ISL_233277 | A / H3N2
ggccccctcaaagccgaacgctcaccgtgcccagtgaggactgcagcgtagacg
>A/Netherlands/2393/2015 | EPI_ISL_239750 | A / H3N2
ggccccctcaaagccgaacgctcaccgtgcccagtgaggactgcagcgtagacg
>A/Saint-Petersburg/RII100S/2016 | EPI_ISL_242592 | A / H3N2
ggccccctcaaagccgaacgctcaccgtgccaagtgaggactgcagcgtagacg
>A/Saint-Petersburg/RII155S/2016 | EPI_ISL_242594 | A / H3N2
ggccccctcaaagccgaacgctcaccgtgccaagtgaggactgcagcgtagacg
>A/Arkhangelsk/RII153S/2016 | EPI_ISL_242608 | A / H3N2
ggccccctcaaagccgaacgctcaccgtgccaagtgaggactgcagcgtagacg
>A/Podporozhye/RII940S/2016 | EPI_ISL_242641 | A / H3N2
ggccccctcaaagccgaacgctcaccgtgccaagtgaggactgcagcgtagacg
>A/Saint-Petersburg/RII333/2016 | EPI_ISL_242665 | A / H3N2
ggccccctcaaagccgaacgctcaccgtgccaagtgaggactgcagcgtagacg
>A/South Australia/14/2017 | EPI_ISL_269296 | A / H3N2
ggccccctcaaagccgaacgctcaccgtgccaagtgaggactgcagcgtagacg
>A/South Australia/12/2017 | EPI_ISL_269297 | A / H3N2
ggccccctcaaagccgaacgctcaccgtgccaagtgaggactgcagcgtagacg
>A/South Australia/7/2017 | EPI_ISL_269302 | A / H3N2
ggccccctcaaagccgaacgctcaccgtgccaagtgaggactgcagcgtagacg
>A/Newcastle/4/2017 | EPI_ISL_269308 | A / H3N2
ggccccctcaaagccgaacgctcaccgtgccaagtgaggactgcagcgtagacg
>A/Perth/57/2017 | EPI_ISL_269381 | A / H3N2
ggccccctcaaagccgaacgctcaccgtgccaagtgaggactgcagcgtagacg
>A/South Australia/53/2017 | EPI_ISL_269398 | A / H3N2
ggccccctcaaagccgaacgctcaccgtgccaagtgaggactgcagcgtagacg
>A/Sydney/68/2017 | EPI_ISL_269414 | A / H3N2
ggccccctcaaagccgaacgctcaccgtgccaagtgaggactgcagcgtagacg
>A/Sydney/84/2017 | EPI_ISL_271240 | A / H3N2
ggccccctcaaagccgaacgctcaccgtgccaagtgaggactgcagcgtagacg
>A/Sydney/1003/2017 | EPI_ISL_271246 | A / H3N2
ggccccctcaaagccgaacgctcaccgtgccaagtgaggactgcagcgtagacg
>A/Newcastle/52/2017 | EPI_ISL_275555 | A / H3N2
ggccccctcaaagccgaacgctcaccgtgccaagtgaggactgcagcgtagacg
>A/Perth/57/2017 | EPI_ISL_282256 | A / H3N2
ggccccctcaaagccgaacgctcaccgtgccaagtgaggactgcagcgtagacg
>A/Santa Catarina/205/2017 | EPI_ISL_300389 | A / H3N2
ggccccctcaaagccgaacgctcaccgtgccaagtgaggactgcagcgtagacg
>A/Espirito Santo/619/2017 | EPI_ISL_300394 | A / H3N2
ggccccctcaaagccgaacgctcaccgtgccaagtgaggactgcagcgtagacg
>A/Lipetsk/RII779S/2016 | EPI_ISL_242649 | A / H3N2
ggccccctcaaagccgaacgctcaccgtgccaagtgaggactgcagcgtagacg
>A/Tasmania/186/2016 | EPI_ISL_243963 | A / H3N2
ggccccctcaaagccgaacgctcaccgtgccaagtgaggactgcagcgtagacg
>A/Victoria/667/2016 | EPI_ISL_244008 | A / H3N2
ggccccctcaaagccgaacgctcaccgtgccaagtgaggactgcagcgtagacg
>A/LyonCHU/0201R179/2017 | EPI_ISL_247478 | A / H3N2
ggccccctcaaagccgaacgctcaccgtgccaagtgaggactgcagcgtagacg
>A/South Australia/4/2017 | EPI_ISL_249174 | A / H3N2
ggccccctcaaagccgaacgctcaccgtgccaagtgaggactgcagcgtagacg
>A/Perth/4/2017 | EPI_ISL_269317 | A / H3N2
ggccccctcaaagccgaacgctcaccgtgccaagtgaggactgcagcgtagacg
>A/Brisbane/11/2017 | EPI_ISL_269352 | A / H3N2
ggccccctcaaagccgaacgctcaccgtgccaagtgaggactgcagcgtagacg
>A/South Australia/54/2017 | EPI_ISL_269269 | A / H3N2
ggccccctcaaagccgaacgctcaccgtgccaagtgaggactgcagcgtagacg
>A/South Australia/62/2017 | EPI_ISL_269280 | A / H3N2
ggccccctcaaagccgaacgctcaccgtgccaagtgaggactgcagcgtagacg
>A/South Australia/60/2017 | EPI_ISL_269423 | A / H3N2
ggccccctcaaagccgaacgctcaccgtgccaagtgaggactgcagcgtagacg
>A/South Australia/64/2017 | EPI_ISL_269430 | A / H3N2
ggccccctcaaagccgaacgctcaccgtgccaagtgaggactgcagcgtagacg
>A/South Australia/59/2017 | EPI_ISL_269270 | A / H3N2
ggccccctcaaagccgaacgctcaccgtgccaagtgaggactgcagcgtagacg
>A/South Australia/78/2017 | EPI_ISL_269444 | A / H3N2
ggccccctcaaagccgaacgctcaccgtgccaagtgaggactgcagcgtagacg
>A/Newcastle/19/2017 | EPI_ISL_269366 | A / H3N2
ggccccctcaaagccgaacgctcaccgtgccaagtgaggactgcagcgtagacg
>A/South Australia/51/2017 | EPI_ISL_269396 | A / H3N2
ggccccctcaaagccgaacgctcaccgtgccaagtgaggactgcagcgtagacg
>A/South Australia/1002/2017 | EPI_ISL_269385 | A / H3N2
ggccccctcaaagccgaacgctcaccgtgccaagtgaggactgcagcgtagacg
>A/South Australia/79/2017 | EPI_ISL_269433 | A / H3N2
ggccccctcaaagccgaacgctcaccgtgccaagtgaggactgcagcgtagacg
>A/South Australia/83/2017 | EPI_ISL_271248 | A / H3N2
ggccccctcaaagccgaacgctcaccgtgccaagtgaggactgcagcgtagacg
>A/South Australia/69/2017 | EPI_ISL_269446 | A / H3N2
ggccccctcaaagccgaacgctcaccgtgccaagtgaggactgcagcgtagacg
>A/Canberra/5/2017 | EPI_ISL_269447 | A / H3N2
ggccccctcaaagccgaacgctcaccgtgccaagtgaggactgcagcgtagacg
>A/Sydney/103/2017 | EPI_ISL_269450 | A / H3N2
ggccccctcaaagccgaacgctcaccgtgccaagtgaggactgcagcgtagacg
>A/South Auckland/31/2017 | EPI_ISL_269463 | A / H3N2
ggccccctcaaagccgaacgctcaccgtgccaagtgaggactgcagcgtagacg
>A/South Auckland/33/2017 | EPI_ISL_271229 | A / H3N2
ggccccctcaaagccgaacgctcaccgtgccaagtgaggactgcagcgtagacg
>A/South Australia/84/2017 | EPI_ISL_271249 | A / H3N2
ggccccctcaaagccgaacgctcaccgtgccaagtgaggactgcagcgtagacg
>A/South Australia/87/2017 | EPI_ISL_271252 | A / H3N2
ggccccctcaaagccgaacgctcaccgtgccaagtgaggactgcagcgtagacg
>A/South Australia/92/2017 | EPI_ISL_271256 | A / H3N2
ggccccctcaaagccgaacgctcaccgtgccaagtgaggactgcagcgtagacg
>A/South Australia/103/2017 | EPI_ISL_271261 | A / H3N2
ggccccctcaaagccgaacgctcaccgtgccaagtgaggactgcagcgtagacg
>A/South Australia/108/2017 | EPI_ISL_271264 | A / H3N2
ggccccctcaaagccgaacgctcaccgtgccaagtgaggactgcagcgtagacg
>A/Perth/71/2017 | EPI_ISL_271268 | A / H3N2
ggccccctcaaagccgaacgctcaccgtgccaagtgaggactgcagcgtagacg
>A/Brisbane/39/2017 | EPI_ISL_271271 | A / H3N2
ggccccctcaaagccgaacgctcaccgtgccaagtgaggactgcagcgtagacg
>A/South Australia/116/2017 | EPI_ISL_271286 | A / H3N2
ggccccctcaaagccgaacgctcaccgtgccaagtgaggactgcagcgtagacg
>A/South Australia/118/2017 | EPI_ISL_271287 | A / H3N2
ggccccctcaaagccgaacgctcaccgtgccaagtgaggactgcagcgtagacg
>A/South Australia/124/2017 | EPI_ISL_271293 | A / H3N2
ggccccctcaaagccgaacgctcaccgtgccaagtgaggactgcagcgtagacg
>A/South Australia/130/2017 | EPI_ISL_271299 | A / H3N2
ggccccctcaaagccgaacgctcaccgtgccaagtgaggactgcagcgtagacg
>A/South Australia/134/2017 | EPI_ISL_271302 | A / H3N2
ggccccctcaaagccgaacgctcaccgtgccaagtgaggactgcagcgtagacg
>A/Victoria/10/2017 | EPI_ISL_271304 | A / H3N2
ggccccctcaaagccgaacgctcaccgtgccaagtgaggactgcagcgtagacg
>A/Sydney/119/2017 | EPI_ISL_271318 | A / H3N2
ggccccctcaaagccgaacgctcaccgtgccaagtgaggactgcagcgtagacg
>A/Sydney/121/2017 | EPI_ISL_271320 | A / H3N2
ggccccctcaaagccgaacgctcaccgtgccaagtgaggactgcagcgtagacg
>A/Sydney/123/2017 | EPI_ISL_274920 | A / H3N2
ggccccctcaaagccgaacgctcaccgtgccaagtgaggactgcagcgtagacg
>A/Sydney/122/2017 | EPI_ISL_274937 | A / H3N2
ggccccctcaaagccgaacgctcaccgtgccaagtgaggactgcagcgtagacg
>A/Sydney/124/2017 | EPI_ISL_274938 | A / H3N2
ggccccctcaaagccgaacgctcaccgtgccaagtgaggactgcagcgtagacg
>A/Sydney/125/2017 | EPI_ISL_274939 | A / H3N2
ggccccctcaaagccgaacgctcaccgtgccaagtgaggactgcagcgtagacg
>A/Sydney/128/2017 | EPI_ISL_274940 | A / H3N2
ggccccctcaaagccgaacgctcaccgtgccaagtgaggactgcagcgtagacg
>A/Newcastle/88/2017 | EPI_ISL_275214 | A / H3N2
ggccccctcaaagccgaacgctcaccgtgccaagtgaggactgcagcgtagacg
>A/South Australia/144/2017 | EPI_ISL_275231 | A / H3N2
ggccccctcaaagccgaacgctcaccgtgccaagtgaggactgcagcgtagacg
>A/South Australia/155/2017 | EPI_ISL_275236 | A / H3N2
ggccccctcaaagccgaacgctcaccgtgccaagtgaggactgcagcgtagacg
>A/South Australia/174/2017 | EPI_ISL_275241 | A / H3N2
ggccccctcaaagccgaacgctcaccgtgccaagtgaggactgcagcgtagacg
>A/South Australia/136/2017 | EPI_ISL_275276 | A / H3N2
ggccccctcaaagccgaacgctcaccgtgccaagtgaggactgcagcgtagacg
>A/South Australia/140/2017 | EPI_ISL_282340 | A / H3N2
ggccccctcaaagccgaacgctcaccgtgccaagtgaggactgcagcgtagacg
>A/South Australia/88/2017 | EPI_ISL_271253 | A / H3N2
ggccccctcaaagccgaacgctcaccgtgccaagtgaggactgcagcgtagacg
>A/South Australia/94/2017 | EPI_ISL_271258 | A / H3N2
ggccccctcaaagccgaacgctcaccgtgccaagtgaggactgcagcgtagacg
>A/South Australia/115/2017 | EPI_ISL_271285 | A / H3N2
ggccccctcaaagccgaacgctcaccgtgccaagtgaggactgcagcgtagacg
>A/South Australia/104/2017 | EPI_ISL_271262 | A / H3N2
ggccccctcaaagccgaacgctcaccgtgccaagtgaggactgcagcgtagacg
>A/South Australia/120/2017 | EPI_ISL_271289 | A / H3N2
ggccccctcaaagccgaacgctcaccgtgccaagtgaggactgcagcgtagacg
>A/South Australia/126/2017 | EPI_ISL_271295 | A / H3N2
ggccccctcaaagccgaacgctcaccgtgccaagtgaggactgcagcgtagacg
>A/Newcastle/34/2017 | EPI_ISL_275545 | A / H3N2
ggccccctcaaagccgaacgctcaccgtgccaagtgaggactgcagcgtagacg
>A/South Australia/175/2017 | EPI_ISL_277312 | A / H3N2
ggccccctcaaagccgaacgctcaccgtgccaagtgaggactgcagcgtagacg
>A/Victoria/596/2017 | EPI_ISL_277365 | A / H3N2
ggccccctcaaagccgaacgctcaccgtgccaagtgaggactgcagcgtagacg
>A/Tasmania/37/2017 | EPI_ISL_277987 | A / H3N2
ggccccctcaaagccgaacgctcaccgtgccaagtgaggactgcagcgtagacg
>A/Kenya/003/2017 | EPI_ISL_280161 | A / H3N2
ggccccctcaaagccgaacgctcaccgtgccaagtgaggactgcagcgtagacg
>A/Parana/490/2017 | EPI_ISL_300393 | A / H3N2
ggccccctcaaagccgaacgctcaccgtgccaagtgaggactgcagcgtagacg
>A/London/66U016792-38_S38_L001/2016 | EPI_ISL_275180 | A / H3N2
ggccccctcaaagccgaacgctcaccgtgccaagtgaggactgcagcgtagacg
>A/Sydney/60/2017 | EPI_ISL_269283 | A / H3N2
ggccccctcaaagccgaacgctcaccgtgccaagtgaggactgcagcgtagacg
>A/Perth/68/2017 | EPI_ISL_269428 | A / H3N2
ggccccctcaaagccgaacgctcaccgtgccaagtgaggactgcagcgtagacg
>A/Irkutsk/RII901S/2016 | EPI_ISL_242623 | A / H3N2
ggccccctcaaagccgaacgctcaccgtgcccagtgaggactgcagcgtagacg
>A/Victoria/128/2016 | EPI_ISL_243937 | A / H3N2
ggccccctcaaagccgaacgctcaccgtgccaagtgaggactgcagcgtagacg
>A/Victoria/150/2016 | EPI_ISL_244014 | A / H3N2
ggccccctcaaagccgaacgctcaccgtgccaagtgaggactgcagcgtagacg
>A/Perth/77/2016 | EPI_ISL_249258 | A / H3N2
ggccccctcaaagccgaacgctcaccgtgccaagtgaggactgcagcgtagacg
>A/Victoria/110/2016 | EPI_ISL_243938 | A / H3N2
ggccccctcaaagccgaacgctcaccgtgccaagtgaggactgcagcgtagacg
>A/Christchurch/521/2016 | EPI_ISL_249185 | A / H3N2
ggccccctcaaagccgaacgctcaccgtgccaagtgaggactgcagcgtagacg
>A/South Australia/68/2017 | EPI_ISL_269436 | A / H3N2
ggccccctcaaagccgaacgctcaccgtgccaagtgaggactgcagcgtagacg
>A/South Australia/77/2017 | EPI_ISL_269443 | A / H3N2
ggccccctcaaagccgaacgctcaccgtgccaagtgaggactgcagcgtagacg
>A/South Australia/85/2017 | EPI_ISL_271250 | A / H3N2
ggccccctcaaagccgaacgctcaccgtgccaagtgaggactgcagcgtagacg
>A/Perth/70/2017 | EPI_ISL_271267 | A / H3N2
ggccccctcaaagccgaacgctcaccgtgccaagtgaggactgcagcgtagacg
>A/South Australia/122/2017 | EPI_ISL_271291 | A / H3N2
ggccccctcaaagccgaacgctcaccgtgccaagtgaggactgcagcgtagacg
>A/South Australia/82/2017 | EPI_ISL_271247 | A / H3N2
ggccccctcaaagccgaacgctcaccgtgccaagtgaggactgcagcgtagacg
>A/South Australia/86/2017 | EPI_ISL_271251 | A / H3N2
ggccccctcaaagccgaacgctcaccgtgccaagtgaggactgcagcgtagacg
>A/Tasmania/194/2016 | EPI_ISL_243962 | A / H3N2
ggccccctcaaagccgaacgctcaccgtgcccagtgaggactgcagcgtagacg
>A/Victoria/670/2016 | EPI_ISL_244062 | A / H3N2
ggccccctcaaagccgaacgctcaccgtgcccagtgaggactgcagcgtagacg
>A/Clermont-Ferrand/2227/2016 | EPI_ISL_247441 | A / H3N2
ggccccctcaaagccgaacgctcaccgtgcccagtgaggactgcagcgtagacg
>A/Clermont-Ferrand/2241/2016 | EPI_ISL_247442 | A / H3N2
ggccccctcaaagccgaacgctcaccgtgcccagtgaggactgcagcgtagacg
>A/LyonCHU/2712R020/2016 | EPI_ISL_247511 | A / H3N2
ggccccctcaaagccgaacgctcaccgtgcccagtgaggactgcagcgtagacg
>A/Victoria/2165/2016 | EPI_ISL_249266 | A / H3N2
ggccccctcaaagccgaacgctcaccgtgccaagtgaggactgcagcgtagacg
>A/South Australia/13/2017 | EPI_ISL_249173 | A / H3N2
ggccccctcaaagccgaacgctcaccgtgccaagtgaggactgcagcgtagacg
>A/Newcastle/23/2017 | EPI_ISL_269255 | A / H3N2
ggccccctcaaagccgaacgctcaccgtgcccagtgaggactgcagcgtagacg
>A/Newcastle/25/2017 | EPI_ISL_269257 | A / H3N2
ggccccctcaaagccgaacgctcaccgtgcccagtgaggactgcagcgtagacg
>A/Newcastle/31/2017 | EPI_ISL_269258 | A / H3N2
ggccccctcaaagccgaacgctcaccgtgcccagtgaggactgcagcgtagacg
>A/Newcastle/22/2017 | EPI_ISL_269267 | A / H3N2
ggccccctcaaagccgaacgctcaccgtgcccagtgaggactgcagcgtagacg
>A/South Australia/8/2017 | EPI_ISL_269303 | A / H3N2
ggccccctcaaagccgaacgctcaccgtgcccagtgaggactgcagcgtagacg
>A/Victoria/1000/2017 | EPI_ISL_269335 | A / H3N2
ggccccctcaaagccgaacgctcaccgtgccaagtgaggactgcagcgtagacg
>A/South Australia/55/2017 | EPI_ISL_269399 | A / H3N2
ggccccctcaaagccgaacgctcaccgtgccaagtgaggactgcagcgtagacg
>A/Guizhou-Zhongshan/124/2017 | EPI_ISL_270744 | A / H3N2
ggccccctcaaagccgaacgctcaccgtgcccagtgaggactgcagcgtagacg
>A/South Australia/89/2017 | EPI_ISL_271254 | A / H3N2
ggccccctcaaagccgaacgctcaccgtgccaagtgaggactgcagcgtagacg
>A/South Australia/99/2017 | EPI_ISL_271259 | A / H3N2
ggccccctcaaagccgaacgctcaccgtgccaagtgaggactgcagcgtagacg
>A/Victoria/1005/2017 | EPI_ISL_277332 | A / H3N2
ggccccctcaaagccgaacgctcaccgtgccaagtgaggactgcagcgtagacg
>A/Victoria/2052/2017 | EPI_ISL_277588 | A / H3N2
ggccccctcaaagccgaacgctcaccgtgccaagtgaggactgcagcgtagacg
>A/Victoria/29/2017 | EPI_ISL_277592 | A / H3N2
ggccccctcaaagccgaacgctcaccgtgccaagtgaggactgcagcgtagacg
>A/Victoria/32/2017 | EPI_ISL_277593 | A / H3N2
ggccccctcaaagccgaacgctcaccgtgccaagtgaggactgcagcgtagacg
>A/Victoria/546/2017 | EPI_ISL_277993 | A / H3N2
ggccccctcaaagccgaacgctcaccgtgccaagtgaggactgcagcgtagacg
>A/Sydney/1032/2017 | EPI_ISL_278012 | A / H3N2
ggccccctcaaagccgaacgctcaccgtgccaagtgaggactgcagcgtagacg
>A/South Australia/132/2017 | EPI_ISL_271301 | A / H3N2
ggccccctcaaagccgaacgctcaccgtgccaagtgaggactgcagcgtagacg
>A/South Australia/123/2017 | EPI_ISL_271292 | A / H3N2
ggccccctcaaagccgaacgctcaccgtgccaagtgaggactgcagcgtagacg
>A/South Australia/145/2017 | EPI_ISL_277310 | A / H3N2
ggccccctcaaagccgaacgctcaccgtgccaagtgaggactgcagcgtagacg
>A/Victoria/49/2017 | EPI_ISL_277596 | A / H3N2
ggccccctcaaagccgaacgctcaccgtgccaagtgaggactgcagcgtagacg
>A/Perth/87/2017 | EPI_ISL_275194 | A / H3N2
ggccccctcaaagccgaacgctcaccgtgccaagtgaggactgcagcgtagacg
>A/Hunan-Louxin/1333/2017 | EPI_ISL_278712 | A / H3N2
ggccccctcaaagccgaacgctcaccgtgcccagtgaggactgcagcgtagacg
>A/Yunnan-Linxiang/1507/2017 | EPI_ISL_278721 | A / H3N2
ggccccctcaaagccgaacgctcaccgtgcccagtgaggactgcagcgtagacg
>A/Kenya/012/2017 | EPI_ISL_280159 | A / H3N2
ggccccctcaaagccgaacgctcaccgtgccaagtgaggactgcagcgtagacg
>A/Kenya/013/2017 | EPI_ISL_280160 | A / H3N2
ggccccctcaaagccgaacgctcaccgtgccaagtgaggactgcagcgtagacg
>A/Kenya/024/2017 | EPI_ISL_290275 | A / H3N2
ggccccctcaaagccgaacgctcaccgtgccaagtgaggactgcagcgtagacg
>A/Kenya/026/2017 | EPI_ISL_290270 | A / H3N2
ggccccctcaaagccgaacgctcaccgtgccaagtgaggactgcagcgtagacg
>A/Myanmar/13M109/2013 | EPI_ISL_173049 | A / H3N2
ggccccctcaaagccgaacgctcaccgtgcccagtgaggactgcagcgtagacg
>A/Santa Catarina/455/2017 | EPI_ISL_300391 | A / H3N2
ggccccctcaaagccgaacgctcaccgtgcccagtgaggactgcagcgtagacg
>A/SYDNEY/83/2013 | EPI_ISL_161897 | A / H3N2
ggccccctcaaagccgaacgctcaccgtgcccagtgaggactgcagcgtagacg
>A/Sydney/1030/2015 | EPI_ISL_202455 | A / H3N2
ggccccctcaaagccgaacgctcaccgtgcccagtgaggactgcagcgtagacg
>A/Sri Lanka/3/2017 | EPI_ISL_249172 | A / H3N2
ggccccctcaaagccgaacgctcaccgtgcccagtgaggactgcagcgtagacg
>A/Jiangsu-Haizhou/1692/2017 | EPI_ISL_278551 | A / H3N2
ggccccctcaaagccgaacgctcaccgtgcccagtgaggactgcagcgtagacg
>A/Victoria/683/2017 | EPI_ISL_288963 | A / H3N2
ggccccctcaaagccgaacgctcaccgtgcccagtgaggactgcagcgtagacg
>A/Singapore/C2011.244/2011 | EPI_ISL_142946 | A / H3N2
ggccccctcaaagccgaacgctcaccgtgcccagtgaggactgcagcgtagacg
>A/Singapore/C2011.244/2011 | EPI_ISL_143021 | A / H3N2
ggccccctcaaagccgaacgctcaccgtgcccagtgaggactgcagcgtagacg
>A/Latvia/1-49852/2012 | EPI_ISL_104017 | A / H3N2
ggccccctcaaagccgaacgctcaccgtgcccagtgaggactgcagcgtagacg
>A/Latvia/1-35583/2012 | EPI_ISL_122864 | A / H3N2
ggccccctcaaagccgaacgctcaccgtgcccagtgaggactgcagcgtagacg
>A/Latvia/1-37528/2012 | EPI_ISL_122865 | A / H3N2
ggccccctcaaagccgaacgctcaccgtgcccagtgaggactgcagcgtagacg
>A/VICTORIA/92/2012 | EPI_ISL_128657 | A / H3N2
ggccccctcaaagccgaacgctcaccgtgcccagtgaggactgcagcgtagacg
>A/CANBERRA/33/2012 | EPI_ISL_128671 | A / H3N2
ggccccctcaaagccgaacgctcaccgtgcccagtgaggactgcagcgtagacg
>A/SINGAPORE/78/2012 | EPI_ISL_141554 | A / H3N2
ggccccctcaaagccgaacgctcaccgtgcccagtgaggactgcagcgtagacg
>A/NONTHABURI/3027/2013 | EPI_ISL_161900 | A / H3N2
ggccccctcaaagccgaacgctcaccgtgcccagtgaggactgcagcgtagacg
>A/SYDNEY/71/2014 | EPI_ISL_165658 | A / H3N2
ggccccctcaaagccgaacgctcaccgtgcccagtgaggactgcagcgtagacg
>A/NEWCASTLE/1016/2014 | EPI_ISL_168904 | A / H3N2
ggccccctcaaagccgaacgctcaccgtgcccagtgaggactgcagcgtagacg
>A/SYDNEY/128/2014 | EPI_ISL_168930 | A / H3N2
ggccccctcaaagccgaacgctcaccgtgcccagtgaggactgcagcgtagacg
>A/PERTH/526/2014 | EPI_ISL_166124 | A / H3N2
ggccccctcaaagccgaacgctcaccgtgcccagtgaggactgcagcgtagacg
>A/SYDNEY/66/2014 | EPI_ISL_166127 | A / H3N2
ggccccctcaaagccgaacgctcaccgtgcccagtgaggactgcagcgtagacg
>A/SYDNEY/156/2014 | EPI_ISL_168931 | A / H3N2
ggccccctcaaagccgaacgctcaccgtgcccagtgaggactgcagcgtagacg
>A/SYDNEY/117/2014 | EPI_ISL_168928 | A / H3N2
ggccccctcaaagccgaacgctcaccgtgcccagtgaggactgcagcgtagacg
>A/Brisbane/359/2014 | EPI_ISL_171808 | A / H3N2
ggccccctcaaagccgaacgctcaccgtgcccagtgaggactgcagcgtagacg
>A/Sydney/529/2014 | EPI_ISL_194538 | A / H3N2
ggccccctcaaagccgaacgctcaccgtgcccagtgaggactgcagcgtagacg
>A/BRISBANE/100/2014 | EPI_ISL_166125 | A / H3N2
ggccccctcaaagccgaacgctcaccgtgcccagtgaggactgcagcgtagacg
>A/MALAYSIA/6/2014 | EPI_ISL_166126 | A / H3N2
ggccccctcaaagccgaacgctcaccgtgcccagtgaggactgcagcgtagacg
>A/SOUTH AUSTRALIA/44/2014 | EPI_ISL_166209 | A / H3N2
ggccccctcaaagccgaacgctcaccgtgcccagtgaggactgcagcgtagacg
>A/Sri Lanka/62/2014 | EPI_ISL_192764 | A / H3N2
ggccccctcaaagccgaacgctcaccgtgcccagtgaggactgcagcgtagacg
>A/Sri Lanka/64/2014 | EPI_ISL_192765 | A / H3N2
ggccccctcaaagccgaacgctcaccgtgcccagtgaggactgcagcgtagacg
>A/Sri Lanka/72/2014 | EPI_ISL_192766 | A / H3N2
ggccccctcaaagccgaacgctcaccgtgcccagtgaggactgcagcgtagacg
>A/Sri Lanka/1/2015 | EPI_ISL_192761 | A / H3N2
ggccccctcaaagccgaacgctcaccgtgcccagtgaggactgcagcgtagacg
>A/Connecticut/Flu007/2012 | EPI_ISL_166612 | A / H3N2
ggccccctcaaagccgaacgctcaccgtgcccagtgaggactgcagcgtagacg
>A/Connecticut/Flu008/2012 | EPI_ISL_166613 | A / H3N2
ggccccctcaaagccgaacgctcaccgtgcccagtgaggactgcagcgtagacg
>A/ilopolis/LACENRS-3175/2013 | EPI_ISL_263176 | A / H3N2
ggccccctcaaagccgaacgctcaccgtgcccagtgaggactgcagcgtagacg
>A/Farroupilha/LACENRS-1297/2014 | EPI_ISL_263222 | A / H3N2
ggccccctcaaagccgaacgctcaccgtgcccagtgaggactgcagcgtagacg
>A/Perth/39/2015 | EPI_ISL_194518 | A / H3N2
ggccccctcaaagccgaacgctcaccgtgcccagtgaggactgcagcgtagacg
>A/South Australia/37/2015 | EPI_ISL_197873 | A / H3N2
ggccccctcaaagccgaacgctcaccgtgcccagtgaggactgcagcgtagacg
>A/Brisbane/43/2015 | EPI_ISL_197887 | A / H3N2
ggccccctcaaagccgaacgctcaccgtgcccagtgaggactgcagcgtagacg
>A/Kenya/007/2015 | EPI_ISL_225449 | A / H3N2
ggccccctcaaagccgaacgctcaccgtgcccagtgaggactgcagcgtagacg
>A/Auckland/3/2015 | EPI_ISL_202439 | A / H3N2
ggccccctcaaagccgaacgctcaccgtgcccagtgaggactgcagcgtagacg
>A/Brisbane/80/2015 | EPI_ISL_197938 | A / H3N2
ggccccctcaaagccgaacgctcaccgtgcccagtgaggactgcagcgtagacg
>A/South Australia/159/2016 | EPI_ISL_249241 | A / H3N2
ggccccctcaaagccgaacgctcaccgtgcccagtgaggactgcagcgtagacg
>A/Sydney/505/2015 | EPI_ISL_194926 | A / H3N2
ggccccctcaaagccgaacgctcaccgtgcccagtgaggactgcagcgtagacg
>A/Sydney/42/2015 | EPI_ISL_194534 | A / H3N2
ggccccctcaaagccgaacgctcaccgtgcccagtgaggactgcagcgtagacg
>A/Perth/48/2015 | EPI_ISL_202449 | A / H3N2
ggccccctcaaagccgaacgctcaccgtgcccagtgaggactgcagcgtagacg
>A/Victoria/20/2015 | EPI_ISL_202591 | A / H3N2
ggccccctcaaagccgaacgctcaccgtgcccagtgaggactgcagcgtagacg
>A/Victoria/31/2015 | EPI_ISL_202599 | A / H3N2
ggccccctcaaagccgaacgctcaccgtgcccagtgaggactgcagcgtagacg
>A/Victoria/45/2015 | EPI_ISL_202651 | A / H3N2
ggccccctcaaagccgaacgctcaccgtgcccagtgaggactgcagcgtagacg
>A/Perth/78/2015 | EPI_ISL_202602 | A / H3N2
ggccccctcaaagccgaacgctcaccgtgcccagtgaggactgcagcgtagacg
>A/Perth/100/2015 | EPI_ISL_202604 | A / H3N2
ggccccctcaaagccgaacgctcaccgtgcccagtgaggactgcagcgtagacg
>A/Perth/61/2015 | EPI_ISL_202653 | A / H3N2
ggccccctcaaagccgaacgctcaccgtgcccagtgaggactgcagcgtagacg
>A/Perth/53/2015 | EPI_ISL_202663 | A / H3N2
ggccccctcaaagccgaacgctcaccgtgcccagtgaggactgcagcgtagacg
>A/Perth/54/2015 | EPI_ISL_202664 | A / H3N2
ggccccctcaaagccgaacgctcaccgtgcccagtgaggactgcagcgtagacg
>A/Perth/59/2015 | EPI_ISL_202665 | A / H3N2
ggccccctcaaagccgaacgctcaccgtgcccagtgaggactgcagcgtagacg
>A/Perth/99/2015 | EPI_ISL_206570 | A / H3N2
ggccccctcaaagccgaacgctcaccgtgcccagtgaggactgcagcgtagacg
>A/Perth/99/2015 | EPI_ISL_226253 | A / H3N2
ggccccctcaaagccgaacgctcaccgtgcccagtgaggactgcagcgtagacg
>A/Perth/104/2015 | EPI_ISL_202606 | A / H3N2
ggccccctcaaagccgaacgctcaccgtgcccagtgaggactgcagcgtagacg
>A/Perth/118/2015 | EPI_ISL_202644 | A / H3N2
ggccccctcaaagccgaacgctcaccgtgcccagtgaggactgcagcgtagacg
>A/Malaysia/2867/2015 | EPI_ISL_222771 | A / H3N2
ggccccctcaaagccgaacgctcaccgtgcccagtgaggactgcagcgtagacg
>A/South Australia/27/2016 | EPI_ISL_233254 | A / H3N2
ggccccctcaaagccgaacgctcaccgtgcccagtgaggactgcagcgtagacg
>A/Saint-Petersburg/RII99S/2016 | EPI_ISL_242591 | A / H3N2
ggccccctcaaagccgaacgctcaccgtgcccagtgaggactgcagcgtagacg
>A/Belgorod/RII464S/2016 | EPI_ISL_242619 | A / H3N2
ggccccctcaaagccgaacgctcaccgtgcccagtgaggactgcagcgtagacg
>A/Belgorod/RII473S/2016 | EPI_ISL_242620 | A / H3N2
ggccccctcaaagccgaacgctcaccgtgcccagtgaggactgcagcgtagacg
>A/Saint-Petersburg/RII694S/2016 | EPI_ISL_242595 | A / H3N2
ggccccctcaaagccgaacgctcaccgtgcccagtgaggactgcagcgtagacg
>A/Saint-Petersburg/RII698S/2016 | EPI_ISL_242596 | A / H3N2
ggccccctcaaagccgaacgctcaccgtgcccagtgaggactgcagcgtagacg
>A/Saint-Petersburg/RII699S/2016 | EPI_ISL_242597 | A / H3N2
ggccccctcaaagccgaacgctcaccgtgcccagtgaggactgcagcgtagacg
>A/Saint-Petersburg/RII917S/2016 | EPI_ISL_242602 | A / H3N2
ggccccctcaaagccgaacgctcaccgtgcccagtgaggactgcagcgtagacg
>A/Saint-Petersburg/RII925S/2016 | EPI_ISL_242604 | A / H3N2
ggccccctcaaagccgaacgctcaccgtgcccagtgaggactgcagcgtagacg
>A/Orel/RII317S/2016 | EPI_ISL_242609 | A / H3N2
ggccccctcaaagccgaacgctcaccgtgcccagtgaggactgcagcgtagacg
>A/Tula/RII766S/2016 | EPI_ISL_242612 | A / H3N2
ggccccctcaaagccgaacgctcaccgtgcccagtgaggactgcagcgtagacg
>A/Samara/RII455S/2016 | EPI_ISL_242616 | A / H3N2
ggccccctcaaagccgaacgctcaccgtgcccagtgaggactgcagcgtagacg
>A/Kirov/RII458S/2016 | EPI_ISL_242617 | A / H3N2
ggccccctcaaagccgaacgctcaccgtgcccagtgaggactgcagcgtagacg
>A/Irkutsk/RII485S/2016 | EPI_ISL_242621 | A / H3N2
ggccccctcaaagccgaacgctcaccgtgcccagtgaggactgcagcgtagacg
>A/Saratov/RII489S/2016 | EPI_ISL_242625 | A / H3N2
ggccccctcaaagccgaacgctcaccgtgcccagtgaggactgcagcgtagacg
>A/Saratov/RII490S/2016 | EPI_ISL_242626 | A / H3N2
ggccccctcaaagccgaacgctcaccgtgcccagtgaggactgcagcgtagacg
>A/Saratov/RII494S/2016 | EPI_ISL_242627 | A / H3N2
ggccccctcaaagccgaacgctcaccgtgcccagtgaggactgcagcgtagacg
>A/Khabarovsk/RII525S/2016 | EPI_ISL_242631 | A / H3N2
ggccccctcaaagccgaacgctcaccgtgcccagtgaggactgcagcgtagacg
>A/Nizhny Novgorod/RII541S/2016 | EPI_ISL_242632 | A / H3N2
ggccccctcaaagccgaacgctcaccgtgcccagtgaggactgcagcgtagacg
>A/Sergach/RII542S/2016 | EPI_ISL_242633 | A / H3N2
ggccccctcaaagccgaacgctcaccgtgcccagtgaggactgcagcgtagacg
>A/Voronezh/RII546S/2016 | EPI_ISL_242634 | A / H3N2
ggccccctcaaagccgaacgctcaccgtgcccagtgaggactgcagcgtagacg
>A/Yaroslavl/RII613S/2016 | EPI_ISL_242635 | A / H3N2
ggccccctcaaagccgaacgctcaccgtgcccagtgaggactgcagcgtagacg
>A/Tosno/RII718S/2016 | EPI_ISL_242640 | A / H3N2
ggccccctcaaagccgaacgctcaccgtgcccagtgaggactgcagcgtagacg
>A/Volgograd/RII745S/2016 | EPI_ISL_242646 | A / H3N2
ggccccctcaaagccgaacgctcaccgtgcccagtgaggactgcagcgtagacg
>A/Lipetsk/RII782S/2016 | EPI_ISL_242650 | A / H3N2
ggccccctcaaagccgaacgctcaccgtgcccagtgaggactgcagcgtagacg
>A/Lipetsk/RII784S/2016 | EPI_ISL_242651 | A / H3N2
ggccccctcaaagccgaacgctcaccgtgcccagtgaggactgcagcgtagacg
>A/Petropavlovsk-Kamchatsky/RII802S/2016 | EPI_ISL_242652 | A / H3N2
ggccccctcaaagccgaacgctcaccgtgcccagtgaggactgcagcgtagacg
>A/Korsakov/RII908S/2016 | EPI_ISL_242655 | A / H3N2
ggccccctcaaagccgaacgctcaccgtgcccagtgaggactgcagcgtagacg
>A/Simpheropol/RII847S/2016 | EPI_ISL_242659 | A / H3N2
ggccccctcaaagccgaacgctcaccgtgcccagtgaggactgcagcgtagacg
>A/IIV-Moscow/171/2016 | EPI_ISL_242661 | A / H3N2
ggccccctcaaagccgaacgctcaccgtgcccagtgaggactgcagcgtagacg
>A/IIV-Moscow/174/2016 | EPI_ISL_242662 | A / H3N2
ggccccctcaaagccgaacgctcaccgtgcccagtgaggactgcagcgtagacg
>A/IIV-Moscow/175/2016 | EPI_ISL_242663 | A / H3N2
ggccccctcaaagccgaacgctcaccgtgcccagtgaggactgcagcgtagacg
>A/Brisbane/290/2016 | EPI_ISL_243990 | A / H3N2
ggccccctcaaagccgaacgctcaccgtgcccagtgaggactgcagcgtagacg
>A/LyonCHU/2712R049/2016 | EPI_ISL_247513 | A / H3N2
ggccccctcaaagccgaacgctcaccgtgcccagtgaggactgcagcgtagacg
>A/Petchaburi/389/2016 | EPI_ISL_249244 | A / H3N2
ggccccctcaaagccgaacgctcaccgtgcccagtgaggactgcagcgtagacg
>A/Perth/105/2016 | EPI_ISL_249254 | A / H3N2
ggccccctcaaagccgaacgctcaccgtgcccagtgaggactgcagcgtagacg
>A/Samara/640/2016 | EPI_ISL_256808 | A / H3N2
ggccccctcaaagccgaacgctcaccgtgcccagtgaggactgcagcgtagacg
>A/Samara/711/2016 | EPI_ISL_256809 | A / H3N2
ggccccctcaaagccgaacgctcaccgtgcccagtgaggactgcagcgtagacg
>A/Voronezh/1/2017 | EPI_ISL_247714 | A / H3N2
ggccccctcaaagccgaacgctcaccgtgcccagtgaggactgcagcgtagacg
>A/Surgut/73/2017 | EPI_ISL_256812 | A / H3N2
ggccccctcaaagccgaacgctcaccgtgcccagtgaggactgcagcgtagacg
>A/Darwin/1005/2017 | EPI_ISL_269271 | A / H3N2
ggccccctcaaagccgaacgctcaccgtgcccagtgaggactgcagcgtagacg
>A/Brisbane/35/2017 | EPI_ISL_269282 | A / H3N2
ggccccctcaaagccgaacgctcaccgtgcccagtgaggactgcagcgtagacg
>A/Newcastle/14/2017 | EPI_ISL_269306 | A / H3N2
ggccccctcaaagccgaacgctcaccgtgcccagtgaggactgcagcgtagacg
>A/Newcastle/15/2017 | EPI_ISL_269316 | A / H3N2
ggccccctcaaagccgaacgctcaccgtgcccagtgaggactgcagcgtagacg
>A/Perth/48/2017 | EPI_ISL_269319 | A / H3N2
ggccccctcaaagccgaacgctcaccgtgcccagtgaggactgcagcgtagacg
>A/Perth/45/2017 | EPI_ISL_269321 | A / H3N2
ggccccctcaaagccgaacgctcaccgtgcccagtgaggactgcagcgtagacg
>A/Perth/51/2017 | EPI_ISL_269324 | A / H3N2
ggccccctcaaagccgaacgctcaccgtgcccagtgaggactgcagcgtagacg
>A/Perth/14/2017 | EPI_ISL_269326 | A / H3N2
ggccccctcaaagccgaacgctcaccgtgcccagtgaggactgcagcgtagacg
>A/Perth/11/2017 | EPI_ISL_269327 | A / H3N2
ggccccctcaaagccgaacgctcaccgtgcccagtgaggactgcagcgtagacg
>A/Perth/20/2017 | EPI_ISL_269328 | A / H3N2
ggccccctcaaagccgaacgctcaccgtgcccagtgaggactgcagcgtagacg
>A/Perth/27/2017 | EPI_ISL_269329 | A / H3N2
ggccccctcaaagccgaacgctcaccgtgcccagtgaggactgcagcgtagacg
>A/Perth/35/2017 | EPI_ISL_269330 | A / H3N2
ggccccctcaaagccgaacgctcaccgtgcccagtgaggactgcagcgtagacg
>A/Perth/40/2017 | EPI_ISL_269331 | A / H3N2
ggccccctcaaagccgaacgctcaccgtgcccagtgaggactgcagcgtagacg
>A/Perth/34/2017 | EPI_ISL_269332 | A / H3N2
ggccccctcaaagccgaacgctcaccgtgcccagtgaggactgcagcgtagacg
>A/Perth/46/2017 | EPI_ISL_269334 | A / H3N2
ggccccctcaaagccgaacgctcaccgtgcccagtgaggactgcagcgtagacg
>A/Darwin/1003/2017 | EPI_ISL_269336 | A / H3N2
ggccccctcaaagccgaacgctcaccgtgcccagtgaggactgcagcgtagacg
>A/South Australia/23/2017 | EPI_ISL_269337 | A / H3N2
ggccccctcaaagccgaacgctcaccgtgcccagtgaggactgcagcgtagacg
>A/South Australia/28/2017 | EPI_ISL_269340 | A / H3N2
ggccccctcaaagccgaacgctcaccgtgcccagtgaggactgcagcgtagacg
>A/South Australia/33/2017 | EPI_ISL_269343 | A / H3N2
ggccccctcaaagccgaacgctcaccgtgcccagtgaggactgcagcgtagacg
>A/Brisbane/14/2017 | EPI_ISL_269353 | A / H3N2
ggccccctcaaagccgaacgctcaccgtgcccagtgaggactgcagcgtagacg
>A/Newcastle/24/2017 | EPI_ISL_269368 | A / H3N2
ggccccctcaaagccgaacgctcaccgtgcccagtgaggactgcagcgtagacg
>A/Tasmania/9/2017 | EPI_ISL_269375 | A / H3N2
ggccccctcaaagccgaacgctcaccgtgcccagtgaggactgcagcgtagacg
>A/Perth/54/2017 | EPI_ISL_269378 | A / H3N2
ggccccctcaaagccgaacgctcaccgtgcccagtgaggactgcagcgtagacg
>A/Perth/55/2017 | EPI_ISL_269379 | A / H3N2
ggccccctcaaagccgaacgctcaccgtgcccagtgaggactgcagcgtagacg
>A/Perth/56/2017 | EPI_ISL_269380 | A / H3N2
ggccccctcaaagccgaacgctcaccgtgcccagtgaggactgcagcgtagacg
>A/Townsville/1001/2017 | EPI_ISL_269390 | A / H3N2
ggccccctcaaagccgaacgctcaccgtgcccagtgaggactgcagcgtagacg
>A/Sydney/67/2017 | EPI_ISL_269413 | A / H3N2
ggccccctcaaagccgaacgctcaccgtgcccagtgaggactgcagcgtagacg
>A/South Australia/73/2017 | EPI_ISL_269439 | A / H3N2
ggccccctcaaagccgaacgctcaccgtgcccagtgaggactgcagcgtagacg
>A/South Australia/93/2017 | EPI_ISL_271257 | A / H3N2
ggccccctcaaagccgaacgctcaccgtgcccagtgaggactgcagcgtagacg
>A/Perth/69/2017 | EPI_ISL_271266 | A / H3N2
ggccccctcaaagccgaacgctcaccgtgcccagtgaggactgcagcgtagacg
>A/Fiji/48/2017 | EPI_ISL_271312 | A / H3N2
ggccccctcaaagccgaacgctcaccgtgcccagtgaggactgcagcgtagacg
>A/Fiji/51/2017 | EPI_ISL_271313 | A / H3N2
ggccccctcaaagccgaacgctcaccgtgcccagtgaggactgcagcgtagacg
>A/Fiji/47/2017 | EPI_ISL_274923 | A / H3N2
ggccccctcaaagccgaacgctcaccgtgcccagtgaggactgcagcgtagacg
>A/Fiji/57/2017 | EPI_ISL_274929 | A / H3N2
ggccccctcaaagccgaacgctcaccgtgcccagtgaggactgcagcgtagacg
>A/Fiji/59/2017 | EPI_ISL_274945 | A / H3N2
ggccccctcaaagccgaacgctcaccgtgcccagtgaggactgcagcgtagacg
>A/Sydney/1012/2017 | EPI_ISL_275219 | A / H3N2
ggccccctcaaagccgaacgctcaccgtgcccagtgaggactgcagcgtagacg
>A/Sydney/141/2017 | EPI_ISL_275245 | A / H3N2
ggccccctcaaagccgaacgctcaccgtgcccagtgaggactgcagcgtagacg
>A/Canterbury/2/2017 | EPI_ISL_275544 | A / H3N2
ggccccctcaaagccgaacgctcaccgtgcccagtgaggactgcagcgtagacg
>A/Magadan/90/2017 | EPI_ISL_277619 | A / H3N2
ggccccctcaaagccgaacgctcaccgtgcccagtgaggactgcagcgtagacg
>A/Magadan/148/2017 | EPI_ISL_277620 | A / H3N2
ggccccctcaaagccgaacgctcaccgtgcccagtgaggactgcagcgtagacg
>A/Sydney/1067/2017 | EPI_ISL_277893 | A / H3N2
ggccccctcaaagccgaacgctcaccgtgcccagtgaggactgcagcgtagacg
>A/Sydney/1047/2017 | EPI_ISL_277897 | A / H3N2
ggccccctcaaagccgaacgctcaccgtgcccagtgaggactgcagcgtagacg
>A/Sydney/1063/2017 | EPI_ISL_277902 | A / H3N2
ggccccctcaaagccgaacgctcaccgtgcccagtgaggactgcagcgtagacg
>A/Sydney/1068/2017 | EPI_ISL_277903 | A / H3N2
ggccccctcaaagccgaacgctcaccgtgcccagtgaggactgcagcgtagacg
>A/Sydney/1069/2017 | EPI_ISL_277904 | A / H3N2
ggccccctcaaagccgaacgctcaccgtgcccagtgaggactgcagcgtagacg
>A/Sydney/1071/2017 | EPI_ISL_277905 | A / H3N2
ggccccctcaaagccgaacgctcaccgtgcccagtgaggactgcagcgtagacg
>A/Victoria/647/2017 | EPI_ISL_277923 | A / H3N2
ggccccctcaaagccgaacgctcaccgtgcccagtgaggactgcagcgtagacg
>A/Victoria/648/2017 | EPI_ISL_277924 | A / H3N2
ggccccctcaaagccgaacgctcaccgtgcccagtgaggactgcagcgtagacg
>A/Canberra/47/2017 | EPI_ISL_277925 | A / H3N2
ggccccctcaaagccgaacgctcaccgtgcccagtgaggactgcagcgtagacg
>A/Townsville/13/2017 | EPI_ISL_277956 | A / H3N2
ggccccctcaaagccgaacgctcaccgtgcccagtgaggactgcagcgtagacg
>A/Victoria/627/2017 | EPI_ISL_277967 | A / H3N2
ggccccctcaaagccgaacgctcaccgtgcccagtgaggactgcagcgtagacg
>A/Hubei-Dongbao/1631/2017 | EPI_ISL_278545 | A / H3N2
ggccccctcaaagccgaacgctcaccgtgcccagtgaggactgcagcgtagacg
>A/Jiangxi-Donghu/1850/2017 | EPI_ISL_278718 | A / H3N2
ggccccctcaaagccgaacgctcaccgtgcccagtgaggactgcagcgtagacg
>A/Jiangxi-Jizhou/1488/2017 | EPI_ISL_278733 | A / H3N2
ggccccctcaaagccgaacgctcaccgtgcccagtgaggactgcagcgtagacg
>A/Newcastle/196/2017 | EPI_ISL_288960 | A / H3N2
ggccccctcaaagccgaacgctcaccgtgcccagtgaggactgcagcgtagacg
>A/Victoria/197/2017 | EPI_ISL_291307 | A / H3N2
ggccccctcaaagccgaacgctcaccgtgcccagtgaggactgcagcgtagacg
>A/Victoria/200/2017 | EPI_ISL_291308 | A / H3N2
ggccccctcaaagccgaacgctcaccgtgcccagtgaggactgcagcgtagacg
>A/Victoria/843/2017 | EPI_ISL_291310 | A / H3N2
ggccccctcaaagccgaacgctcaccgtgcccagtgaggactgcagcgtagacg
>A/Victoria/869/2017 | EPI_ISL_291316 | A / H3N2
ggccccctcaaagccgaacgctcaccgtgcccagtgaggactgcagcgtagacg
>A/Victoria/854/2017 | EPI_ISL_291322 | A / H3N2
ggccccctcaaagccgaacgctcaccgtgcccagtgaggactgcagcgtagacg
>A/Victoria/855/2017 | EPI_ISL_291323 | A / H3N2
ggccccctcaaagccgaacgctcaccgtgcccagtgaggactgcagcgtagacg
>A/Victoria/216/2017 | EPI_ISL_291331 | A / H3N2
ggccccctcaaagccgaacgctcaccgtgcccagtgaggactgcagcgtagacg
>A/Victoria/210/2017 | EPI_ISL_291356 | A / H3N2
ggccccctcaaagccgaacgctcaccgtgcccagtgaggactgcagcgtagacg
>A/Victoria/876/2017 | EPI_ISL_291359 | A / H3N2
ggccccctcaaagccgaacgctcaccgtgcccagtgaggactgcagcgtagacg
>A/Victoria/221/2017 | EPI_ISL_293772 | A / H3N2
ggccccctcaaagccgaacgctcaccgtgcccagtgaggactgcagcgtagacg
>A/Brisbane/188/2017 | EPI_ISL_293801 | A / H3N2
ggccccctcaaagccgaacgctcaccgtgcccagtgaggactgcagcgtagacg
>A/Brisbane/189/2017 | EPI_ISL_293802 | A / H3N2
ggccccctcaaagccgaacgctcaccgtgcccagtgaggactgcagcgtagacg
>A/Saint-Petersburg/RII-86S/2017 | EPI_ISL_297721 | A / H3N2
ggccccctcaaagccgaacgctcaccgtgcccagtgaggactgcagcgtagacg
>A/Surat Thani/429/2016 | EPI_ISL_246670 | A / H3N2
ggccccctcaaagccgaacgctcaccgtgcccagtgaggactgcagcgtagacg
>A/Shanxi-Yingze/1692/2017 | EPI_ISL_296984 | A / H3N2
ggccccctcaaagccgaacgctcaccgtgcccagtgaggactgcagcgtagacg
>A/Venev/RII358S/2016 | EPI_ISL_242611 | A / H3N2
ggccccctcaaagccgaacgctcaccgtgcccagtgaggactgcagcgtagacg
>A/Sydney/1066/2017 | EPI_ISL_277892 | A / H3N2
ggccccctcaaagccgaacgctcaccgtgcccagtgaggactgcagcgtagacg
>A/Brisbane/1028/2017 | EPI_ISL_282629 | A / H3N2
ggccccctcaaagccgaacgctcaccgtgcccagtgaggactgcagcgtagacg
>A/Brisbane/1050/2017 | EPI_ISL_288928 | A / H3N2
ggccccctcaaagccgaacgctcaccgtgcccagtgaggactgcagcgtagacg
>A/Poitiers/2335/2016 | EPI_ISL_247528 | A / H3N2
ggccccctcaaagccgaacgctcaccgtgcccagtgaggactgcagcgtagacg
>A/Brisbane/9/2017 | EPI_ISL_269350 | A / H3N2
ggccccctcaaagccgaacgctcaccgtgcccagtgaggactgcagcgtagacg
>A/Krasnoyarsk/1807/2017 | EPI_ISL_256811 | A / H3N2
ggccccctcaaagccgaacgctcaccgtgcccagtgaggactgcagcgtagacg
>A/Chita/927/2017 | EPI_ISL_257322 | A / H3N2
ggccccctcaaagccgaacgctcaccgtgcccagtgaggactgcagcgtagacg
>A/Townsville/5/2017 | EPI_ISL_269279 | A / H3N2
ggccccctcaaagccgaacgctcaccgtgcccagtgaggactgcagcgtagacg
>A/Sydney/220/2017 | EPI_ISL_293807 | A / H3N2
ggccccctcaaagccgaacgctcaccgtgcccagtgaggactgcagcgtagacg
>A/Perth/32/2017 | EPI_ISL_269320 | A / H3N2
ggccccctcaaagccgaacgctcaccgtgcccagtgaggactgcagcgtagacg
>A/Perth/43/2017 | EPI_ISL_269322 | A / H3N2
ggccccctcaaagccgaacgctcaccgtgcccagtgaggactgcagcgtagacg
>A/Perth/47/2017 | EPI_ISL_269323 | A / H3N2
ggccccctcaaagccgaacgctcaccgtgcccagtgaggactgcagcgtagacg
>A/Perth/53/2017 | EPI_ISL_269377 | A / H3N2
ggccccctcaaagccgaacgctcaccgtgcccagtgaggactgcagcgtagacg
>A/Perth/61/2017 | EPI_ISL_269384 | A / H3N2
ggccccctcaaagccgaacgctcaccgtgcccagtgaggactgcagcgtagacg
>A/Perth/42/2017 | EPI_ISL_269333 | A / H3N2
ggccccctcaaagccgaacgctcaccgtgcccagtgaggactgcagcgtagacg
>A/Newcastle/32/2017 | EPI_ISL_269364 | A / H3N2
ggccccctcaaagccgaacgctcaccgtgcccagtgaggactgcagcgtagacg
>A/Newcastle/44/2017 | EPI_ISL_275549 | A / H3N2
ggccccctcaaagccgaacgctcaccgtgcccagtgaggactgcagcgtagacg
>A/Sydney/49/2017 | EPI_ISL_269403 | A / H3N2
ggccccctcaaagccgaacgctcaccgtgcccagtgaggactgcagcgtagacg
>A/Fiji/46/2017 | EPI_ISL_271311 | A / H3N2
ggccccctcaaagccgaacgctcaccgtgcccagtgaggactgcagcgtagacg
>A/Fiji/66/2017 | EPI_ISL_271317 | A / H3N2
ggccccctcaaagccgaacgctcaccgtgcccagtgaggactgcagcgtagacg
>A/Brisbane/43/2017 | EPI_ISL_274922 | A / H3N2
ggccccctcaaagccgaacgctcaccgtgcccagtgaggactgcagcgtagacg
>A/Fiji/54/2017 | EPI_ISL_274926 | A / H3N2
ggccccctcaaagccgaacgctcaccgtgcccagtgaggactgcagcgtagacg
>A/Townsville/1007/2017 | EPI_ISL_288962 | A / H3N2
ggccccctcaaagccgaacgctcaccgtgcccagtgaggactgcagcgtagacg
>A/Newcastle/75/2017 | EPI_ISL_275211 | A / H3N2
ggccccctcaaagccgaacgctcaccgtgcccagtgaggactgcagcgtagacg
>A/Sydney/1010/2017 | EPI_ISL_275226 | A / H3N2
ggccccctcaaagccgaacgctcaccgtgcccagtgaggactgcagcgtagacg
>A/Wellington/5/2017 | EPI_ISL_275279 | A / H3N2
ggccccctcaaagccgaacgctcaccgtgcccagtgaggactgcagcgtagacg
>A/Sydney/1050/2017 | EPI_ISL_282628 | A / H3N2
ggccccctcaaagccgaacgctcaccgtgcccagtgaggactgcagcgtagacg
>A/Tasmania/1020/2017 | EPI_ISL_288950 | A / H3N2
ggccccctcaaagccgaacgctcaccgtgcccagtgaggactgcagcgtagacg
>A/Tasmania/57/2017 | EPI_ISL_293755 | A / H3N2
ggccccctcaaagccgaacgctcaccgtgcccagtgaggactgcagcgtagacg
>A/Sydney/1117/2017 | EPI_ISL_288899 | A / H3N2
ggccccctcaaagccgaacgctcaccgtgcccagtgaggactgcagcgtagacg
>A/Sydney/1144/2017 | EPI_ISL_288954 | A / H3N2
ggccccctcaaagccgaacgctcaccgtgcccagtgaggactgcagcgtagacg
>A/Victoria/896/2017 | EPI_ISL_291352 | A / H3N2
ggccccctcaaagccgaacgctcaccgtgcccagtgaggactgcagcgtagacg
>A/Victoria/2145/2017 | EPI_ISL_291368 | A / H3N2
ggccccctcaaagccgaacgctcaccgtgcccagtgaggactgcagcgtagacg
>A/Brisbane/1098/2017 | EPI_ISL_293806 | A / H3N2
ggccccctcaaagccgaacgctcaccgtgcccagtgaggactgcagcgtagacg
>A/Guizhou-Xinyi/11038/2017 | EPI_ISL_296978 | A / H3N2
ggccccctcaaagccgaacgctcaccgtgcccagtgaggactgcagcgtagacg
>A/Neimenggu-Wulanhaote/1765/2017 | EPI_ISL_296982 | A / H3N2
ggccccctcaaagccgaacgctcaccgtgcccagtgaggactgcagcgtagacg
>A/Saint-Petersburg/RII-144S/2017 | EPI_ISL_297723 | A / H3N2
ggccccctcaaagccgaacgctcaccgtgcccagtgaggactgcagcgtagacg
>A/Sri Lanka/101/2017 | EPI_ISL_299658 | A / H3N2
ggccccctcaaagccgaacgctcaccgtgcccagtgaggactgcagcgtagacg
>A/Saint-Petersburg/RII707S/2016 | EPI_ISL_242598 | A / H3N2
ggccccctcaaagccgaacgctcaccgtgcccagtgaggactgcagcgtagacg
>A/Saint-Petersburg/RII849S/2016 | EPI_ISL_242599 | A / H3N2
ggccccctcaaagccgaacgctcaccgtgcccagtgaggactgcagcgtagacg
>A/Saint-Petersburg/RII867S/2016 | EPI_ISL_242601 | A / H3N2
ggccccctcaaagccgaacgctcaccgtgcccagtgaggactgcagcgtagacg
>A/Saint-Petersburg/RII921S/2016 | EPI_ISL_242603 | A / H3N2
ggccccctcaaagccgaacgctcaccgtgcccagtgaggactgcagcgtagacg
>A/Saint-Petersburg/RII928S/2016 | EPI_ISL_242605 | A / H3N2
ggccccctcaaagccgaacgctcaccgtgcccagtgaggactgcagcgtagacg
>A/Irkutsk/RII484S/2016 | EPI_ISL_242624 | A / H3N2
ggccccctcaaagccgaacgctcaccgtgcccagtgaggactgcagcgtagacg
>A/Khabarovsk/RII524S/2016 | EPI_ISL_242630 | A / H3N2
ggccccctcaaagccgaacgctcaccgtgcccagtgaggactgcagcgtagacg
>A/Petropavlovsk-Kamchatsky/RII803S/2016 | EPI_ISL_242653 | A / H3N2
ggccccctcaaagccgaacgctcaccgtgcccagtgaggactgcagcgtagacg
>A/IIV-Moscow/173/2016 | EPI_ISL_242660 | A / H3N2
ggccccctcaaagccgaacgctcaccgtgcccagtgaggactgcagcgtagacg
>A/LyonCHU/1512R259/2016 | EPI_ISL_247488 | A / H3N2
ggccccctcaaagccgaacgctcaccgtgcccagtgaggactgcagcgtagacg
>A/LyonCHU/1512R324/2016 | EPI_ISL_247489 | A / H3N2
ggccccctcaaagccgaacgctcaccgtgcccagtgaggactgcagcgtagacg
>A/LyonCHU/2112R672/2016 | EPI_ISL_247498 | A / H3N2
ggccccctcaaagccgaacgctcaccgtgcccagtgaggactgcagcgtagacg
>A/LyonCHU/2312R281/2016 | EPI_ISL_247504 | A / H3N2
ggccccctcaaagccgaacgctcaccgtgcccagtgaggactgcagcgtagacg
>A/Fiji/53/2017 | EPI_ISL_271314 | A / H3N2
ggccccctcaaagccgaacgctcaccgtgcccagtgaggactgcagcgtagacg
>A/Fiji/56/2017 | EPI_ISL_274928 | A / H3N2
ggccccctcaaagccgaacgctcaccgtgcccagtgaggactgcagcgtagacg
>A/Jiangxi-Zhushan/1611/2017 | EPI_ISL_278544 | A / H3N2
ggccccctcaaagccgaacgctcaccgtgcccagtgaggactgcagcgtagacg
>A/Perth/236/2017 | EPI_ISL_288966 | A / H3N2
ggccccctcaaagccgaacgctcaccgtgcccagtgaggactgcagcgtagacg
>A/Liaoning-Donggang/1641/2017 | EPI_ISL_296980 | A / H3N2
ggccccctcaaagccgaacgctcaccgtgcccagtgaggactgcagcgtagacg
>A/Victoria/118/2016 | EPI_ISL_243943 | A / H3N2
ggccccctcaaagccgaacgctcaccgtgcccagtgaggactgcagcgtagacg
>A/South Australia/157/2016 | EPI_ISL_249234 | A / H3N2
ggccccctcaaagccgaacgctcaccgtgcccagtgaggactgcagcgtagacg
>A/Canberra/83/2016 | EPI_ISL_243954 | A / H3N2
ggccccctcaaagccgaacgctcaccgtgcccagtgaggactgcagcgtagacg
>A/South Australia/161/2016 | EPI_ISL_249177 | A / H3N2
ggccccctcaaagccgaacgctcaccgtgcccagtgaggactgcagcgtagacg
>A/Brisbane/1008/2017 | EPI_ISL_278014 | A / H3N2
ggccccctcaaagccgaacgctcaccgtgcccagtgaggactgcagcgtagacg
>A/Sydney/1119/2017 | EPI_ISL_288901 | A / H3N2
ggccccctcaaagccgaacgctcaccgtgcccagtgaggactgcagcgtagacg
>A/Victoria/201/2017 | EPI_ISL_293770 | A / H3N2
ggccccctcaaagccgaacgctcaccgtgcccagtgaggactgcagcgtagacg
>A/South Australia/148/2016 | EPI_ISL_243987 | A / H3N2
ggccccctcaaagccgaacgctcaccgtgcccagtgaggactgcagcgtagacg
>A/Brisbane/297/2016 | EPI_ISL_243996 | A / H3N2
ggccccctcaaagccgaacgctcaccgtgcccagtgaggactgcagcgtagacg
>A/Victoria/151/2016 | EPI_ISL_244012 | A / H3N2
ggccccctcaaagccgaacgctcaccgtgcccagtgaggactgcagcgtagacg
>A/Prachuapkhirikhan/437/2016 | EPI_ISL_246671 | A / H3N2
ggccccctcaaagccgaacgctcaccgtgcccagtgaggactgcagcgtagacg
>A/Petchaburi/362/2016 | EPI_ISL_249189 | A / H3N2
ggccccctcaaagccgaacgctcaccgtgcccagtgaggactgcagcgtagacg
>A/Cambodia/A1123520/2016 | EPI_ISL_249212 | A / H3N2
ggccccctcaaagccgaacgctcaccgtgcccagtgaggactgcagcgtagacg
>A/South Australia/76/2017 | EPI_ISL_269442 | A / H3N2
ggccccctcaaagccgaacgctcaccgtgcccagtgaggactgcagcgtagacg
>A/Fiji/52/2017 | EPI_ISL_274925 | A / H3N2
ggccccctcaaagccgaacgctcaccgtgcccagtgaggactgcagcgtagacg
>A/Fiji/55/2017 | EPI_ISL_274927 | A / H3N2
ggccccctcaaagccgaacgctcaccgtgcccagtgaggactgcagcgtagacg
>A/Fiji/60/2017 | EPI_ISL_274930 | A / H3N2
ggccccctcaaagccgaacgctcaccgtgcccagtgaggactgcagcgtagacg
>A/Fiji/63/2017 | EPI_ISL_274932 | A / H3N2
ggccccctcaaagccgaacgctcaccgtgcccagtgaggactgcagcgtagacg
>A/Sydney/139/2017 | EPI_ISL_275221 | A / H3N2
ggccccctcaaagccgaacgctcaccgtgcccagtgaggactgcagcgtagacg
>A/Sydney/154/2017 | EPI_ISL_275253 | A / H3N2
ggccccctcaaagccgaacgctcaccgtgcccagtgaggactgcagcgtagacg
>A/Newcastle/43/2017 | EPI_ISL_275548 | A / H3N2
ggccccctcaaagccgaacgctcaccgtgcccagtgaggactgcagcgtagacg
>A/Sydney/1017/2017 | EPI_ISL_277306 | A / H3N2
ggccccctcaaagccgaacgctcaccgtgcccagtgaggactgcagcgtagacg
>A/Sydney/1033/2017 | EPI_ISL_277567 | A / H3N2
ggccccctcaaagccgaacgctcaccgtgcccagtgaggactgcagcgtagacg
>A/Sydney/1036/2017 | EPI_ISL_277569 | A / H3N2
ggccccctcaaagccgaacgctcaccgtgcccagtgaggactgcagcgtagacg
>A/Townsville/1005/2017 | EPI_ISL_277894 | A / H3N2
ggccccctcaaagccgaacgctcaccgtgcccagtgaggactgcagcgtagacg
>A/Sydney/1048/2017 | EPI_ISL_278015 | A / H3N2
ggccccctcaaagccgaacgctcaccgtgcccagtgaggactgcagcgtagacg
>A/Victoria/866/2017 | EPI_ISL_291315 | A / H3N2
ggccccctcaaagccgaacgctcaccgtgcccagtgaggactgcagcgtagacg
>A/Victoria/219/2017 | EPI_ISL_291318 | A / H3N2
ggccccctcaaagccgaacgctcaccgtgcccagtgaggactgcagcgtagacg
>A/Perth/78/2017 | EPI_ISL_271270 | A / H3N2
ggccccctcaaagccgaacgctcaccgtgcccagtgaggactgcagcgtagacg
>A/South Australia/114/2017 | EPI_ISL_271284 | A / H3N2
ggccccctcaaagccgaacgctcaccgtgcccagtgaggactgcagcgtagacg
>A/Brisbane/1009/2017 | EPI_ISL_277541 | A / H3N2
ggccccctcaaagccgaacgctcaccgtgcccagtgaggactgcagcgtagacg
>A/Brisbane/1010/2017 | EPI_ISL_277542 | A / H3N2
ggccccctcaaagccgaacgctcaccgtgcccagtgaggactgcagcgtagacg
>A/Brisbane/1011/2017 | EPI_ISL_277543 | A / H3N2
ggccccctcaaagccgaacgctcaccgtgcccagtgaggactgcagcgtagacg
>A/Sydney/1046/2017 | EPI_ISL_277573 | A / H3N2
ggccccctcaaagccgaacgctcaccgtgcccagtgaggactgcagcgtagacg
>A/Sydney/1074/2017 | EPI_ISL_277906 | A / H3N2
ggccccctcaaagccgaacgctcaccgtgcccagtgaggactgcagcgtagacg
>A/Victoria/639/2017 | EPI_ISL_277933 | A / H3N2
ggccccctcaaagccgaacgctcaccgtgcccagtgaggactgcagcgtagacg
>A/South Australia/246/2017 | EPI_ISL_291337 | A / H3N2
ggccccctcaaagccgaacgctcaccgtgcccagtgaggactgcagcgtagacg
>A/South Australia/250/2017 | EPI_ISL_291341 | A / H3N2
ggccccctcaaagccgaacgctcaccgtgcccagtgaggactgcagcgtagacg
>A/Victoria/2060/2017 | EPI_ISL_277964 | A / H3N2
ggccccctcaaagccgaacgctcaccgtgcccagtgaggactgcagcgtagacg
>A/Brisbane/1026/2017 | EPI_ISL_278016 | A / H3N2
ggccccctcaaagccgaacgctcaccgtgcccagtgaggactgcagcgtagacg
>A/South Australia/248/2017 | EPI_ISL_291339 | A / H3N2
ggccccctcaaagccgaacgctcaccgtgcccagtgaggactgcagcgtagacg
>A/Sri Lanka/88/2017 | EPI_ISL_299648 | A / H3N2
ggccccctcaaagccgaacgctcaccgtgcccagtgaggactgcagcgtagacg
>A/Cambodia/C0112404/2017 | EPI_ISL_299665 | A / H3N2
ggccccctcaaagccgaacgctcaccgtgcccagtgaggactgcagcgtagacg
>A/Tasmania/220/2016 | EPI_ISL_249217 | A / H3N2
ggccccctcaaagccgaacgctcaccgtgcccagtgaggactgcagcgtagacg
>A/Fiji/45/2017 | EPI_ISL_271310 | A / H3N2
ggccccctcaaagccgaacgctcaccgtgcccagtgaggactgcagcgtagacg
>A/Fiji/64/2017 | EPI_ISL_271316 | A / H3N2
ggccccctcaaagccgaacgctcaccgtgcccagtgaggactgcagcgtagacg
>A/Surat Thani/1836/2016 | EPI_ISL_249208 | A / H3N2
ggccccctcaaagccgaacgctcaccgtgcccagtgaggactgcagcgtagacg
>A/South Australia/22/2017 | EPI_ISL_249175 | A / H3N2
ggccccctcaaagccgaacgctcaccgtgcccagtgaggactgcagcgtagacg
>A/Brisbane/1046/2017 | EPI_ISL_288911 | A / H3N2
ggccccctcaaagccgaacgctcaccgtgcccagtgaggactgcagcgtagacg
>A/South Australia/58/2017 | EPI_ISL_269272 | A / H3N2
ggccccctcaaagccgaacgctcaccgtgcccagtgaggactgcagcgtagacg
>A/Brisbane/26/2017 | EPI_ISL_269359 | A / H3N2
ggccccctcaaagccgaacgctcaccgtgcccagtgaggactgcagcgtagacg
>A/Townsville/1/2017 | EPI_ISL_269361 | A / H3N2
ggccccctcaaagccgaacgctcaccgtgcccagtgaggactgcagcgtagacg
>A/South Australia/63/2017 | EPI_ISL_269386 | A / H3N2
ggccccctcaaagccgaacgctcaccgtgcccagtgaggactgcagcgtagacg
>A/South Australia/80/2017 | EPI_ISL_269387 | A / H3N2
ggccccctcaaagccgaacgctcaccgtgcccagtgaggactgcagcgtagacg
>A/South Australia/47/2017 | EPI_ISL_269393 | A / H3N2
ggccccctcaaagccgaacgctcaccgtgcccagtgaggactgcagcgtagacg
>A/South Australia/49/2017 | EPI_ISL_269394 | A / H3N2
ggccccctcaaagccgaacgctcaccgtgcccagtgaggactgcagcgtagacg
>A/Sydney/63/2017 | EPI_ISL_269411 | A / H3N2
ggccccctcaaagccgaacgctcaccgtgcccagtgaggactgcagcgtagacg
>A/Sydney/77/2017 | EPI_ISL_269415 | A / H3N2
ggccccctcaaagccgaacgctcaccgtgcccagtgaggactgcagcgtagacg
>A/Brisbane/29/2017 | EPI_ISL_269419 | A / H3N2
ggccccctcaaagccgaacgctcaccgtgcccagtgaggactgcagcgtagacg
>A/Brisbane/32/2017 | EPI_ISL_269420 | A / H3N2
ggccccctcaaagccgaacgctcaccgtgcccagtgaggactgcagcgtagacg
>A/Sydney/64/2017 | EPI_ISL_269425 | A / H3N2
ggccccctcaaagccgaacgctcaccgtgcccagtgaggactgcagcgtagacg
>A/Sydney/70/2017 | EPI_ISL_269427 | A / H3N2
ggccccctcaaagccgaacgctcaccgtgcccagtgaggactgcagcgtagacg
>A/South Australia/65/2017 | EPI_ISL_269434 | A / H3N2
ggccccctcaaagccgaacgctcaccgtgcccagtgaggactgcagcgtagacg
>A/South Australia/74/2017 | EPI_ISL_269440 | A / H3N2
ggccccctcaaagccgaacgctcaccgtgcccagtgaggactgcagcgtagacg
>A/Sydney/108/2017 | EPI_ISL_269451 | A / H3N2
ggccccctcaaagccgaacgctcaccgtgcccagtgaggactgcagcgtagacg
>A/Sydney/110/2017 | EPI_ISL_271245 | A / H3N2
ggccccctcaaagccgaacgctcaccgtgcccagtgaggactgcagcgtagacg
>A/Brisbane/44/2017 | EPI_ISL_271272 | A / H3N2
ggccccctcaaagccgaacgctcaccgtgcccagtgaggactgcagcgtagacg
>A/Brisbane/46/2017 | EPI_ISL_271274 | A / H3N2
ggccccctcaaagccgaacgctcaccgtgcccagtgaggactgcagcgtagacg
>A/Victoria/2018/2017 | EPI_ISL_271309 | A / H3N2
ggccccctcaaagccgaacgctcaccgtgcccagtgaggactgcagcgtagacg
>A/Brisbane/38/2017 | EPI_ISL_274921 | A / H3N2
ggccccctcaaagccgaacgctcaccgtgcccagtgaggactgcagcgtagacg
>A/Sydney/132/2017 | EPI_ISL_274941 | A / H3N2
ggccccctcaaagccgaacgctcaccgtgcccagtgaggactgcagcgtagacg
>A/Sydney/133/2017 | EPI_ISL_274942 | A / H3N2
ggccccctcaaagccgaacgctcaccgtgcccagtgaggactgcagcgtagacg
>A/Brisbane/91/2017 | EPI_ISL_274951 | A / H3N2
ggccccctcaaagccgaacgctcaccgtgcccagtgaggactgcagcgtagacg
>A/Newcastle/66/2017 | EPI_ISL_275188 | A / H3N2
ggccccctcaaagccgaacgctcaccgtgcccagtgaggactgcagcgtagacg
>A/Christchurch/501/2017 | EPI_ISL_275216 | A / H3N2
ggccccctcaaagccgaacgctcaccgtgcccagtgaggactgcagcgtagacg
>A/Christchurch/505/2017 | EPI_ISL_275217 | A / H3N2
ggccccctcaaagccgaacgctcaccgtgcccagtgaggactgcagcgtagacg
>A/Christchurch/510/2017 | EPI_ISL_275223 | A / H3N2
ggccccctcaaagccgaacgctcaccgtgcccagtgaggactgcagcgtagacg
>A/Victoria/19/2017 | EPI_ISL_275248 | A / H3N2
ggccccctcaaagccgaacgctcaccgtgcccagtgaggactgcagcgtagacg
>A/Christchurch/503/2017 | EPI_ISL_275251 | A / H3N2
ggccccctcaaagccgaacgctcaccgtgcccagtgaggactgcagcgtagacg
>A/Christchurch/513/2017 | EPI_ISL_275252 | A / H3N2
ggccccctcaaagccgaacgctcaccgtgcccagtgaggactgcagcgtagacg
>A/Victoria/518/2017 | EPI_ISL_275267 | A / H3N2
ggccccctcaaagccgaacgctcaccgtgcccagtgaggactgcagcgtagacg
>A/Victoria/540/2017 | EPI_ISL_275272 | A / H3N2
ggccccctcaaagccgaacgctcaccgtgcccagtgaggactgcagcgtagacg
>A/Victoria/541/2017 | EPI_ISL_275273 | A / H3N2
ggccccctcaaagccgaacgctcaccgtgcccagtgaggactgcagcgtagacg
>A/Victoria/13/2017 | EPI_ISL_275280 | A / H3N2
ggccccctcaaagccgaacgctcaccgtgcccagtgaggactgcagcgtagacg
>A/Newcastle/45/2017 | EPI_ISL_275556 | A / H3N2
ggccccctcaaagccgaacgctcaccgtgcccagtgaggactgcagcgtagacg
>A/South Australia/1001/2017 | EPI_ISL_277302 | A / H3N2
ggccccctcaaagccgaacgctcaccgtgcccagtgaggactgcagcgtagacg
>A/Victoria/15/2017 | EPI_ISL_277315 | A / H3N2
ggccccctcaaagccgaacgctcaccgtgcccagtgaggactgcagcgtagacg
>A/Victoria/2037/2017 | EPI_ISL_277329 | A / H3N2
ggccccctcaaagccgaacgctcaccgtgcccagtgaggactgcagcgtagacg
>A/Victoria/2038/2017 | EPI_ISL_277330 | A / H3N2
ggccccctcaaagccgaacgctcaccgtgcccagtgaggactgcagcgtagacg
>A/Victoria/34/2017 | EPI_ISL_277353 | A / H3N2
ggccccctcaaagccgaacgctcaccgtgcccagtgaggactgcagcgtagacg
>A/Victoria/45/2017 | EPI_ISL_277357 | A / H3N2
ggccccctcaaagccgaacgctcaccgtgcccagtgaggactgcagcgtagacg
>A/Canberra/28/2017 | EPI_ISL_277544 | A / H3N2
ggccccctcaaagccgaacgctcaccgtgcccagtgaggactgcagcgtagacg
>A/Canberra/38/2017 | EPI_ISL_277551 | A / H3N2
ggccccctcaaagccgaacgctcaccgtgcccagtgaggactgcagcgtagacg
>A/South Australia/1020/2017 | EPI_ISL_277563 | A / H3N2
ggccccctcaaagccgaacgctcaccgtgcccagtgaggactgcagcgtagacg
>A/South Australia/1021/2017 | EPI_ISL_277564 | A / H3N2
ggccccctcaaagccgaacgctcaccgtgcccagtgaggactgcagcgtagacg
>A/Sydney/1034/2017 | EPI_ISL_277568 | A / H3N2
ggccccctcaaagccgaacgctcaccgtgcccagtgaggactgcagcgtagacg
>A/Sydney/1039/2017 | EPI_ISL_277570 | A / H3N2
ggccccctcaaagccgaacgctcaccgtgcccagtgaggactgcagcgtagacg
>A/Sydney/1042/2017 | EPI_ISL_277572 | A / H3N2
ggccccctcaaagccgaacgctcaccgtgcccagtgaggactgcagcgtagacg
>A/Victoria/26/2017 | EPI_ISL_277590 | A / H3N2
ggccccctcaaagccgaacgctcaccgtgcccagtgaggactgcagcgtagacg
>A/Victoria/50/2017 | EPI_ISL_277597 | A / H3N2
ggccccctcaaagccgaacgctcaccgtgcccagtgaggactgcagcgtagacg
>A/Wellington/15/2017 | EPI_ISL_277606 | A / H3N2
ggccccctcaaagccgaacgctcaccgtgcccagtgaggactgcagcgtagacg
>A/Wellington/16/2017 | EPI_ISL_277607 | A / H3N2
ggccccctcaaagccgaacgctcaccgtgcccagtgaggactgcagcgtagacg
>A/Wellington/17/2017 | EPI_ISL_277608 | A / H3N2
ggccccctcaaagccgaacgctcaccgtgcccagtgaggactgcagcgtagacg
>A/Wellington/21/2017 | EPI_ISL_277610 | A / H3N2
ggccccctcaaagccgaacgctcaccgtgcccagtgaggactgcagcgtagacg
>A/Wellington/46/2017 | EPI_ISL_277616 | A / H3N2
ggccccctcaaagccgaacgctcaccgtgcccagtgaggactgcagcgtagacg
>A/Sydney/1091/2017 | EPI_ISL_277910 | A / H3N2
ggccccctcaaagccgaacgctcaccgtgcccagtgaggactgcagcgtagacg
>A/Victoria/650/2017 | EPI_ISL_277937 | A / H3N2
ggccccctcaaagccgaacgctcaccgtgcccagtgaggactgcagcgtagacg
>A/Canberra/43/2017 | EPI_ISL_277941 | A / H3N2
ggccccctcaaagccgaacgctcaccgtgcccagtgaggactgcagcgtagacg
>A/Brisbane/126/2017 | EPI_ISL_277943 | A / H3N2
ggccccctcaaagccgaacgctcaccgtgcccagtgaggactgcagcgtagacg
>A/Brisbane/127/2017 | EPI_ISL_277944 | A / H3N2
ggccccctcaaagccgaacgctcaccgtgcccagtgaggactgcagcgtagacg
>A/Wellington/24/2017 | EPI_ISL_277946 | A / H3N2
ggccccctcaaagccgaacgctcaccgtgcccagtgaggactgcagcgtagacg
>A/Wellington/28/2017 | EPI_ISL_277948 | A / H3N2
ggccccctcaaagccgaacgctcaccgtgcccagtgaggactgcagcgtagacg
>A/Townsville/12/2017 | EPI_ISL_277951 | A / H3N2
ggccccctcaaagccgaacgctcaccgtgcccagtgaggactgcagcgtagacg
>A/Brisbane/121/2017 | EPI_ISL_277953 | A / H3N2
ggccccctcaaagccgaacgctcaccgtgcccagtgaggactgcagcgtagacg
>A/Brisbane/124/2017 | EPI_ISL_277954 | A / H3N2
ggccccctcaaagccgaacgctcaccgtgcccagtgaggactgcagcgtagacg
>A/Wellington/31/2017 | EPI_ISL_277972 | A / H3N2
ggccccctcaaagccgaacgctcaccgtgcccagtgaggactgcagcgtagacg
>A/Victoria/2080/2017 | EPI_ISL_277975 | A / H3N2
ggccccctcaaagccgaacgctcaccgtgcccagtgaggactgcagcgtagacg
>A/Canberra/44/2017 | EPI_ISL_277980 | A / H3N2
ggccccctcaaagccgaacgctcaccgtgcccagtgaggactgcagcgtagacg
>A/Victoria/560/2017 | EPI_ISL_277989 | A / H3N2
ggccccctcaaagccgaacgctcaccgtgcccagtgaggactgcagcgtagacg
>A/Victoria/561/2017 | EPI_ISL_277990 | A / H3N2
ggccccctcaaagccgaacgctcaccgtgcccagtgaggactgcagcgtagacg
>A/Victoria/564/2017 | EPI_ISL_278000 | A / H3N2
ggccccctcaaagccgaacgctcaccgtgcccagtgaggactgcagcgtagacg
>A/Victoria/579/2017 | EPI_ISL_278002 | A / H3N2
ggccccctcaaagccgaacgctcaccgtgcccagtgaggactgcagcgtagacg
>A/Canberra/31/2017 | EPI_ISL_278011 | A / H3N2
ggccccctcaaagccgaacgctcaccgtgcccagtgaggactgcagcgtagacg
>A/Victoria/572/2017 | EPI_ISL_278021 | A / H3N2
ggccccctcaaagccgaacgctcaccgtgcccagtgaggactgcagcgtagacg
>A/Victoria/576/2017 | EPI_ISL_278023 | A / H3N2
ggccccctcaaagccgaacgctcaccgtgcccagtgaggactgcagcgtagacg
>A/Victoria/521/2017 | EPI_ISL_282625 | A / H3N2
ggccccctcaaagccgaacgctcaccgtgcccagtgaggactgcagcgtagacg
>A/Canberra/41/2017 | EPI_ISL_282627 | A / H3N2
ggccccctcaaagccgaacgctcaccgtgcccagtgaggactgcagcgtagacg
>A/Canterbury/15/2017 | EPI_ISL_282634 | A / H3N2
ggccccctcaaagccgaacgctcaccgtgcccagtgaggactgcagcgtagacg
>A/Victoria/128/2017 | EPI_ISL_288965 | A / H3N2
ggccccctcaaagccgaacgctcaccgtgcccagtgaggactgcagcgtagacg
>A/Victoria/850/2017 | EPI_ISL_291312 | A / H3N2
ggccccctcaaagccgaacgctcaccgtgcccagtgaggactgcagcgtagacg
>A/Victoria/868/2017 | EPI_ISL_291330 | A / H3N2
ggccccctcaaagccgaacgctcaccgtgcccagtgaggactgcagcgtagacg
>A/Canberra/70/2017 | EPI_ISL_291347 | A / H3N2
ggccccctcaaagccgaacgctcaccgtgcccagtgaggactgcagcgtagacg
>A/Canberra/72/2017 | EPI_ISL_291348 | A / H3N2
ggccccctcaaagccgaacgctcaccgtgcccagtgaggactgcagcgtagacg
>A/Victoria/209/2017 | EPI_ISL_291355 | A / H3N2
ggccccctcaaagccgaacgctcaccgtgcccagtgaggactgcagcgtagacg
>A/Perth/225/2017 | EPI_ISL_293765 | A / H3N2
ggccccctcaaagccgaacgctcaccgtgcccagtgaggactgcagcgtagacg
>A/Victoria/193/2017 | EPI_ISL_293768 | A / H3N2
ggccccctcaaagccgaacgctcaccgtgcccagtgaggactgcagcgtagacg
>A/Canberra/74/2017 | EPI_ISL_293834 | A / H3N2
ggccccctcaaagccgaacgctcaccgtgcccagtgaggactgcagcgtagacg
>A/Sydney/55/2017 | EPI_ISL_269406 | A / H3N2
ggccccctcaaagccgaacgctcaccgtgcccagtgaggactgcagcgtagacg
>A/Sydney/126/2017 | EPI_ISL_274918 | A / H3N2
ggccccctcaaagccgaacgctcaccgtgcccagtgaggactgcagcgtagacg
>A/Sydney/69/2017 | EPI_ISL_269417 | A / H3N2
ggccccctcaaagccgaacgctcaccgtgcccagtgaggactgcagcgtagacg
>A/Sydney/65/2017 | EPI_ISL_269426 | A / H3N2
ggccccctcaaagccgaacgctcaccgtgcccagtgaggactgcagcgtagacg
>A/South Auckland/14/2017 | EPI_ISL_269466 | A / H3N2
ggccccctcaaagccgaacgctcaccgtgcccagtgaggactgcagcgtagacg
>A/South Australia/106/2017 | EPI_ISL_271263 | A / H3N2
ggccccctcaaagccgaacgctcaccgtgcccagtgaggactgcagcgtagacg
>A/South Australia/127/2017 | EPI_ISL_271296 | A / H3N2
ggccccctcaaagccgaacgctcaccgtgcccagtgaggactgcagcgtagacg
>A/South Australia/131/2017 | EPI_ISL_271300 | A / H3N2
ggccccctcaaagccgaacgctcaccgtgcccagtgaggactgcagcgtagacg
>A/South Australia/153/2017 | EPI_ISL_275234 | A / H3N2
ggccccctcaaagccgaacgctcaccgtgcccagtgaggactgcagcgtagacg
>A/South Australia/187/2017 | EPI_ISL_275258 | A / H3N2
ggccccctcaaagccgaacgctcaccgtgcccagtgaggactgcagcgtagacg
>A/South Australia/194/2017 | EPI_ISL_275262 | A / H3N2
ggccccctcaaagccgaacgctcaccgtgcccagtgaggactgcagcgtagacg
>A/South Australia/209/2017 | EPI_ISL_277333 | A / H3N2
ggccccctcaaagccgaacgctcaccgtgcccagtgaggactgcagcgtagacg
>A/Victoria/54/2017 | EPI_ISL_277360 | A / H3N2
ggccccctcaaagccgaacgctcaccgtgcccagtgaggactgcagcgtagacg
>A/Brisbane/45/2017 | EPI_ISL_271273 | A / H3N2
ggccccctcaaagccgaacgctcaccgtgcccagtgaggactgcagcgtagacg
>A/Sydney/120/2017 | EPI_ISL_271319 | A / H3N2
ggccccctcaaagccgaacgctcaccgtgcccagtgaggactgcagcgtagacg
>A/Nonthaburi/33/2017 | EPI_ISL_274946 | A / H3N2
ggccccctcaaagccgaacgctcaccgtgcccagtgaggactgcagcgtagacg
>A/Victoria/508/2017 | EPI_ISL_275200 | A / H3N2
ggccccctcaaagccgaacgctcaccgtgcccagtgaggactgcagcgtagacg
>A/Victoria/509/2017 | EPI_ISL_275201 | A / H3N2
ggccccctcaaagccgaacgctcaccgtgcccagtgaggactgcagcgtagacg
>A/Victoria/11/2017 | EPI_ISL_275278 | A / H3N2
ggccccctcaaagccgaacgctcaccgtgcccagtgaggactgcagcgtagacg
>A/Victoria/1007/2017 | EPI_ISL_277585 | A / H3N2
ggccccctcaaagccgaacgctcaccgtgcccagtgaggactgcagcgtagacg
>A/Victoria/640/2017 | EPI_ISL_277934 | A / H3N2
ggccccctcaaagccgaacgctcaccgtgcccagtgaggactgcagcgtagacg
>A/Victoria/511/2017 | EPI_ISL_275202 | A / H3N2
ggccccctcaaagccgaacgctcaccgtgcccagtgaggactgcagcgtagacg
>A/Victoria/1027/2017 | EPI_ISL_288934 | A / H3N2
ggccccctcaaagccgaacgctcaccgtgcccagtgaggactgcagcgtagacg
>A/Newcastle/74/2017 | EPI_ISL_275210 | A / H3N2
ggccccctcaaagccgaacgctcaccgtgcccagtgaggactgcagcgtagacg
>A/Newcastle/89/2017 | EPI_ISL_275215 | A / H3N2
ggccccctcaaagccgaacgctcaccgtgcccagtgaggactgcagcgtagacg
>A/South Australia/1005/2017 | EPI_ISL_275220 | A / H3N2
ggccccctcaaagccgaacactcaccgtgcccagtgaggactgcagcgtagacg
>A/South Australia/1004/2017 | EPI_ISL_275228 | A / H3N2
ggccccctcaaagccgaacactcaccgtgcccagtgaggactgcagcgtagacg
>A/South Australia/165/2017 | EPI_ISL_275238 | A / H3N2
ggccccctcaaagccgaacactcaccgtgcccagtgaggactgcagcgtagacg
>A/South Australia/184/2017 | EPI_ISL_275243 | A / H3N2
ggccccctcaaagccgaacactcaccgtgcccagtgaggactgcagcgtagacg
>A/South Australia/191/2017 | EPI_ISL_275260 | A / H3N2
ggccccctcaaagccgaacactcaccgtgcccagtgaggactgcagcgtagacg
>A/South Australia/192/2017 | EPI_ISL_275261 | A / H3N2
ggccccctcaaagccgaacactcaccgtgcccagtgaggactgcagcgtagacg
>A/South Australia/1007/2017 | EPI_ISL_277304 | A / H3N2
ggccccctcaaagccgaacactcaccgtgcccagtgaggactgcagcgtagacg
>A/South Australia/173/2017 | EPI_ISL_277311 | A / H3N2
ggccccctcaaagccgaacactcaccgtgcccagtgaggactgcagcgtagacg
>A/South Australia/1016/2017 | EPI_ISL_277561 | A / H3N2
ggccccctcaaagccgaacactcaccgtgcccagtgaggactgcagcgtagacg
>A/South Australia/166/2017 | EPI_ISL_275239 | A / H3N2
ggccccctcaaagccgaacactcaccgtgcccagtgaggactgcagcgtagacg
>A/Victoria/22/2017 | EPI_ISL_275249 | A / H3N2
ggccccctcaaagccgaacgctcaccgtgcccagtgaggactgcagcgtagacg
>A/Victoria/528/2017 | EPI_ISL_275270 | A / H3N2
ggccccctcaaagccgaacgctcaccgtgcccagtgaggactgcagcgtagacg
>A/Victoria/2040/2017 | EPI_ISL_277320 | A / H3N2
ggccccctcaaagccgaacgctcaccgtgcccagtgaggactgcagcgtagacg
>A/Victoria/37/2017 | EPI_ISL_277354 | A / H3N2
ggccccctcaaagccgaacgctcaccgtgcccagtgaggactgcagcgtagacg
>A/Victoria/42/2017 | EPI_ISL_277355 | A / H3N2
ggccccctcaaagccgaacgctcaccgtgcccagtgaggactgcagcgtagacg
>A/Victoria/43/2017 | EPI_ISL_277356 | A / H3N2
ggccccctcaaagccgaacgctcaccgtgcccagtgaggactgcagcgtagacg
>A/Canberra/32/2017 | EPI_ISL_277545 | A / H3N2
ggccccctcaaagccgaacgctcaccgtgcccagtgaggactgcagcgtagacg
>A/Canberra/37/2017 | EPI_ISL_277550 | A / H3N2
ggccccctcaaagccgaacgctcaccgtgcccagtgaggactgcagcgtagacg
>A/Victoria/649/2017 | EPI_ISL_277936 | A / H3N2
ggccccctcaaagccgaacgctcaccgtgcccagtgaggactgcagcgtagacg
>A/Victoria/651/2017 | EPI_ISL_277938 | A / H3N2
ggccccctcaaagccgaacgctcaccgtgcccagtgaggactgcagcgtagacg
>A/Victoria/652/2017 | EPI_ISL_277939 | A / H3N2
ggccccctcaaagccgaacgctcaccgtgcccagtgaggactgcagcgtagacg
>A/Victoria/2075/2017 | EPI_ISL_277974 | A / H3N2
ggccccctcaaagccgaacgctcaccgtgcccagtgaggactgcagcgtagacg
>A/Victoria/2029/2017 | EPI_ISL_277984 | A / H3N2
ggccccctcaaagccgaacgctcaccgtgcccagtgaggactgcagcgtagacg
>A/Victoria/549/2017 | EPI_ISL_277996 | A / H3N2
ggccccctcaaagccgaacgctcaccgtgcccagtgaggactgcagcgtagacg
>A/Victoria/554/2017 | EPI_ISL_277997 | A / H3N2
ggccccctcaaagccgaacgctcaccgtgcccagtgaggactgcagcgtagacg
>A/Victoria/578/2017 | EPI_ISL_278024 | A / H3N2
ggccccctcaaagccgaacgctcaccgtgcccagtgaggactgcagcgtagacg
>A/Sydney/1169/2017 | EPI_ISL_289941 | A / H3N2
ggccccctcaaagccgaacgctcaccgtgcccagtgaggactgcagcgtagacg
>A/Victoria/25/2017 | EPI_ISL_275275 | A / H3N2
ggccccctcaaagccgaacgctcaccgtgcccagtgaggactgcagcgtagacg
>A/Sydney/1093/2017 | EPI_ISL_277911 | A / H3N2
ggccccctcaaagccgaacgctcaccgtgcccagtgaggactgcagcgtagacg
>A/South Australia/1006/2017 | EPI_ISL_277303 | A / H3N2
ggccccctcaaagccgaacactcaccgtgcccagtgaggactgcagcgtagacg
>A/Canberra/19/2017 | EPI_ISL_277323 | A / H3N2
ggccccctcaaagccgaacgctcaccgtgcccagtgaggactgcagcgtagacg
>A/Canberra/25/2017 | EPI_ISL_277326 | A / H3N2
ggccccctcaaagccgaacgctcaccgtgcccagtgaggactgcagcgtagacg
>A/Canberra/33/2017 | EPI_ISL_277546 | A / H3N2
ggccccctcaaagccgaacgctcaccgtgcccagtgaggactgcagcgtagacg
>A/Victoria/40/2017 | EPI_ISL_277594 | A / H3N2
ggccccctcaaagccgaacgctcaccgtgcccagtgaggactgcagcgtagacg
>A/Victoria/48/2017 | EPI_ISL_277595 | A / H3N2
ggccccctcaaagccgaacgctcaccgtgcccagtgaggactgcagcgtagacg
>A/Victoria/589/2017 | EPI_ISL_277598 | A / H3N2
ggccccctcaaagccgaacgctcaccgtgcccagtgaggactgcagcgtagacg
>A/Victoria/632/2017 | EPI_ISL_277932 | A / H3N2
ggccccctcaaagccgaacgctcaccgtgcccagtgaggactgcagcgtagacg
>A/Victoria/654/2017 | EPI_ISL_277979 | A / H3N2
ggccccctcaaagccgaacgctcaccgtgcccagtgaggactgcagcgtagacg
>A/Victoria/60/2017 | EPI_ISL_277991 | A / H3N2
ggccccctcaaagccgaacgctcaccgtgcccagtgaggactgcagcgtagacg
>A/Victoria/583/2017 | EPI_ISL_278006 | A / H3N2
ggccccctcaaagccgaacgctcaccgtgcccagtgaggactgcagcgtagacg
>A/Victoria/208/2017 | EPI_ISL_291354 | A / H3N2
ggccccctcaaagccgaacgctcaccgtgcccagtgaggactgcagcgtagacg
>A/Perth/213/2017 | EPI_ISL_291363 | A / H3N2
ggccccctcaaagccgaacgctcaccgtgcccagtgaggactgcagcgtagacg
>A/Fiji/72/2017 | EPI_ISL_293798 | A / H3N2
ggccccctcaaagccgaacgctcaccgtgcccagtgaggactgcagcgtagacg
>A/Brisbane/1027/2017 | EPI_ISL_277889 | A / H3N2
ggccccctcaaagccgaacgctcaccgtgcccagtgaggactgcagcgtagacg
>A/Wellington/23/2017 | EPI_ISL_277895 | A / H3N2
ggccccctcaaagccgaacgctcaccgtgcccagtgaggactgcagcgtagacg
>A/Victoria/629/2017 | EPI_ISL_277930 | A / H3N2
ggccccctcaaagccgaacgctcaccgtgcccagtgaggactgcagcgtagacg
>A/Wellington/32/2017 | EPI_ISL_277949 | A / H3N2
ggccccctcaaagccgaacgctcaccgtgcccagtgaggactgcagcgtagacg
>A/Fiji/68/2017 | EPI_ISL_293795 | A / H3N2
ggccccctcaaagccgaacgctcaccgtgcccagtgaggactgcagcgtagacg
>A/Brisbane/116/2017 | EPI_ISL_277950 | A / H3N2
ggccccctcaaagccgaacgctcaccgtgcccagtgaggactgcagcgtagacg
>A/Victoria/545/2017 | EPI_ISL_277992 | A / H3N2
ggccccctcaaagccgaacgctcaccgtgcccagtgaggactgcagcgtagacg
>A/Sydney/147/2017 | EPI_ISL_282342 | A / H3N2
ggccccctcaaagccgaacgctcaccgtgcccagtgaggactgcagcgtagacg
>A/Victoria/1020/2017 | EPI_ISL_288907 | A / H3N2
ggccccctcaaagccgaacgctcaccgtgcccagtgaggactgcagcgtagacg
>A/Victoria/190/2017 | EPI_ISL_293780 | A / H3N2
ggccccctcaaagccgaacgctcaccgtgcccagtgaggactgcagcgtagacg
>A/Victoria/859/2017 | EPI_ISL_291326 | A / H3N2
ggccccctcaaagccgaacgctcaccgtgcccagtgaggactgcagcgtagacg
>A/Victoria/888/2017 | EPI_ISL_291361 | A / H3N2
ggccccctcaaagccgaacgctcaccgtgcccagtgaggactgcagcgtagacg
>A/Fiji/74/2017 | EPI_ISL_300395 | A / H3N2
ggccccctcaaagccgaacgctcaccgtgcccagtgaggactgcagcgtagacg
>A/Sydney/66/2017 | EPI_ISL_269412 | A / H3N2
ggccccctcaaagccgaacgctcaccgtgcccagtgaggactgcagcgtagacg
>A/Sydney/143/2017 | EPI_ISL_275263 | A / H3N2
ggccccctcaaagccgaacgctcaccgtgcccagtgaggactgcagcgtagacg
>A/Sydney/144/2017 | EPI_ISL_275264 | A / H3N2
ggccccctcaaagccgaacgctcaccgtgcccagtgaggactgcagcgtagacg
>A/Victoria/527/2017 | EPI_ISL_275269 | A / H3N2
ggccccctcaaagccgaacgctcaccgtgcccagtgaggactgcagcgtagacg
>A/Victoria/587/2017 | EPI_ISL_278007 | A / H3N2
ggccccctcaaagccgaacgctcaccgtgcccagtgaggactgcagcgtagacg
>A/Victoria/642/2017 | EPI_ISL_293767 | A / H3N2
ggccccctcaaagccgaacgctcaccgtgcccagtgaggactgcagcgtagacg
>A/South Australia/61/2017 | EPI_ISL_269424 | A / H3N2
ggccccctcaaagccgaacgctcaccgtgcccagtgaggactgcagcgtagacg
>A/Sydney/150/2017 | EPI_ISL_277321 | A / H3N2
ggccccctcaaagccgaacgctcaccgtgcccagtgaggactgcagcgtagacg
>A/Victoria/2039/2017 | EPI_ISL_277331 | A / H3N2
ggccccctcaaagccgaacgctcaccgtgcccagtgaggactgcagcgtagacg
>A/Sydney/99/2017 | EPI_ISL_271243 | A / H3N2
ggccccctcaaagccgaacgctcaccgtgcccagtgaggactgcagcgtagacg
>A/South Australia/102/2017 | EPI_ISL_271260 | A / H3N2
ggccccctcaaagccgaacgctcaccgtgcccagtgaggactgcagcgtagacg
>A/South Australia/129/2017 | EPI_ISL_271298 | A / H3N2
ggccccctcaaagccgaacgctcaccgtgcccagtgaggactgcagcgtagacg
>A/South Australia/203/2017 | EPI_ISL_277342 | A / H3N2
ggccccctcaaagccgaacactcaccgtgcccagtgaggactgcagcgtagacg
>A/South Australia/1017/2017 | EPI_ISL_278013 | A / H3N2
ggccccctcaaagccgaacactcaccgtgcccagtgaggactgcagcgtagacg
>A/South Australia/169/2017 | EPI_ISL_291369 | A / H3N2
ggccccctcaaagccgaacactcaccgtgcccagtgaggactgcagcgtagacg
>A/Victoria/47/2017 | EPI_ISL_277359 | A / H3N2
ggccccctcaaagccgaacgctcaccgtgcccagtgaggactgcagcgtagacg
>A/Victoria/212/2017 | EPI_ISL_293764 | A / H3N2
ggccccctcaaagccgaacgctcaccgtgcccagtgaggactgcagcgtagacg
>A/Perth/112/2017 | EPI_ISL_277555 | A / H3N2
ggccccctcaaagccgaacgctcaccgtgcccagtgaggactgcagcgtagacg
>A/Victoria/605/2017 | EPI_ISL_277601 | A / H3N2
ggccccctcaaagccgaacgctcaccgtgcccagtgaggactgcagcgtagacg
>A/Victoria/581/2017 | EPI_ISL_278004 | A / H3N2
ggccccctcaaagccgaacgctcaccgtgcccagtgaggactgcagcgtagacg
>A/Brisbane/50/2017 | EPI_ISL_271277 | A / H3N2
ggccccctcaaagccgaacgctcaccgtgcccagtgaggactgcagcgtagacg
>A/South Australia/128/2017 | EPI_ISL_271297 | A / H3N2
ggccccctcaaagccgaacgctcaccgtgcccagtgaggactgcagcgtagacg
>A/Canberra/34/2017 | EPI_ISL_277547 | A / H3N2
ggccccctcaaagccgaacgctcaccgtgcccagtgaggactgcagcgtagacg
>A/Canberra/36/2017 | EPI_ISL_277549 | A / H3N2
ggccccctcaaagccgaacgctcaccgtgcccagtgaggactgcagcgtagacg
>A/Canberra/35/2017 | EPI_ISL_277548 | A / H3N2
ggccccctcaaagccgaacgctcaccgtgcccagtgaggactgcagcgtagacg
>A/Brisbane/1022/2017 | EPI_ISL_277917 | A / H3N2
ggccccctcaaagccgaacactcaccgtgcccagtgaggactgcagcgtagacg
>A/South Australia/46/2017 | EPI_ISL_269392 | A / H3N2
ggccccctcaaagccgaacgctcaccgtgcccagtgaggactgcagcgtagacg
>A/South Auckland/35/2017 | EPI_ISL_271230 | A / H3N2
ggccccctcaaagccgaacgctcaccgtgcccagtgaggactgcagcgtagacg
>A/South Auckland/36/2017 | EPI_ISL_271231 | A / H3N2
ggccccctcaaagccgaacgctcaccgtgcccagtgaggactgcagcgtagacg
>A/South Auckland/45/2017 | EPI_ISL_271237 | A / H3N2
ggccccctcaaagccgaacgctcaccgtgcccagtgaggactgcagcgtagacg
>A/Bay Of Plenty/1/2017 | EPI_ISL_271238 | A / H3N2
ggccccctcaaagccgaacgctcaccgtgcccagtgaggactgcagcgtagacg
>A/Wellington/1/2017 | EPI_ISL_282341 | A / H3N2
ggccccctcaaagccgaacgctcaccgtgcccagtgaggactgcagcgtagacg
>A/South Auckland/41/2017 | EPI_ISL_271235 | A / H3N2
ggccccctcaaagccgaacgctcaccgtgcccagtgaggactgcagcgtagacg
>A/Victoria/2010/2017 | EPI_ISL_271305 | A / H3N2
ggccccctcaaagccgaacgctcaccgtgcccagtgaggactgcagcgtagacg
>A/Victoria/2014/2017 | EPI_ISL_271306 | A / H3N2
ggccccctcaaagccgaacgctcaccgtgcccagtgaggactgcagcgtagacg
>A/Victoria/2015/2017 | EPI_ISL_271307 | A / H3N2
ggccccctcaaagccgaacgctcaccgtgcccagtgaggactgcagcgtagacg
>A/Victoria/2017/2017 | EPI_ISL_271308 | A / H3N2
ggccccctcaaagccgaacgctcaccgtgcccagtgaggactgcagcgtagacg
>A/Sichuan-Chuanshan/11005/2017 | EPI_ISL_278540 | A / H3N2
ggccccctcaaagccgaacgctcaccgtgcccagtgaggactgcagcgtagacg
>A/Sichuan-Chuanshan/11005/2017 | EPI_ISL_278590 | A / H3N2
ggccccctcaaagccgaacgctcaccgtgcccagtgaggactgcagcgtagacg
>A/Hunan-Yanfeng/1478/2017 | EPI_ISL_278715 | A / H3N2
ggccccctcaaagccgaacgctcaccgtgcccagtgaggactgcagcgtagacg
>A/Hunan-Louxin/5100/2017 | EPI_ISL_278724 | A / H3N2
ggccccctcaaagccgaacgctcaccgtgcccagtgaggactgcagcgtagacg
>A/Bahia/307/2017 | EPI_ISL_300390 | A / H3N2
ggccccctcaaagccgaacgctcaccgtgcccagtgaggactgcagcgtagacg
>A/Victoria/500/2017 | EPI_ISL_275195 | A / H3N2
ggccccctcaaagccgaacgctcaccgtgcccagtgaggactgcagcgtagacg
>A/Nagasaki/14N013/2014 | EPI_ISL_176865 | A / H3N2
ggccccctcaaagccgaacgctcaccgtgcccagtgaggactgcagcgtagacg
>A/Catalonia/S4485/2012 | EPI_ISL_103319 | A / H3N2
ggccccctcaaagccgaacgctcaccgtgcccagtgaggactgcagcgtagacg
>A/CAMBODIA/74/2011 | EPI_ISL_118651 | A / H3N2
ggccccctcaaagccgaacgctcaccgtgcccagtgaggactgcagcgtagacg
>A/PERTH/508/2013 | EPI_ISL_151491 | A / H3N2
ggccccctcaaagccgaacgctcaccgtgcccagtgaggactgcagcgtagacg
>A/VICTORIA/657/2013 | EPI_ISL_161317 | A / H3N2
ggccccctcaaagccgaacgctcaccgtgcccagtgaggactgcagcgtagacg
>A/BRISBANE/193/2013 | EPI_ISL_161318 | A / H3N2
ggccccctcaaagccgaacgctcaccgtgcccagtgaggactgcagcgtagacg
>A/Tasmania/11/2014 | EPI_ISL_165590 | A / H3N2
ggccccctcaaagccgaacgctcaccgtgcccagtgaggactgcagcgtagacg
>A/SINGAPORE/GP1940/2013 | EPI_ISL_165922 | A / H3N2
ggccccctcaaagccgaacgctcaccgtgcccagtgaggactgcagcgtagacg
>A/SYDNEY/82/2014 | EPI_ISL_166033 | A / H3N2
ggccccctcaaagccgaacgctcaccgtgcccagtgaggactgcagcgtagacg
>A/SYDNEY/84/2014 | EPI_ISL_166037 | A / H3N2
ggccccctcaaagccgaacgctcaccgtgcccagtgaggactgcagcgtagacg
>A/CHRISTCHURCH/510/2014 | EPI_ISL_166128 | A / H3N2
ggccccctcaaagccgaacgctcaccgtgcccagtgaggactgcagcgtagacg
>A/SOUTH AUSTRALIA/24/2014 | EPI_ISL_166134 | A / H3N2
ggccccctcaaagccgaacgctcaccgtgcccagtgaggactgcagcgtagacg
>A/CAMBODIA/FSS28237/2014 | EPI_ISL_168891 | A / H3N2
ggccccctcaaagccgaacgctcaccgtgcccagtgaggactgcagcgtagacg
>A/CANBERRA/29/2014 | EPI_ISL_168896 | A / H3N2
ggccccctcaaagccgaacgctcaccgtgcccagtgaggactgcagcgtagacg
>A/SOUTH AUCKLAND/021/2014 | EPI_ISL_168913 | A / H3N2
ggccccctcaaagccgaacgctcaccgtgcccagtgaggactgcagcgtagacg
>A/TASMANIA/37/2014 | EPI_ISL_168933 | A / H3N2
ggccccctcaaagccgaacgctcaccgtgcccagtgaggactgcagcgtagacg
>A/WAIKATO/008/2014 | EPI_ISL_168945 | A / H3N2
ggccccctcaaagccgaacgctcaccgtgcccagtgaggactgcagcgtagacg
>A/WAIKATO/008/2014 | EPI_ISL_168946 | A / H3N2
ggccccctcaaagccgaacgctcaccgtgcccagtgaggactgcagcgtagacg
>A/Yunnan-Guandu/1892/2014 | EPI_ISL_169670 | A / H3N2
ggccccctcaaagccgaacgctcaccgtgcccagtgaggactgcagcgtagacg
>A/Xinjiang-Tianshan/11353/2014 | EPI_ISL_171907 | A / H3N2
ggccccctcaaagccgaacgctcaccgtgcccagtgaggactgcagcgtagacg
>A/Beijing-Huairou/12431/2014 | EPI_ISL_171926 | A / H3N2
ggccccctcaaagccgaacgctcaccgtgcccagtgaggactgcagcgtagacg
>A/Myanmar/14M039/2014 | EPI_ISL_173352 | A / H3N2
ggccccctcaaagccgaacgctcaccgtgcccagtgaggactgcagcgtagacg
>A/Myanmar/14M059/2014 | EPI_ISL_173353 | A / H3N2
ggccccctcaaagccgaacgctcaccgtgcccagtgaggactgcagcgtagacg
>A/Myanmar/14M122/2014 | EPI_ISL_173354 | A / H3N2
ggccccctcaaagccgaacgctcaccgtgcccagtgaggactgcagcgtagacg
>A/Myanmar/14M187/2014 | EPI_ISL_173355 | A / H3N2
ggccccctcaaagccgaacgctcaccgtgcccagtgaggactgcagcgtagacg
>A/Myanmar/14M240/2014 | EPI_ISL_173356 | A / H3N2
ggccccctcaaagccgaacgctcaccgtgcccagtgaggactgcagcgtagacg
>A/Myanmar/14M465/2014 | EPI_ISL_173358 | A / H3N2
ggccccctcaaagccgaacgctcaccgtgcccagtgaggactgcagcgtagacg
>A/Hunan-Yuhu/11001/2014 | EPI_ISL_178021 | A / H3N2
ggccccctcaaagccgaacgctcaccgtgcccagtgaggactgcagcgtagacg
>A/Cambodia/AD04410/2014 | EPI_ISL_192722 | A / H3N2
ggccccctcaaagccgaacgctcaccgtgcccagtgaggactgcagcgtagacg
>A/Cambodia/FSS28296/2014 | EPI_ISL_192724 | A / H3N2
ggccccctcaaagccgaacgctcaccgtgcccagtgaggactgcagcgtagacg
>A/Cambodia/Y1204310/2014 | EPI_ISL_192725 | A / H3N2
ggccccctcaaagccgaacgctcaccgtgcccagtgaggactgcagcgtagacg
>A/Vietnam/3/2014 | EPI_ISL_192829 | A / H3N2
ggccccctcaaagccgaacgctcaccgtgcccagtgaggactgcagcgtagacg
>A/Vietnam/4/2014 | EPI_ISL_192830 | A / H3N2
ggccccctcaaagccgaacgctcaccgtgcccagtgaggactgcagcgtagacg
>A/Vietnam/5/2014 | EPI_ISL_192831 | A / H3N2
ggccccctcaaagccgaacgctcaccgtgcccagtgaggactgcagcgtagacg
>A/Vietnam/7/2014 | EPI_ISL_192833 | A / H3N2
ggccccctcaaagccgaacgctcaccgtgcccagtgaggactgcagcgtagacg
>A/Shanghai-Hongkou/1792/2016 | EPI_ISL_242555 | A / H3N2
ggccccctcaaagccgaacgctcaccgtgcccagtgaggactgcagcgtagacg
>A/SOUTH AUSTRALIA/55/2014 | EPI_ISL_165592 | A / H3N2
ggccccctcaaagccgaacgctcaccgtgcccagtgaggactgcagcgtagacg
>A/SYDNEY/95/2014 | EPI_ISL_166034 | A / H3N2
ggccccctcaaagccgaacgctcaccgtgcccagtgaggactgcagcgtagacg
>A/SYDNEY/120/2014 | EPI_ISL_168929 | A / H3N2
ggccccctcaaagccgaacgctcaccgtgcccagtgaggactgcagcgtagacg
>A/MACAU/610289/2014 | EPI_ISL_166137 | A / H3N2
ggccccctcaaagccgaacgctcaccgtgcccagtgaggactgcagcgtagacg
>A/Uvurkhangai/1959/2014 | EPI_ISL_166141 | A / H3N2
ggccccctcaaagccgaacgctcaccgtgcccagtgaggactgcagcgtagacg
>A/Shanghai-Pudongxin/11396/2014 | EPI_ISL_168733 | A / H3N2
ggccccctcaaagccgaacgctcaccgtgcccagtgaggactgcagcgtagacg
>A/Beijing-Huairou/12209/2014 | EPI_ISL_169750 | A / H3N2
ggccccctcaaagccgaacgctcaccgtgcccagtgaggactgcagcgtagacg
>A/PHILIPPINES/6/2014 | EPI_ISL_168911 | A / H3N2
ggccccctcaaagccgaacgctcaccgtgcccagtgaggactgcagcgtagacg
>A/Shaanxi-Hanbin/1561/2014 | EPI_ISL_169673 | A / H3N2
ggccccctcaaagccgaacgctcaccgtgcccagtgaggactgcagcgtagacg
>A/Guizhou-Zhongshan/1975/2014 | EPI_ISL_171919 | A / H3N2
ggccccctcaaagccgaacgctcaccgtgcccagtgaggactgcagcgtagacg
>A/Henan-Xigong/11041/2014 | EPI_ISL_169683 | A / H3N2
ggccccctcaaagccgaacgctcaccgtgcccagtgaggactgcagcgtagacg
>A/Anhui-Qiaocheng/1137/2015 | EPI_ISL_178005 | A / H3N2
ggccccctcaaagccgaacgctcaccgtgcccagtgaggactgcagcgtagacg
>A/Beijing-Huairou/122/2015 | EPI_ISL_178006 | A / H3N2
ggccccctcaaagccgaacgctcaccgtgcccagtgaggactgcagcgtagacg
>A/Guangxi-Qixin/328/2016 | EPI_ISL_242425 | A / H3N2
ggccccctcaaagccgaacgctcaccgtgcccagtgaggactgcagcgtagacg
>A/Chongqing-Banan/1457/2014 | EPI_ISL_169727 | A / H3N2
ggccccctcaaagccgaacgctcaccgtgcccagtgaggactgcagcgtagacg
>A/Fujian-Gulou/11944/2014 | EPI_ISL_169734 | A / H3N2
ggccccctcaaagccgaacgctcaccgtgcccagtgaggactgcagcgtagacg
>A/Liaoning-Heping/1430/2014 | EPI_ISL_169749 | A / H3N2
ggccccctcaaagccgaacgctcaccgtgcccagtgaggactgcagcgtagacg
>A/Xinjiang-Tianshan/11347/2014 | EPI_ISL_171908 | A / H3N2
ggccccctcaaagccgaacgctcaccgtgcccagtgaggactgcagcgtagacg
>A/Shaanxi-Hanbin/1561/2014 | EPI_ISL_171909 | A / H3N2
ggccccctcaaagccgaacgctcaccgtgcccagtgaggactgcagcgtagacg
>A/Yunnan-Wenshan/1904/2014 | EPI_ISL_171913 | A / H3N2
ggccccctcaaagccgaacgctcaccgtgcccagtgaggactgcagcgtagacg
>A/Liaoning-Heping/1573/2014 | EPI_ISL_171915 | A / H3N2
ggccccctcaaagccgaacgctcaccgtgcccagtgaggactgcagcgtagacg
>A/Henan-Shihe/1562/2014 | EPI_ISL_171917 | A / H3N2
ggccccctcaaagccgaacgctcaccgtgcccagtgaggactgcagcgtagacg
>A/Tasmania/11/2014 | EPI_ISL_165591 | A / H3N2
ggccccctcaaagccgaacgctcaccgtgcccagtgaggactgcagcgtagacg
>A/Netherlands/398/2014 | EPI_ISL_239747 | A / H3N2
ggccccctcaaagccgaacgctcaccgtgcccagtgaggactgcagcgtagacg
>A/Hebei-Cixian/112/2015 | EPI_ISL_178017 | A / H3N2
ggccccctcaaagccgaacgctcaccgtgcccagtgaggactgcagcgtagacg
>A/Shaanxi-Wangyi/114/2015 | EPI_ISL_178031 | A / H3N2
ggccccctcaaagccgaacgctcaccgtgcccagtgaggactgcagcgtagacg
>A/Tianjin-Hexi/195/2015 | EPI_ISL_178032 | A / H3N2
ggccccctcaaagccgaacgctcaccgtgcccagtgaggactgcagcgtagacg
>A/Henan-Shihe/1212/2017 | EPI_ISL_270747 | A / H3N2
ggccccctcaaagccgaacgctcaccgtgcccagtgaggactgcagcgtagacg
>A/Guangdong-Maonan/1520/2017 | EPI_ISL_278549 | A / H3N2
ggccccctcaaagccgaacgctcaccgtgcccagtgaggactgcagcgtagacg
>A/Anhui-Xiangshan/1381/2017 | EPI_ISL_278711 | A / H3N2
ggccccctcaaagccgaacgctcaccgtgcccagtgaggactgcagcgtagacg
>A/Myanmar/14M391/2014 | EPI_ISL_173357 | A / H3N2
ggccccctcaaagccgaacgctcaccgtgcccagtgaggactgcagcgtagacg
>A/Heilongjiang-Nangang/1539/2014 | EPI_ISL_169666 | A / H3N2
ggccccctcaaagccgaacgctcaccgtgcccagtgaggactgcagcgtagacg
>A/Jilin-Nanguan/1549/2014 | EPI_ISL_171910 | A / H3N2
ggccccctcaaagccgaacgctcaccgtgcccagtgaggactgcagcgtagacg
>A/Henan-Longting/1481/2014 | EPI_ISL_169667 | A / H3N2
ggccccctcaaagccgaacgctcaccgtgcccagtgaggactgcagcgtagacg
>A/Yunnan-Wenshan/1904/2014 | EPI_ISL_169668 | A / H3N2
ggccccctcaaagccgaacgctcaccgtgcccagtgaggactgcagcgtagacg
>A/Shanghai-Minxing/11021/2014 | EPI_ISL_171928 | A / H3N2
ggccccctcaaagccgaacgctcaccgtgcccagtgaggactgcagcgtagacg
>A/Shaanxi-Beilin/11370/2014 | EPI_ISL_169677 | A / H3N2
ggccccctcaaagccgaacgctcaccgtgcccagtgaggactgcagcgtagacg
>A/Beijing-Huairou/11787/2014 | EPI_ISL_169736 | A / H3N2
ggccccctcaaagccgaacgctcaccgtgcccagtgaggactgcagcgtagacg
>A/Yunnan-Guandu/1846/2014 | EPI_ISL_171911 | A / H3N2
ggccccctcaaagccgaacgctcaccgtgcccagtgaggactgcagcgtagacg
>A/Anhui-Baohe/122/2015 | EPI_ISL_178004 | A / H3N2
ggccccctcaaagccgaacgctcaccgtgcccagtgaggactgcagcgtagacg
>A/Zhejiang-Yongkang/1779/2016 | EPI_ISL_242560 | A / H3N2
ggccccctcaaagccgaacgctcaccgtgcccagtgaggactgcagcgtagacg
>A/Zhejiang-Yongkang/1879/2016 | EPI_ISL_242562 | A / H3N2
ggccccctcaaagccgaacgctcaccgtgcccagtgaggactgcagcgtagacg
>A/Brisbane/1/2017 | EPI_ISL_246676 | A / H3N2
ggccccctcaaagccgaacgctcaccgtgcccagtgaggactgcagcgtagacg
>A/Brisbane/4/2017 | EPI_ISL_269254 | A / H3N2
ggccccctcaaagccgaacgctcaccgtgcccagtgaggactgcagcgtagacg
>A/Brisbane/13/2017 | EPI_ISL_269265 | A / H3N2
ggccccctcaaagccgaacgctcaccgtgcccagtgaggactgcagcgtagacg
>A/South Australia/48/2017 | EPI_ISL_269389 | A / H3N2
ggccccctcaaagccgaacgctcaccgtgcccagtgaggactgcagcgtagacg
>A/Newcastle/53/2017 | EPI_ISL_269465 | A / H3N2
ggccccctcaaagccgaacgctcaccgtgcccagtgaggactgcagcgtagacg
>A/Brisbane/13/2017 | EPI_ISL_275282 | A / H3N2
ggccccctcaaagccgaacgctcaccgtgcccagtgaggactgcagcgtagacg
>A/Newcastle/39/2017 | EPI_ISL_275546 | A / H3N2
ggccccctcaaagccgaacgctcaccgtgcccagtgaggactgcagcgtagacg
>A/Newcastle/78/2017 | EPI_ISL_275190 | A / H3N2
ggccccctcaaagccgaacgctcaccgtgcccagtgaggactgcagcgtagacg
>A/SYDNEY/85/2014 | EPI_ISL_166038 | A / H3N2
ggccccctcaaagccgaacgctcaccgtgcccagtgaggactgcagcgtagacg
>A/Sichuan-Gaoxin/1192/2014 | EPI_ISL_169744 | A / H3N2
ggccccctcaaagccgaacgctcaccgtgcccagtgaggactgcagcgtagacg
>A/Jilin-Dongchang/1557/2014 | EPI_ISL_171922 | A / H3N2
ggccccctcaaagccgaacgctcaccgtgcccagtgaggactgcagcgtagacg
>A/Vietnam/2/2014 | EPI_ISL_192828 | A / H3N2
ggccccctcaaagccgaacgctcaccgtgcccagtgaggactgcagcgtagacg
>A/Newcastle/38/2017 | EPI_ISL_269464 | A / H3N2
ggccccctcaaagccgaacgctcaccgtgcccagtgaggactgcagcgtagacg
>A/Newcastle/77/2017 | EPI_ISL_275189 | A / H3N2
ggccccctcaaagccgaacgctcaccgtgcccagtgaggactgcagcgtagacg
>A/Newcastle/93/2017 | EPI_ISL_277553 | A / H3N2
ggccccctcaaagccgaacgctcaccgtgcccagtgaggactgcagcgtagacg
>A/AUCKLAND/6/2014 | EPI_ISL_168957 | A / H3N2
ggccccctcaaagccgaacgctcaccgtgcccagtgaggactgcagcgtagacg
>A/Beijing-Xicheng/13100/2014 | EPI_ISL_169739 | A / H3N2
ggccccctcaaagccgaacgctcaccgtgcccagtgaggactgcagcgtagacg
>A/Cambodia/AD04526/2014 | EPI_ISL_192723 | A / H3N2
ggccccctcaaagccgaacgctcaccgtgcccagtgaggactgcagcgtagacg
>A/Sri Lanka/58/2014 | EPI_ISL_192762 | A / H3N2
ggccccctcaaagccgaacgctcaccgtgcccagtgaggactgcagcgtagacg
>A/London/16U833659-18_S18_L001/2016 | EPI_ISL_274811 | A / H3N2
ggccccctcaaagccgaacgctcaccgtgcccagtgaggactgcagcgtagacg
>A/Connecticut/Flu037/2012 | EPI_ISL_166635 | A / H3N2
ggccccctcaaagccgaacgctcaccgtgcccagtgaggactgcagcgtagacg
>A/Connecticut/Flu038/2012 | EPI_ISL_166628 | A / H3N2
ggccccctcaaagccgaacgctcaccgtgcccagtgaggactgcagcgtagacg
>A/Perth/213/2016 | EPI_ISL_249275 | A / H3N2
ggccccctcaaagccgaacgctcaccgtgcccagtgaggactgcagcgtagacg
>A/Hubei-Hongshan/1670/2014 | EPI_ISL_169751 | A / H3N2
ggccccctcaaagccgaacgctcaccgtgcccagtgaggactgcagcgtagacg
>A/Vietnam/6/2014 | EPI_ISL_192832 | A / H3N2
ggccccctcaaagccgaacgctcaccgtgcccagtgaggactgcagcgtagacg
>A/Connecticut/Flu090/2013 | EPI_ISL_202148 | A / H3N2
ggccccctcaaagccgaacgctcaccgtgcccagtgaggactgcagcgtagacg
>A/Connecticut/Flu141/2013 | EPI_ISL_202134 | A / H3N2
ggccccctcaaagccgaacgctcaccgtgcccagtgaggactgcagcgtagacg
>A/Singapore/H2013.721a/2013 | EPI_ISL_209156 | A / H3N2
ggccccctcaaagccgaacgctcaccgtgcccagtgaggactgcagcgtagacg
>A/Singapore/H2013.721d/2013 | EPI_ISL_209157 | A / H3N2
ggccccctcaaagccgaacgctcaccgtgcccagtgaggactgcagcgtagacg
>A/Singapore/H2013.721f/2013 | EPI_ISL_209158 | A / H3N2
ggccccctcaaagccgaacgctcaccgtgcccagtgaggactgcagcgtagacg
>A/Singapore/H2013.729/2013 | EPI_ISL_209159 | A / H3N2
ggccccctcaaagccgaacgctcaccgtgcccagtgaggactgcagcgtagacg
>A/Quarai/LACENRS-3508/2013 | EPI_ISL_263164 | A / H3N2
ggccccctcaaagccgaacgctcaccgtgcccagtgaggactgcagcgtagacg
>A/Passo Fundo/LACENRS-1533/2013 | EPI_ISL_263271 | A / H3N2
ggccccctcaaagccgaacgctcaccgtgcccagtgaggactgcagcgtagacg
>A/Perth/19/2015 | EPI_ISL_192740 | A / H3N2
ggccccctcaaagccgaacgctcaccgtgcccagtgaggactgcagcgtagacg
>A/Tasmania/24/2015 | EPI_ISL_194541 | A / H3N2
ggccccctcaaagccgaacgctcaccgtgcccagtgaggactgcagcgtagacg
>A/Victoria/511/2015 | EPI_ISL_194550 | A / H3N2
ggccccctcaaagccgaacgctcaccgtgcccagtgaggactgcagcgtagacg
>A/Victoria/525/2015 | EPI_ISL_198005 | A / H3N2
ggccccctcaaagccgaacgctcaccgtgcccagtgaggactgcagcgtagacg
>A/Victoria/530/2015 | EPI_ISL_198008 | A / H3N2
ggccccctcaaagccgaacgctcaccgtgcccagtgaggactgcagcgtagacg
>A/Victoria/27/2015 | EPI_ISL_202595 | A / H3N2
ggccccctcaaagccgaacgctcaccgtgcccagtgaggactgcagcgtagacg
>A/Victoria/29/2015 | EPI_ISL_202597 | A / H3N2
ggccccctcaaagccgaacgctcaccgtgcccagtgaggactgcagcgtagacg
>A/Victoria/508/2015 | EPI_ISL_194549 | A / H3N2
ggccccctcaaagccgaacgctcaccgtgcccagtgaggactgcagcgtagacg
>A/Victoria/516/2015 | EPI_ISL_197998 | A / H3N2
ggccccctcaaagccgaacgctcaccgtgcccagtgaggactgcagcgtagacg
>A/Victoria/18/2015 | EPI_ISL_202589 | A / H3N2
ggccccctcaaagccgaacgctcaccgtgcccagtgaggactgcagcgtagacg
>A/Tasmania/1002/2015 | EPI_ISL_197987 | A / H3N2
ggccccctcaaagccgaacgctcaccgtgcccagtgaggactgcagcgtagacg
>A/Victoria/35/2015 | EPI_ISL_202631 | A / H3N2
ggccccctcaaagccgaacgctcaccgtgcccagtgaggactgcagcgtagacg
>A/Canberra/24/2015 | EPI_ISL_197981 | A / H3N2
ggccccctcaaagccgaacgctcaccgtgcccagtgaggactgcagcgtagacg
>A/Goroka/06/2015 | EPI_ISL_202443 | A / H3N2
ggccccctcaaagccgaacgctcaccgtgcccagtgaggactgcagcgtagacg
>A/Goroka/17/2015 | EPI_ISL_202446 | A / H3N2
ggccccctcaaagccgaacgctcaccgtgcccagtgaggactgcagcgtagacg
>A/Goroka/09/2015 | EPI_ISL_202444 | A / H3N2
ggccccctcaaagccgaacgctcaccgtgcccagtgaggactgcagcgtagacg
>A/Goroka/15/2015 | EPI_ISL_202445 | A / H3N2
ggccccctcaaagccgaacgctcaccgtgcccagtgaggactgcagcgtagacg
>A/Sydney/1023/2015 | EPI_ISL_202626 | A / H3N2
ggccccctcaaagccgaacgctcaccgtgcccagtgaggactgcagcgtagacg
>A/Newcastle/43/2016 | EPI_ISL_233224 | A / H3N2
ggccccctcaaagccgaacgctcaccgtgcccagtgaggactgcagcgtagacg
>A/Sydney/95/2016 | EPI_ISL_233272 | A / H3N2
ggccccctcaaagccgaacgctcaccgtgcccagtgaggactgcagcgtagacg
>A/Newcastle/48/2016 | EPI_ISL_255496 | A / H3N2
ggccccctcaaagccgaacgctcaccgtgcccagtgaggactgcagcgtagacg
>A/Beijing-Xicheng/12534/2016 | EPI_ISL_242554 | A / H3N2
ggccccctcaaagccgaacgctcaccgtgcccagtgaggactgcagcgtagacg
>A/Kaliningrad/RII449S/2016 | EPI_ISL_242614 | A / H3N2
ggccccctcaaagccgaacgctcaccgtgcccagtgaggactgcagcgtagacg
>A/Tasmania/219/2016 | EPI_ISL_275564 | A / H3N2
ggccccctcaaagccgaacgctcaccgtgcccagtgaggactgcagcgtagacg
>A/Irkutsk/RII895S/2016 | EPI_ISL_242622 | A / H3N2
ggccccctcaaagccgaacgctcaccgtgcccagtgaggactgcagcgtagacg
>A/South Auckland/68/2016 | EPI_ISL_244024 | A / H3N2
ggccccctcaaagccgaacgctcaccgtgcccagtgaggactgcagcgtagacg
>A/Victoria/619/2017 | EPI_ISL_277604 | A / H3N2
ggccccctcaaagccgaacgctcaccgtgcccagtgaggactgcagcgtagacg
>A/Singapore/GP2149/2017 | EPI_ISL_299646 | A / H3N2
ggccccctcaaagccgaacgctcaccgtgcccagtgaggactgcagcgtagacg
>A/Sri Lanka/87/2017 | EPI_ISL_299647 | A / H3N2
ggccccctcaaagccgaacgctcaccgtgcccagtgaggactgcagcgtagacg
>A/Sri Lanka/85/2017 | EPI_ISL_299650 | A / H3N2
ggccccctcaaagccgaacgctcaccgtgcccagtgaggactgcagcgtagacg
>A/Sri Lanka/98/2017 | EPI_ISL_299657 | A / H3N2
ggccccctcaaagccgaacgctcaccgtgcccagtgaggactgcagcgtagacg
>A/South Australia/75/2017 | EPI_ISL_269441 | A / H3N2
ggccccctcaaagccgaacgctcaccgtgcccagtgaggactgcagcgtagacg
>A/South Australia/81/2017 | EPI_ISL_269445 | A / H3N2
ggccccctcaaagccgaacgctcaccgtgcccagtgaggactgcagcgtagacg
>A/Sydney/1030/2017 | EPI_ISL_277566 | A / H3N2
ggccccctcaaagccgaacgctcaccgtgcccagtgaggactgcagcgtagacg
>A/Tasmania/10/2017 | EPI_ISL_277574 | A / H3N2
ggccccctcaaagccgaacgctcaccgtgcccagtgaggactgcagcgtagacg
>A/Tasmania/12/2017 | EPI_ISL_277577 | A / H3N2
ggccccctcaaagccgaacgctcaccgtgcccagtgaggactgcagcgtagacg
>A/Tasmania/15/2017 | EPI_ISL_277579 | A / H3N2
ggccccctcaaagccgaacgctcaccgtgcccagtgaggactgcagcgtagacg
>A/Victoria/2055/2017 | EPI_ISL_277589 | A / H3N2
ggccccctcaaagccgaacgctcaccgtgcccagtgaggactgcagcgtagacg
>A/Wellington/47/2017 | EPI_ISL_277617 | A / H3N2
ggccccctcaaagccgaacgctcaccgtgcccagtgaggactgcagcgtagacg
>A/Sydney/1057/2017 | EPI_ISL_277899 | A / H3N2
ggccccctcaaagccgaacgctcaccgtgcccagtgaggactgcagcgtagacg
>A/Sydney/1062/2017 | EPI_ISL_277901 | A / H3N2
ggccccctcaaagccgaacgctcaccgtgcccagtgaggactgcagcgtagacg
>A/Tasmania/33/2017 | EPI_ISL_277985 | A / H3N2
ggccccctcaaagccgaacgctcaccgtgcccagtgaggactgcagcgtagacg
>A/Victoria/871/2017 | EPI_ISL_291353 | A / H3N2
ggccccctcaaagccgaacgctcaccgtgcccagtgaggactgcagcgtagacg
>A/Townsville/18/2017 | EPI_ISL_299661 | A / H3N2
ggccccctcaaagccgaacgctcaccgtgcccagtgaggactgcagcgtagacg
>A/Cambodia/B1025417/2017 | EPI_ISL_299668 | A / H3N2
ggccccctcaaagccgaacgctcaccgtgcccagtgaggactgcagcgtagacg
>A/Sakonnakhon/290/2017 | EPI_ISL_299691 | A / H3N2
ggccccctcaaagccgaacgctcaccgtgcccagtgaggactgcagcgtagacg
>A/Sydney/1060/2017 | EPI_ISL_277900 | A / H3N2
ggccccctcaaagccgaacgctcaccgtgcccagtgaggactgcagcgtagacg
>A/Naknon Si Thammarat/2361/2017 | EPI_ISL_299644 | A / H3N2
ggccccctcaaagccgaacgctcaccgtgcccagtgaggactgcagcgtagacg
>A/Cambodia/B100517/2017 | EPI_ISL_299667 | A / H3N2
ggccccctcaaagccgaacgctcaccgtgcccagtgaggactgcagcgtagacg
>A/Brisbane/125/2017 | EPI_ISL_277955 | A / H3N2
ggccccctcaaagccgaacgctcaccgtgcccagtgaggactgcagcgtagacg
>A/Fiji/71/2017 | EPI_ISL_299688 | A / H3N2
ggccccctcaaagccgaacgctcaccgtgcccagtgaggactgcagcgtagacg
>A/Lopburi/346/2017 | EPI_ISL_299692 | A / H3N2
ggccccctcaaagccgaacgctcaccgtgcccagtgaggactgcagcgtagacg
>A/Tasmania/38/2017 | EPI_ISL_277362 | A / H3N2
ggccccctcaaagccgaacgctcaccgtgcccagtgaggactgcagcgtagacg
>A/Tasmania/1000/2017 | EPI_ISL_277575 | A / H3N2
ggccccctcaaagccgaacgctcaccgtgcccagtgaggactgcagcgtagacg
>A/South Australia/254/2017 | EPI_ISL_291344 | A / H3N2
ggccccctcaaagccgaacgctcaccgtgcccagtgaggactgcagcgtagacg
>A/Perth/96/2016 | EPI_ISL_249253 | A / H3N2
ggccccctcaaagccgaacgctcaccgtgcccagtgaggactgcagcgtagacg
>A/Brisbane/10/2017 | EPI_ISL_269351 | A / H3N2
ggccccctcaaagccgaacgctcaccgtgcccagtgaggactgcagcgtagacg
>A/South Australia/91/2017 | EPI_ISL_271255 | A / H3N2
ggccccctcaaagccgaacgctcaccgtgcccagtgaggactgcagcgtagacg
>A/South Australia/110/2017 | EPI_ISL_271265 | A / H3N2
ggccccctcaaagccgaacgctcaccgtgcccagtgaggactgcagcgtagacg
>A/Sydney/164/2017 | EPI_ISL_277927 | A / H3N2
ggccccctcaaagccgaacgctcaccgtgcccagtgaggactgcagcgtagacg
>A/Victoria/2062/2017 | EPI_ISL_277973 | A / H3N2
ggccccctcaaagccgaacgctcaccgtgcccagtgaggactgcagcgtagacg
>A/Hunan-Xinhua/523/2017 | EPI_ISL_278539 | A / H3N2
ggccccctcaaagccgaacgctcaccgtgcccagtgaggactgcagcgtagacg
>A/Guangdong-Pengjiang/1707/2017 | EPI_ISL_278541 | A / H3N2
ggccccctcaaagccgaacgctcaccgtgcccagtgaggactgcagcgtagacg
>A/Guangdong-Pengjiang/1707/2017 | EPI_ISL_278635 | A / H3N2
ggccccctcaaagccgaacgctcaccgtgcccagtgaggactgcagcgtagacg
>A/Perth/317/2017 | EPI_ISL_293809 | A / H3N2
ggccccctcaaagccgaacgctcaccgtgcccagtgaggactgcagcgtagacg
>A/Sri Lanka/90/2017 | EPI_ISL_299649 | A / H3N2
ggccccctcaaagccgaacgctcaccgtgcccagtgaggactgcagcgtagacg
>A/Sri Lanka/97/2017 | EPI_ISL_299656 | A / H3N2
ggccccctcaaagccgaacgctcaccgtgcccagtgaggactgcagcgtagacg
>A/South Australia/70/2017 | EPI_ISL_269432 | A / H3N2
ggccccctcaaagccgaacgctcaccgtgcccagtgaggactgcagcgtagacg
>A/South Auckland/26/2017 | EPI_ISL_269460 | A / H3N2
ggccccctcaaagccgaacgctcaccgtgcccagtgaggactgcagcgtagacg
>A/South Auckland/30/2017 | EPI_ISL_269462 | A / H3N2
ggccccctcaaagccgaacgctcaccgtgcccagtgaggactgcagcgtagacg
>A/South Australia/121/2017 | EPI_ISL_271290 | A / H3N2
ggccccctcaaagccgaacgctcaccgtgcccagtgaggactgcagcgtagacg
>A/South Australia/125/2017 | EPI_ISL_271294 | A / H3N2
ggccccctcaaagccgaacgctcaccgtgcccagtgaggactgcagcgtagacg
>A/Brisbane/53/2017 | EPI_ISL_274944 | A / H3N2
ggccccctcaaagccgaacgctcaccgtgcccagtgaggactgcagcgtagacg
>A/Victoria/504/2017 | EPI_ISL_275197 | A / H3N2
ggccccctcaaagccgaacgctcaccgtgcccagtgaggactgcagcgtagacg
>A/Newcastle/54/2017 | EPI_ISL_275203 | A / H3N2
ggccccctcaaagccgaacgctcaccgtgcccagtgaggactgcagcgtagacg
>A/Newcastle/87/2017 | EPI_ISL_275213 | A / H3N2
ggccccctcaaagccgaacgctcaccgtgcccagtgaggactgcagcgtagacg
>A/Victoria/519/2017 | EPI_ISL_275250 | A / H3N2
ggccccctcaaagccgaacgctcaccgtgcccagtgaggactgcagcgtagacg
>A/Victoria/537/2017 | EPI_ISL_275255 | A / H3N2
ggccccctcaaagccgaacgctcaccgtgcccagtgaggactgcagcgtagacg
>A/Victoria/513/2017 | EPI_ISL_275266 | A / H3N2
ggccccctcaaagccgaacgctcaccgtgcccagtgaggactgcagcgtagacg
>A/Victoria/522/2017 | EPI_ISL_275268 | A / H3N2
ggccccctcaaagccgaacgctcaccgtgcccagtgaggactgcagcgtagacg
>A/Sydney/1013/2017 | EPI_ISL_277305 | A / H3N2
ggccccctcaaagccgaacgctcaccgtgcccagtgaggactgcagcgtagacg
>A/Tasmania/17/2017 | EPI_ISL_277335 | A / H3N2
ggccccctcaaagccgaacgctcaccgtgcccagtgaggactgcagcgtagacg
>A/Victoria/56/2017 | EPI_ISL_277361 | A / H3N2
ggccccctcaaagccgaacgctcaccgtgcccagtgaggactgcagcgtagacg
>A/Perth/110/2017 | EPI_ISL_277364 | A / H3N2
ggccccctcaaagccgaacgctcaccgtgcccagtgaggactgcagcgtagacg
>A/Townsville/1006/2017 | EPI_ISL_277890 | A / H3N2
ggccccctcaaagccgaacgctcaccgtgcccagtgaggactgcagcgtagacg
>A/Sydney/1049/2017 | EPI_ISL_277898 | A / H3N2
ggccccctcaaagccgaacgctcaccgtgcccagtgaggactgcagcgtagacg
>A/Victoria/626/2017 | EPI_ISL_277929 | A / H3N2
ggccccctcaaagccgaacgctcaccgtgcccagtgaggactgcagcgtagacg
>A/Victoria/631/2017 | EPI_ISL_277931 | A / H3N2
ggccccctcaaagccgaacgctcaccgtgcccagtgaggactgcagcgtagacg
>A/Wellington/27/2017 | EPI_ISL_277947 | A / H3N2
ggccccctcaaagccgaacgctcaccgtgcccagtgaggactgcagcgtagacg
>A/Tasmania/30/2017 | EPI_ISL_278009 | A / H3N2
ggccccctcaaagccgaacgctcaccgtgcccagtgaggactgcagcgtagacg
>A/Guangdong-Chancheng/1618/2017 | EPI_ISL_278548 | A / H3N2
ggccccctcaaagccgaacgctcaccgtgcccagtgaggactgcagcgtagacg
>A/Shanghai-Pudongxin/1987/2017 | EPI_ISL_278732 | A / H3N2
ggccccctcaaagccgaacgctcaccgtgcccagtgaggactgcagcgtagacg
>A/Victoria/621/2017 | EPI_ISL_282626 | A / H3N2
ggccccctcaaagccgaacgctcaccgtgcccagtgaggactgcagcgtagacg
>A/Hubei-Maojian/11402/2017 | EPI_ISL_288679 | A / H3N2
ggccccctcaaagccgaacgctcaccgtgcccagtgaggactgcagcgtagacg
>A/Astrakhan/32/2017 | EPI_ISL_287574 | A / H3N2
ggccccctcaaagccgaacgctcaccgtgcccagtgaggactgcagcgtagacg
>A/Sydney/1120/2017 | EPI_ISL_288903 | A / H3N2
ggccccctcaaagccgaacgctcaccgtgcccagtgaggactgcagcgtagacg
>A/Victoria/1021/2017 | EPI_ISL_288914 | A / H3N2
ggccccctcaaagccgaacgctcaccgtgcccagtgaggactgcagcgtagacg
>A/Victoria/686/2017 | EPI_ISL_291270 | A / H3N2
ggccccctcaaagccgaacgctcaccgtgcccagtgaggactgcagcgtagacg
>A/Victoria/842/2017 | EPI_ISL_291309 | A / H3N2
ggccccctcaaagccgaacgctcaccgtgcccagtgaggactgcagcgtagacg
>A/Victoria/870/2017 | EPI_ISL_291317 | A / H3N2
ggccccctcaaagccgaacgctcaccgtgcccagtgaggactgcagcgtagacg
>A/Victoria/853/2017 | EPI_ISL_291321 | A / H3N2
ggccccctcaaagccgaacgctcaccgtgcccagtgaggactgcagcgtagacg
>A/Victoria/861/2017 | EPI_ISL_291327 | A / H3N2
ggccccctcaaagccgaacgctcaccgtgcccagtgaggactgcagcgtagacg
>A/Perth/303/2017 | EPI_ISL_291367 | A / H3N2
ggccccctcaaagccgaacgctcaccgtgcccagtgaggactgcagcgtagacg
>A/Victoria/206/2017 | EPI_ISL_293763 | A / H3N2
ggccccctcaaagccgaacgctcaccgtgcccagtgaggactgcagcgtagacg
>A/Perth/322/2017 | EPI_ISL_293810 | A / H3N2
ggccccctcaaagccgaacgctcaccgtgcccagtgaggactgcagcgtagacg
>A/Perth/330/2017 | EPI_ISL_293833 | A / H3N2
ggccccctcaaagccgaacgctcaccgtgcccagtgaggactgcagcgtagacg
>A/Astrakhan/32/2017 | EPI_ISL_297717 | A / H3N2
ggccccctcaaagccgaacgctcaccgtgcccagtgaggactgcagcgtagacg
>A/Cambodia/36625/2017 | EPI_ISL_299673 | A / H3N2
ggccccctcaaagccgaacgctcaccgtgcccagtgaggactgcagcgtagacg
>A/Canberra/6/2017 | EPI_ISL_269448 | A / H3N2
ggccccctcaaagccgaacgctcaccgtgcccagtgaggactgcagcgtagacg
>A/Chanthaburi/36/2017 | EPI_ISL_274948 | A / H3N2
ggccccctcaaagccgaacgctcaccgtgcccagtgaggactgcagcgtagacg
>A/Perth/86/2017 | EPI_ISL_275193 | A / H3N2
ggccccctcaaagccgaacgctcaccgtgcccagtgaggactgcagcgtagacg
>A/Victoria/566/2017 | EPI_ISL_277988 | A / H3N2
ggccccctcaaagccgaacgctcaccgtgcccagtgaggactgcagcgtagacg
>A/Victoria/547/2017 | EPI_ISL_277994 | A / H3N2
ggccccctcaaagccgaacgctcaccgtgcccagtgaggactgcagcgtagacg
>A/Chongqing-Yuzhong/361/2017 | EPI_ISL_278710 | A / H3N2
ggccccctcaaagccgaacgctcaccgtgcccagtgaggactgcagcgtagacg
>A/Moscow/2/2018 | EPI_ISL_297737 | A / H3N2
ggccccctcaaagccgaacgctcaccgtgcccagtgaggactgcagcgtagacg
>A/Victoria/505/2017 | EPI_ISL_275198 | A / H3N2
ggccccctcaaagccgaacgctcaccgtgcccagtgaggactgcagcgtagacg
>A/Victoria/530/2017 | EPI_ISL_277981 | A / H3N2
ggccccctcaaagccgaacgctcaccgtgcccagtgaggactgcagcgtagacg
>A/Townsville/1002/2017 | EPI_ISL_275225 | A / H3N2
ggccccctcaaagccgaacgctcaccgtgcccagtgaggactgcagcgtagacg
>A/Victoria/2500/2017 | EPI_ISL_275244 | A / H3N2
ggccccctcaaagccgaacgctcaccgtgcccagtgaggactgcagcgtagacg
>A/Victoria/58/2017 | EPI_ISL_277340 | A / H3N2
ggccccctcaaagccgaacgctcaccgtgcccagtgaggactgcagcgtagacg
>A/Canberra/1001/2017 | EPI_ISL_277912 | A / H3N2
ggccccctcaaagccgaacgctcaccgtgcccagtgaggactgcagcgtagacg
>A/Victoria/643/2017 | EPI_ISL_277935 | A / H3N2
ggccccctcaaagccgaacgctcaccgtgcccagtgaggactgcagcgtagacg
>A/Tasmania/50/2017 | EPI_ISL_277962 | A / H3N2
ggccccctcaaagccgaacgctcaccgtgcccagtgaggactgcagcgtagacg
>A/Tasmania/54/2017 | EPI_ISL_277963 | A / H3N2
ggccccctcaaagccgaacgctcaccgtgcccagtgaggactgcagcgtagacg
>A/Victoria/845/2017 | EPI_ISL_291311 | A / H3N2
ggccccctcaaagccgaacgctcaccgtgcccagtgaggactgcagcgtagacg
>A/Victoria/852/2017 | EPI_ISL_291313 | A / H3N2
ggccccctcaaagccgaacgctcaccgtgcccagtgaggactgcagcgtagacg
>A/Victoria/830/2017 | EPI_ISL_291319 | A / H3N2
ggccccctcaaagccgaacgctcaccgtgcccagtgaggactgcagcgtagacg
>A/Victoria/858/2017 | EPI_ISL_291324 | A / H3N2
ggccccctcaaagccgaacgctcaccgtgcccagtgaggactgcagcgtagacg
>A/Canberra/73/2017 | EPI_ISL_291349 | A / H3N2
ggccccctcaaagccgaacgctcaccgtgcccagtgaggactgcagcgtagacg
>A/Brisbane/1096/2017 | EPI_ISL_293805 | A / H3N2
ggccccctcaaagccgaacgctcaccgtgcccagtgaggactgcagcgtagacg
>A/Perth/329/2017 | EPI_ISL_293832 | A / H3N2
ggccccctcaaagccgaacgctcaccgtgcccagtgaggactgcagcgtagacg
>A/Cambodia/35442/2017 | EPI_ISL_299671 | A / H3N2
ggccccctcaaagccgaacgctcaccgtgcccagtgaggactgcagcgtagacg
>A/Sydney/145/2017 | EPI_ISL_275265 | A / H3N2
ggccccctcaaagccgaacgctcaccgtgcccagtgaggactgcagcgtagacg
>A/Victoria/531/2017 | EPI_ISL_275271 | A / H3N2
ggccccctcaaagccgaacgctcaccgtgcccagtgaggactgcagcgtagacg
>A/Christchurch/502/2017 | EPI_ISL_277307 | A / H3N2
ggccccctcaaagccgaacgctcaccgtgcccagtgaggactgcagcgtagacg
>A/Tasmania/23/2017 | EPI_ISL_277348 | A / H3N2
ggccccctcaaagccgaacgctcaccgtgcccagtgaggactgcagcgtagacg
>A/Tasmania/26/2017 | EPI_ISL_277350 | A / H3N2
ggccccctcaaagccgaacgctcaccgtgcccagtgaggactgcagcgtagacg
>A/Tasmania/48/2017 | EPI_ISL_277960 | A / H3N2
ggccccctcaaagccgaacgctcaccgtgcccagtgaggactgcagcgtagacg
>A/Tasmania/62/2017 | EPI_ISL_293758 | A / H3N2
ggccccctcaaagccgaacgctcaccgtgcccagtgaggactgcagcgtagacg
>A/Tasmania/64/2017 | EPI_ISL_293760 | A / H3N2
ggccccctcaaagccgaacgctcaccgtgcccagtgaggactgcagcgtagacg
>A/Victoria/205/2017 | EPI_ISL_293762 | A / H3N2
ggccccctcaaagccgaacgctcaccgtgcccagtgaggactgcagcgtagacg
>A/Victoria/185/2017 | EPI_ISL_293778 | A / H3N2
ggccccctcaaagccgaacgctcaccgtgcccagtgaggactgcagcgtagacg
>A/South Australia/261/2017 | EPI_ISL_293783 | A / H3N2
ggccccctcaaagccgaacgctcaccgtgcccagtgaggactgcagcgtagacg
>A/Brisbane/1099/2017 | EPI_ISL_299694 | A / H3N2
ggccccctcaaagccgaacgctcaccgtgcccagtgaggactgcagcgtagacg
>A/Tasmania/25/2017 | EPI_ISL_277349 | A / H3N2
ggccccctcaaagccgaacgctcaccgtgcccagtgaggactgcagcgtagacg
>A/Tasmania/13/2017 | EPI_ISL_277578 | A / H3N2
ggccccctcaaagccgaacgctcaccgtgcccagtgaggactgcagcgtagacg
>A/Tasmania/31/2017 | EPI_ISL_278008 | A / H3N2
ggccccctcaaagccgaacgctcaccgtgcccagtgaggactgcagcgtagacg
>A/Perth/117/2017 | EPI_ISL_277556 | A / H3N2
ggccccctcaaagccgaacgctcaccgtgcccagtgaggactgcagcgtagacg
>A/Wellington/35/2017 | EPI_ISL_277612 | A / H3N2
ggccccctcaaagccgaacgctcaccgtgcccagtgaggactgcagcgtagacg
>A/Victoria/655/2017 | EPI_ISL_277969 | A / H3N2
ggccccctcaaagccgaacgctcaccgtgcccagtgaggactgcagcgtagacg
>A/Victoria/697/2017 | EPI_ISL_283119 | A / H3N2
ggccccctcaaagccgaacgctcaccgtgcccagtgaggactgcagcgtagacg
>A/Brisbane/1017/2017 | EPI_ISL_277915 | A / H3N2
ggccccctcaaagccgaacgctcaccgtgcccagtgaggactgcagcgtagacg
>A/Victoria/624/2017 | EPI_ISL_277922 | A / H3N2
ggccccctcaaagccgaacgctcaccgtgcccagtgaggactgcagcgtagacg
>A/Victoria/653/2017 | EPI_ISL_277940 | A / H3N2
ggccccctcaaagccgaacgctcaccgtgcccagtgaggactgcagcgtagacg
>A/Victoria/2069/2017 | EPI_ISL_277965 | A / H3N2
ggccccctcaaagccgaacgctcaccgtgcccagtgaggactgcagcgtagacg
>A/Darwin/1016/2017 | EPI_ISL_283121 | A / H3N2
ggccccctcaaagccgaacgctcaccgtgcccagtgaggactgcagcgtagacg
>A/Brisbane/140/2017 | EPI_ISL_283124 | A / H3N2
ggccccctcaaagccgaacgctcaccgtgcccagtgaggactgcagcgtagacg
>A/Victoria/624/2017 | EPI_ISL_289942 | A / H3N2
ggccccctcaaagccgaacgctcaccgtgcccagtgaggactgcagcgtagacg
>A/Victoria/653/2017 | EPI_ISL_289943 | A / H3N2
ggccccctcaaagccgaacgctcaccgtgcccagtgaggactgcagcgtagacg
>A/Victoria/655/2017 | EPI_ISL_289945 | A / H3N2
ggccccctcaaagccgaacgctcaccgtgcccagtgaggactgcagcgtagacg
>A/Victoria/856/2017 | EPI_ISL_291314 | A / H3N2
ggccccctcaaagccgaacgctcaccgtgcccagtgaggactgcagcgtagacg
>A/Victoria/218/2017 | EPI_ISL_291350 | A / H3N2
ggccccctcaaagccgaacgctcaccgtgcccagtgaggactgcagcgtagacg
>A/Victoria/180/2017 | EPI_ISL_293775 | A / H3N2
ggccccctcaaagccgaacgctcaccgtgcccagtgaggactgcagcgtagacg
>A/Victoria/182/2017 | EPI_ISL_293776 | A / H3N2
ggccccctcaaagccgaacgctcaccgtgcccagtgaggactgcagcgtagacg
>A/Victoria/186/2017 | EPI_ISL_293779 | A / H3N2
ggccccctcaaagccgaacgctcaccgtgcccagtgaggactgcagcgtagacg
>A/Perth/331/2017 | EPI_ISL_293813 | A / H3N2
ggccccctcaaagccgaacgctcaccgtgcccagtgaggactgcagcgtagacg
>A/Wellington/42/2017 | EPI_ISL_277613 | A / H3N2
ggccccctcaaagccgaacgctcaccgtgcccagtgaggactgcagcgtagacg
>A/Krasnoyarsk/16266/2017 | EPI_ISL_282148 | A / H3N2
ggccccctcaaagccgaacgctcaccgtgcccagtgaggactgcagcgtagacg
>A/Sri Lanka/56/2017 | EPI_ISL_282382 | A / H3N2
ggccccctcaaagccgaacgctcaccgtgcccagtgaggactgcagcgtagacg
>A/South Africa/R06614/2017 | EPI_ISL_282631 | A / H3N2
ggccccctcaaagccgaacgctcaccgtgcccagtgaggactgcagcgtagacg
>A/Sydney/1101/2017 | EPI_ISL_283125 | A / H3N2
ggccccctcaaagccgaacgctcaccgtgcccagtgaggactgcagcgtagacg
>A/Moscow/1/2017 | EPI_ISL_287567 | A / H3N2
ggccccctcaaagccgaacgctcaccgtgcccagtgaggactgcagcgtagacg
>A/Victoria/883/2017 | EPI_ISL_291336 | A / H3N2
ggccccctcaaagccgaacgctcaccgtgcccagtgaggactgcagcgtagacg
>A/Moscow/100/2017 | EPI_ISL_297720 | A / H3N2
ggccccctcaaagccgaacgctcaccgtgcccagtgaggactgcagcgtagacg
>A/Shanghai-Songjiang/1635/2017 | EPI_ISL_288677 | A / H3N2
ggccccctcaaagccgaacgctcaccgtgcccagtgaggactgcagcgtagacg
>A/Hubei-Xianan/1702/2017 | EPI_ISL_288681 | A / H3N2
ggccccctcaaagccgaacgctcaccgtgcccagtgaggactgcagcgtagacg
>A/Victoria/851/2017 | EPI_ISL_291320 | A / H3N2
ggccccctcaaagccgaacgctcaccgtgcccagtgaggactgcagcgtagacg
>A/Victoria/863/2017 | EPI_ISL_291329 | A / H3N2
ggccccctcaaagccgaacgctcaccgtgcccagtgaggactgcagcgtagacg
>A/South Australia/249/2017 | EPI_ISL_291340 | A / H3N2
ggccccctcaaagccgaacgctcaccgtgcccagtgaggactgcagcgtagacg
>A/South Australia/259/2017 | EPI_ISL_293782 | A / H3N2
ggccccctcaaagccgaacgctcaccgtgcccagtgaggactgcagcgtagacg
>A/South Australia/251/2017 | EPI_ISL_291342 | A / H3N2
ggccccctcaaagccgaacgctcaccgtgcccagtgaggactgcagcgtagacg
>A/South Australia/255/2017 | EPI_ISL_291345 | A / H3N2
ggccccctcaaagccgaacgctcaccgtgcccagtgaggactgcagcgtagacg
>A/Tasmania/75/2017 | EPI_ISL_293793 | A / H3N2
ggccccctcaaagccgaacgctcaccgtgcccagtgaggactgcagcgtagacg
>A/Canberra/68/2017 | EPI_ISL_291346 | A / H3N2
ggccccctcaaagccgaacgctcaccgtgcccagtgaggactgcagcgtagacg
>A/Victoria/217/2017 | EPI_ISL_291351 | A / H3N2
ggccccctcaaagccgaacgctcaccgtgcccagtgaggactgcagcgtagacg
>A/Victoria/893/2017 | EPI_ISL_291362 | A / H3N2
ggccccctcaaagccgaacgctcaccgtgcccagtgaggactgcagcgtagacg
>A/Perth/240/2017 | EPI_ISL_291364 | A / H3N2
ggccccctcaaagccgaacgctcaccgtgcccagtgaggactgcagcgtagacg
>A/Christchurch/515/2017 | EPI_ISL_293784 | A / H3N2
ggccccctcaaagccgaacgctcaccgtgcccagtgaggactgcagcgtagacg
>A/Victoria/634/2017 | EPI_ISL_293766 | A / H3N2
ggccccctcaaagccgaacgctcaccgtgcccagtgaggactgcagcgtagacg
>A/Victoria/233/2017 | EPI_ISL_293774 | A / H3N2
ggccccctcaaagccgaacgctcaccgtgcccagtgaggactgcagcgtagacg
>A/Brisbane/187/2017 | EPI_ISL_293800 | A / H3N2
ggccccctcaaagccgaacgctcaccgtgcccagtgaggactgcagcgtagacg
>A/Perth/333/2017 | EPI_ISL_293811 | A / H3N2
ggccccctcaaagccgaacgctcaccgtgcccagtgaggactgcagcgtagacg
>A/Perth/325/2017 | EPI_ISL_293812 | A / H3N2
ggccccctcaaagccgaacgctcaccgtgcccagtgaggactgcagcgtagacg
>A/Perth/285/2017 | EPI_ISL_293814 | A / H3N2
ggccccctcaaagccgaacgctcaccgtgcccagtgaggactgcagcgtagacg
>A/Tianjin-Nankai/17/2018 | EPI_ISL_296975 | A / H3N2
ggccccctcaaagccgaacgctcaccgtgcccagtgaggactgcagcgtagacg
>A/Hebei-Hejian/1820/2017 | EPI_ISL_296979 | A / H3N2
ggccccctcaaagccgaacgctcaccgtgcccagtgaggactgcagcgtagacg
>A/Shaanxi-Wangyi/1974/2017 | EPI_ISL_296981 | A / H3N2
ggccccctcaaagccgaacgctcaccgtgcccagtgaggactgcagcgtagacg
>A/Saint-Petersburg/RII-308S/2017 | EPI_ISL_297725 | A / H3N2
ggccccctcaaagccgaacgctcaccgtgcccagtgaggactgcagcgtagacg
>A/Sri Lanka/4/2018 | EPI_ISL_299655 | A / H3N2
ggccccctcaaagccgaacgctcaccgtgcccagtgaggactgcagcgtagacg
>A/Sri Lanka/102/2017 | EPI_ISL_299659 | A / H3N2
ggccccctcaaagccgaacgctcaccgtgcccagtgaggactgcagcgtagacg
>A/Philippines/30/2017 | EPI_ISL_299678 | A / H3N2
ggccccctcaaagccgaacgctcaccgtgcccagtgaggactgcagcgtagacg
>A/Chanthaburi/415/2017 | EPI_ISL_299683 | A / H3N2
ggccccctcaaagccgaacgctcaccgtgcccagtgaggactgcagcgtagacg
>A/Philippines/13/2017 | EPI_ISL_299689 | A / H3N2
ggccccctcaaagccgaacgctcaccgtgcccagtgaggactgcagcgtagacg
>A/Xinjiang-Aletai/1605/2017 | EPI_ISL_296976 | A / H3N2
ggccccctcaaagccgaacgctcaccgtgcccagtgaggactgcagcgtagacg
>A/Victoria/1008/2017 | EPI_ISL_277586 | A / H3N2
ggccccctcaaagccgaacgctcaccgtgcccagtgaggactgcagcgtagacg
>A/Victoria/548/2017 | EPI_ISL_277995 | A / H3N2
ggccccctcaaagccgaacgctcaccgtgcccagtgaggactgcagcgtagacg
>A/Tasmania/66/2017 | EPI_ISL_291334 | A / H3N2
ggccccctcaaagccgaacgctcaccgtgcccagtgaggactgcagcgtagacg
>A/South Australia/247/2017 | EPI_ISL_291338 | A / H3N2
ggccccctcaaagccgaacgctcaccgtgcccagtgaggactgcagcgtagacg
>A/Philippines/35/2017 | EPI_ISL_299679 | A / H3N2
ggccccctcaaagccgaacgctcaccgtgcccagtgaggactgcagcgtagacg
>A/Philippines/16/2017 | EPI_ISL_299690 | A / H3N2
ggccccctcaaagccgaacgctcaccgtgcccagtgaggactgcagcgtagacg
>A/Canberra/20/2017 | EPI_ISL_277324 | A / H3N2
ggccccctcaaagccgaacgctcaccgtgcccagtgaggactgcagcgtagacg
>A/Sydney/1079/2017 | EPI_ISL_277907 | A / H3N2
ggccccctcaaagccgaacgctcaccgtgcccagtgaggactgcagcgtagacg
>A/Victoria/646/2017 | EPI_ISL_277921 | A / H3N2
ggccccctcaaagccgaacgctcaccgtgcccagtgaggactgcagcgtagacg
>A/Victoria/538/2017 | EPI_ISL_277983 | A / H3N2
ggccccctcaaagccgaacgctcaccgtgcccagtgaggactgcagcgtagacg
>A/Canberra/26/2017 | EPI_ISL_282642 | A / H3N2
ggccccctcaaagccgaacgctcaccgtgcccagtgaggactgcagcgtagacg
>A/Canberra/75/2017 | EPI_ISL_291332 | A / H3N2
ggccccctcaaagccgaacgctcaccgtgcccagtgaggactgcagcgtagacg
>A/Kenya/032/2017 | EPI_ISL_290263 | A / H3N2
ggccccctcaaagccgaacgctcaccgtgcccagtgaggactgcagcgtagacg
>A/Nonthaburi/304/2017 | EPI_ISL_299682 | A / H3N2
ggccccctcaaagccgaacgctcaccgtgcccagtgaggactgcagcgtagacg
>A/South Africa/R06642/2017 | EPI_ISL_278018 | A / H3N2
ggccccctcaaagccgaacgctcaccgtgcccagtgaggactgcagcgtagacg
>A/South Africa/R06735/2017 | EPI_ISL_282632 | A / H3N2
ggccccctcaaagccgaacgctcaccgtgcccagtgaggactgcagcgtagacg
>A/Victoria/2111/2017 | EPI_ISL_288961 | A / H3N2
ggccccctcaaagccgaacgctcaccgtgcccagtgaggactgcagcgtagacg
>A/Sri Lanka/32/2016 | EPI_ISL_246672 | A / H3N2
ggccccctcaaagccgaacgctcaccgtgcccagtgaggactgcagcgtagacg
>A/Brisbane/324/2016 | EPI_ISL_246675 | A / H3N2
ggccccctcaaagccgaacgctcaccgtgcccagtgaggactgcagcgtagacg
>A/LyonCHU/2812R323/2016 | EPI_ISL_247514 | A / H3N2
ggccccctcaaagccgaacgctcaccgtgcccagtgaggactgcagcgtagacg
>A/LyonCHU/2812R490/2016 | EPI_ISL_247517 | A / H3N2
ggccccctcaaagccgaacgctcaccgtgcccagtgaggactgcagcgtagacg
>A/London/16U845471-77_S29_L001/2016 | EPI_ISL_274829 | A / H3N2
ggccccctcaaagccgaacgctcaccgtgcccagtgaggactgcagcgtagacg
>A/Newcastle/11/2017 | EPI_ISL_269313 | A / H3N2
ggccccctcaaagccgaacgctcaccgtgcccagtgaggactgcagcgtagacg
>A/Newcastle/12/2017 | EPI_ISL_269314 | A / H3N2
ggccccctcaaagccgaacgctcaccgtgcccagtgaggactgcagcgtagacg
>A/South Auckland/1/2017 | EPI_ISL_282259 | A / H3N2
ggccccctcaaagccgaacgctcaccgtgcccagtgaggactgcagcgtagacg
>A/South Auckland/15/2017 | EPI_ISL_269452 | A / H3N2
ggccccctcaaagccgaacgctcaccgtgcccagtgaggactgcagcgtagacg
>A/London/16U828932-19_S19_L001/2016 | EPI_ISL_274645 | A / H3N2
ggccccctcaaagccgaacgctcaccgtgcccagtgaggactgcagcgtagacg
>A/Lyon/2528/2016 | EPI_ISL_247469 | A / H3N2
ggccccctcaaagccgaacgctcaccgtgcccagtgaggactgcagcgtagacg
>A/LyonCHU/2912R483/2016 | EPI_ISL_247520 | A / H3N2
ggccccctcaaagccgaacgctcaccgtgcccagtgaggactgcagcgtagacg
>A/LyonCHU/2812R335/2016 | EPI_ISL_247515 | A / H3N2
ggccccctcaaagccgaacgctcaccgtgcccagtgaggactgcagcgtagacg
>A/Sri Lanka/49/2016 | EPI_ISL_249209 | A / H3N2
ggccccctcaaagccgaacgctcaccgtgcccagtgaggactgcagcgtagacg
>A/Porto Alegre/LACENRS-1013/2016 | EPI_ISL_263257 | A / H3N2
ggccccctcaaagccgaacgctcaccgtgcccagtgaggactgcagcgtagacg
>A/London/66U011366-46_S46_L001/2016 | EPI_ISL_274889 | A / H3N2
ggccccctcaaagccgaacgctcaccgtgcccagtgaggactgcagcgtagacg
>A/Brisbane/1001/2017 | EPI_ISL_277301 | A / H3N2
ggccccctcaaagccgaacgctcaccgtgcccagtgaggactgcagcgtagacg
>A/Newcastle/30/2017 | EPI_ISL_269256 | A / H3N2
ggccccctcaaagccgaacgctcaccgtgccaagtgaggactgcagcgtagacg
>A/South Australia/2/2017 | EPI_ISL_269299 | A / H3N2
ggccccctcaaagccgaacgctcaccgtgccaagtgaggactgcagcgtagacg
>A/South Australia/52/2017 | EPI_ISL_269397 | A / H3N2
ggccccctcaaagccgaacgctcaccgtgccaagtgaggactgcagcgtagacg
>A/Sydney/52/2017 | EPI_ISL_269405 | A / H3N2
ggccccctcaaagccgaacgctcaccgtgccaagtgaggactgcagcgtagacg
>A/South Auckland/19/2017 | EPI_ISL_269468 | A / H3N2
ggccccctcaaagccgaacgctcaccgtgccaagtgaggactgcagcgtagacg
>A/South Auckland/32/2017 | EPI_ISL_269470 | A / H3N2
ggccccctcaaagccgaacgctcaccgtgccaagtgaggactgcagcgtagacg
>A/South Australia/119/2017 | EPI_ISL_271288 | A / H3N2
ggccccctcaaagccgaacgctcaccgtgccaagtgaggactgcagcgtagacg
>A/Victoria/9/2017 | EPI_ISL_271303 | A / H3N2
ggccccctcaaagccgaacgctcaccgtgccaagtgaggactgcagcgtagacg
>A/Sydney/136/2017 | EPI_ISL_274943 | A / H3N2
ggccccctcaaagccgaacgctcaccgtgccaagtgaggactgcagcgtagacg
>A/South Australia/170/2017 | EPI_ISL_275240 | A / H3N2
ggccccctcaaagccgaacgctcaccgtgccaagtgaggactgcagcgtagacg
>A/Victoria/544/2017 | EPI_ISL_275274 | A / H3N2
ggccccctcaaagccgaacgctcaccgtgccaagtgaggactgcagcgtagacg
>A/Perth/94/2017 | EPI_ISL_277557 | A / H3N2
ggccccctcaaagccgaacgctcaccgtgccaagtgaggactgcagcgtagacg
>A/Victoria/2081/2017 | EPI_ISL_277976 | A / H3N2
ggccccctcaaagccgaacgctcaccgtgccaagtgaggactgcagcgtagacg
>A/Sydney/62/2017 | EPI_ISL_269410 | A / H3N2
ggccccctcaaagccgaacgctcaccgtgccaagtgaggactgcagcgtagacg
>A/Victoria/502/2017 | EPI_ISL_275196 | A / H3N2
ggccccctcaaagccgaacgctcaccgtgccaagtgaggactgcagcgtagacg
>A/Victoria/2034/2017 | EPI_ISL_277587 | A / H3N2
ggccccctcaaagccgaacgctcaccgtgccaagtgaggactgcagcgtagacg
>A/South Australia/112/2017 | EPI_ISL_271282 | A / H3N2
ggccccctcaaagccgaacgctcaccgtgccaagtgaggactgcagcgtagacg
>A/South Australia/113/2017 | EPI_ISL_271283 | A / H3N2
ggccccctcaaagccgaacgctcaccgtgccaagtgaggactgcagcgtagacg
>A/Victoria/16/2017 | EPI_ISL_275246 | A / H3N2
ggccccctcaaagccgaacgctcaccgtgccaagtgaggactgcagcgtagacg
>A/Sydney/1058/2017 | EPI_ISL_277891 | A / H3N2
ggccccctcaaagccgaacgctcaccgtgccaagtgaggactgcagcgtagacg
>A/Perth/73/2017 | EPI_ISL_271269 | A / H3N2
ggccccctcaaagccgaacgctcaccgtgccaagtgaggactgcagcgtagacg
>A/Sydney/134/2017 | EPI_ISL_271321 | A / H3N2
ggccccctcaaagccgaacgctcaccgtgcccagtgaggactgcagcgtagacg
>A/Sydney/115/2017 | EPI_ISL_274916 | A / H3N2
ggccccctcaaagccgaacgctcaccgtgcccagtgaggactgcagcgtagacg
>A/Sydney/138/2017 | EPI_ISL_274919 | A / H3N2
ggccccctcaaagccgaacgctcaccgtgcccagtgaggactgcagcgtagacg
>A/Sydney/1081/2017 | EPI_ISL_277908 | A / H3N2
ggccccctcaaagccgaacgctcaccgtgcccagtgaggactgcagcgtagacg
>A/Christchurch/506/2017 | EPI_ISL_275218 | A / H3N2
ggccccctcaaagccgaacgctcaccgtgcccagtgaggactgcagcgtagacg
>A/Wellington/45/2017 | EPI_ISL_277615 | A / H3N2
ggccccctcaaagccgaacgctcaccgtgcccagtgaggactgcagcgtagacg
>A/Wellington/48/2017 | EPI_ISL_277618 | A / H3N2
ggccccctcaaagccgaacgctcaccgtgcccagtgaggactgcagcgtagacg
>A/Wellington/30/2017 | EPI_ISL_277896 | A / H3N2
ggccccctcaaagccgaacgctcaccgtgcccagtgaggactgcagcgtagacg
>A/Canberra/51/2017 | EPI_ISL_277942 | A / H3N2
ggccccctcaaagccgaacgctcaccgtgcccagtgaggactgcagcgtagacg
>A/New Caledonia/3/2017 | EPI_ISL_282384 | A / H3N2
ggccccctcaaagccgaacgctcaccgtgcccagtgaggactgcagcgtagacg
>A/Christchurch/511/2017 | EPI_ISL_275224 | A / H3N2
ggccccctcaaagccgaacgctcaccgtgcccagtgaggactgcagcgtagacg
>A/Victoria/2087/2017 | EPI_ISL_277977 | A / H3N2
ggccccctcaaagccgaacgctcaccgtgcccagtgaggactgcagcgtagacg
>A/South Australia/208/2017 | EPI_ISL_277344 | A / H3N2
ggccccctcaaagccgaacgctcaccgtgcccagtgaggactgcagcgtagacg
>A/Tasmania/32/2017 | EPI_ISL_278010 | A / H3N2
ggccccctcaaagccgaacgctcaccgtgcccagtgaggactgcagcgtagacg
>A/South Australia/142/2017 | EPI_ISL_275230 | A / H3N2
ggccccctcaaagccgaacgctcaccgtgcccagtgaggactgcagcgtagacg
>A/South Australia/151/2017 | EPI_ISL_275233 | A / H3N2
ggccccctcaaagccgaacgctcaccgtgccaagtgaggactgcagcgtagacg
>A/South Australia/137/2017 | EPI_ISL_275277 | A / H3N2
ggccccctcaaagccgaacgctcaccgtgccaagtgaggactgcagcgtagacg
>A/Victoria/900/2017 | EPI_ISL_275489 | A / H3N2
ggccccctcaaagccgaacgctcaccgtgcccagtgaggactgcagcgtagacg
>A/Victoria/2027/2017 | EPI_ISL_277327 | A / H3N2
ggccccctcaaagccgaacgctcaccgtgcccagtgaggactgcagcgtagacg
>A/South Africa/R05604/2017 | EPI_ISL_278017 | A / H3N2
ggccccctcaaagccgaacgctcaccgtgcccagtgaggactgcagcgtagacg
>A/Fujian-Licheng/1448/2017 | EPI_ISL_278706 | A / H3N2
ggccccctcaaagccgaacgctcaccgtgcccagtgaggactgcagcgtagacg
>A/Fujian-Licheng/1354/2017 | EPI_ISL_278722 | A / H3N2
ggccccctcaaagccgaacgctcaccgtgcccagtgaggactgcagcgtagacg
>A/Kenya/008/2017 | EPI_ISL_280156 | A / H3N2
ggccccctcaaagccgaacgctcaccgtgccaagtgaggactgcagcgtagacg
>A/Kenya/028/2017 | EPI_ISL_290272 | A / H3N2
ggccccctcaaagccgaacgctcaccgtgccaagtgaggactgcagcgtagacg
>A/Guizhou-Huichuan/1636/2017 | EPI_ISL_288680 | A / H3N2
ggccccctcaaagccgaacgctcaccgtgcccagtgaggactgcagcgtagacg
>A/Tasmania/76/2017 | EPI_ISL_293794 | A / H3N2
ggccccctcaaagccgaacgctcaccgtgcccagtgaggactgcagcgtagacg
>A/Fiji/67/2017 | EPI_ISL_293796 | A / H3N2
ggccccctcaaagccgaacgctcaccgtgcccagtgaggactgcagcgtagacg
>A/Fiji/69/2017 | EPI_ISL_293797 | A / H3N2
ggccccctcaaagccgaacgctcaccgtgcccagtgaggactgcagcgtagacg
>A/Brisbane/185/2017 | EPI_ISL_293799 | A / H3N2
ggccccctcaaagccgaacgctcaccgtgcccagtgaggactgcagcgtagacg
>A/Singapore/H2013.901/2013 | EPI_ISL_209160 | A / H3N2
ggccccctcaaagccgaacgctcaccgtgcccagtgaggactgcagcgtagacg
>A/Myanmar/13M056/2013 | EPI_ISL_172633 | A / H3N2
ggccccctcaaagccgaacgctcaccgtgcccagtgaggactgcagcgtagacg
>A/Lebanon/14L41/2014 | EPI_ISL_176847 | A / H3N2
ggccccctcaaagccgaacgctcaccgtgcccagtgaggactgcagcgtagacg
>A/Nagasaki/14N015/2014 | EPI_ISL_176328 | A / H3N2
ggccccctcaaagccgaacgctcaccgtgcccagtgaggactgcagcgtagacg
>A/Nagasaki/14N023/2014 | EPI_ISL_176331 | A / H3N2
ggccccctcaaagccgaacgctcaccgtgcccagtgaggactgcagcgtagacg
>A/Niigata/14F002/2015 | EPI_ISL_176312 | A / H3N2
ggccccctcaaagccgaacgctcaccgtgcccagtgaggactgcagcgtagacg
>A/Niigata/14F007/2015 | EPI_ISL_176315 | A / H3N2
ggccccctcaaagccgaacgctcaccgtgcccagtgaggactgcagcgtagacg
>A/Nagasaki/14N039/2015 | EPI_ISL_176858 | A / H3N2
ggccccctcaaagccgaacgctcaccgtgcccagtgaggactgcagcgtagacg
>A/Okinawa/14T004/2015 | EPI_ISL_176861 | A / H3N2
ggccccctcaaagccgaacgctcaccgtgcccagtgaggactgcagcgtagacg
>A/Niigata/14F067/2015 | EPI_ISL_176852 | A / H3N2
ggccccctcaaagccgaacgctcaccgtgcccagtgaggactgcagcgtagacg
>A/Nagasaki/14N018/2014 | EPI_ISL_176330 | A / H3N2
ggccccctcaaagccgaacgctcaccgtgcccagtgaggactgcagcgtagacg
>A/Niigata/14F005/2015 | EPI_ISL_176314 | A / H3N2
ggccccctcaaagccgaacgctcaccgtgcccagtgaggactgcagcgtagacg
>A/Gunma/14G008/2015 | EPI_ISL_176326 | A / H3N2
ggccccctcaaagccgaacgctcaccgtgcccagtgaggactgcagcgtagacg
>A/Gunma/14G002/2015 | EPI_ISL_176322 | A / H3N2
ggccccctcaaagccgaacgctcaccgtgcccagtgaggactgcagcgtagacg
>A/Gunma/14G003/2015 | EPI_ISL_176323 | A / H3N2
ggccccctcaaagccgaacgctcaccgtgcccagtgaggactgcagcgtagacg
>A/Gunma/14G011/2015 | EPI_ISL_176855 | A / H3N2
ggccccctcaaagccgaacgctcaccgtgcccagtgaggactgcagcgtagacg
>A/Vietnam/13V H3-8/2013 | EPI_ISL_173306 | A / H3N2
ggccccctcaaagccgaacgctcaccgtgcccagtgaggactgcagcgtagacg
>A/Fujian-Xianyou/1309/2013 | EPI_ISL_153298 | A / H3N2
ggccccctcaaagccgaacgctcaccgtgcccagtgaggactgcagcgtagacg
>A/Yunnan-Wenshan/1329/2013 | EPI_ISL_153333 | A / H3N2
ggccccctcaaagccgaacgctcaccgtgcccagtgaggactgcagcgtagacg
>A/Guangdong-Rongcheng/1715/2013 | EPI_ISL_153307 | A / H3N2
ggccccctcaaagccgaacgctcaccgtgcccagtgaggactgcagcgtagacg
>A/Anhui-Tianjiaan/1523/2013 | EPI_ISL_153312 | A / H3N2
ggccccctcaaagccgaacgctcaccgtgcccagtgaggactgcagcgtagacg
>A/Sydney/40/2016 | EPI_ISL_233803 | A / H3N2
ggccccctcaaagccgaacgctcaccgtgcccagtgaggactgcagcgtagacg
>A/Saint-Petersburg/RII855S/2016 | EPI_ISL_242600 | A / H3N2
ggccccctcaaagccgaacgctcaccgtgcccagtgaggactgcagcgtagacg
>A/Makhachkala/RII949S/2016 | EPI_ISL_242657 | A / H3N2
ggccccctcaaagccgaacgctcaccgtgcccagtgaggactgcagcgtagacg
>A/Samara/RII454S/2016 | EPI_ISL_242615 | A / H3N2
ggccccctcaaagccgaacgctcaccgtgcccagtgaggactgcagcgtagacg
>A/Vologda/RII504S/2016 | EPI_ISL_242628 | A / H3N2
ggccccctcaaagccgaacgctcaccgtgcccagtgaggactgcagcgtagacg
>A/Yaroslavl/RII616S/2016 | EPI_ISL_242636 | A / H3N2
ggccccctcaaagccgaacgctcaccgtgcccagtgaggactgcagcgtagacg
>A/Ulan-Ude/RII735S/2016 | EPI_ISL_242643 | A / H3N2
ggccccctcaaagccgaacgctcaccgtgcccagtgaggactgcagcgtagacg
>A/Stavropol/RII743S/2016 | EPI_ISL_242645 | A / H3N2
ggccccctcaaagccgaacgctcaccgtgcccagtgaggactgcagcgtagacg
>A/Vladikavkaz/RII914S/2016 | EPI_ISL_242656 | A / H3N2
ggccccctcaaagccgaacgctcaccgtgcccagtgaggactgcagcgtagacg
>A/Kurgan/24/2016 | EPI_ISL_256807 | A / H3N2
ggccccctcaaagccgaacgctcaccgtgcccagtgaggactgcagcgtagacg
>A/Novy Urengoy/1329/2016 | EPI_ISL_257320 | A / H3N2
ggccccctcaaagccgaacgctcaccgtgcccagtgaggactgcagcgtagacg
>A/Noyabrsk/7/2016 | EPI_ISL_257323 | A / H3N2
ggccccctcaaagccgaacgctcaccgtgcccagtgaggactgcagcgtagacg
>A/South Australia/19/2017 | EPI_ISL_249169 | A / H3N2
ggccccctcaaagccgaacgctcaccgtgcccagtgaggactgcagcgtagacg
>A/Novosibirsk/01/2017 | EPI_ISL_256814 | A / H3N2
ggccccctcaaagccgaacgctcaccgtgcccagtgaggactgcagcgtagacg
>A/Novosibirsk/04/2017 | EPI_ISL_256815 | A / H3N2
ggccccctcaaagccgaacgctcaccgtgcccagtgaggactgcagcgtagacg
>A/Ekaterinburg/3/2017 | EPI_ISL_256816 | A / H3N2
ggccccctcaaagccgaacgctcaccgtgcccagtgaggactgcagcgtagacg
>A/Stavropol/3/2017 | EPI_ISL_257318 | A / H3N2
ggccccctcaaagccgaacgctcaccgtgcccagtgaggactgcagcgtagacg
>A/Brisbane/48/2017 | EPI_ISL_271276 | A / H3N2
ggccccctcaaagccgaacgctcaccgtgcccagtgaggactgcagcgtagacg
>A/Brisbane/58/2017 | EPI_ISL_271280 | A / H3N2
ggccccctcaaagccgaacgctcaccgtgcccagtgaggactgcagcgtagacg
>A/South Auckland/49/2017 | EPI_ISL_274952 | A / H3N2
ggccccctcaaagccgaacgctcaccgtgcccagtgaggactgcagcgtagacg
>A/South Auckland/48/2017 | EPI_ISL_274954 | A / H3N2
ggccccctcaaagccgaacgctcaccgtgcccagtgaggactgcagcgtagacg
>A/Saint-Petersburg/2227/2017 | EPI_ISL_282487 | A / H3N2
ggccccctcaaagccgaacgctcaccgtgcccagtgaggactgcagcgtagacg
>A/Aniva/RII904S/2016 | EPI_ISL_242654 | A / H3N2
ggccccctcaaagccgaacgctcaccgtgcccagtgaggactgcagcgtagacg
>A/London/16U833253-1_S1_L001/2016 | EPI_ISL_274659 | A / H3N2
ggccccctcaaagccgaacgctcaccgtgcccagtgaggactgcagcgtagacg
>A/London/66U016969-48_S48_L001/2016 | EPI_ISL_275185 | A / H3N2
ggccccctcaaagccgaacgctcaccgtgcccagtgaggactgcagcgtagacg
>?/Novy Urengoy/19/2016 | EPI_ISL_277631 | A / H3N2
ggccccctcaaagccgaacgctcaccgtgcccagtgaggactgcagcgtagacg
>A/Stavropol/4/2017 | EPI_ISL_257319 | A / H3N2
ggccccctcaaagccgaacgctcaccgtgcccagtgaggactgcagcgtagacg
>A/Fiji/62/2017 | EPI_ISL_271315 | A / H3N2
ggccccctcaaagccgaacgctcaccgtgcccagtgaggactgcagcgtagacg
>A/South Auckland/50/2017 | EPI_ISL_274953 | A / H3N2
ggccccctcaaagccgaacgctcaccgtgcccagtgaggactgcagcgtagacg
>A/South Auckland/44/2017 | EPI_ISL_275557 | A / H3N2
ggccccctcaaagccgaacgctcaccgtgcccagtgaggactgcagcgtagacg
>A/LyonCHU/2912R480/2016 | EPI_ISL_247519 | A / H3N2
ggccccctcaaagccgaacgctcaccgtgcccagtgaggactgcagcgtagacg
>A/South Australia/17/2017 | EPI_ISL_269304 | A / H3N2
ggccccctcaaagccgaacgctcaccgtgcccagtgaggactgcagcgtagacg
>A/South Auckland/38/2017 | EPI_ISL_271232 | A / H3N2
ggccccctcaaagccgaacgctcaccgtgcccagtgaggactgcagcgtagacg
>A/South Auckland/39/2017 | EPI_ISL_271233 | A / H3N2
ggccccctcaaagccgaacgctcaccgtgcccagtgaggactgcagcgtagacg
>A/Sri Lanka/72/2017 | EPI_ISL_282383 | A / H3N2
ggccccctcaaagccgaacgctcaccgtgcccagtgaggactgcagcgtagacg
>A/Victoria/192/2017 | EPI_ISL_293781 | A / H3N2
ggccccctcaaagccgaacgctcaccgtgcccagtgaggactgcagcgtagacg
>A/Newcastle/18/2017 | EPI_ISL_269365 | A / H3N2
ggccccctcaaagccgaacgctcaccgtgcccagtgaggactgcagcgtagacg
>A/Victoria/146/2016 | EPI_ISL_244011 | A / H3N2
ggccccctcaaagccgaacgctcaccgtgcccagtgaggactgcagcgtagacg
>A/South Auckland/42/2017 | EPI_ISL_271236 | A / H3N2
ggccccctcaaagccgaacgctcaccgtgcccagtgaggactgcagcgtagacg
>A/Brisbane/57/2017 | EPI_ISL_271279 | A / H3N2
ggccccctcaaagccgaacgctcaccgtgcccagtgaggactgcagcgtagacg
>A/Brisbane/61/2017 | EPI_ISL_271281 | A / H3N2
ggccccctcaaagccgaacgctcaccgtgcccagtgaggactgcagcgtagacg
>A/Tasmania/191/2016 | EPI_ISL_243965 | A / H3N2
ggccccctcaaagccgaacgctcaccgtgcccagtgaggactgcagcgtagacg
>A/Tasmania/206/2016 | EPI_ISL_249235 | A / H3N2
ggccccctcaaagccgaacgctcaccgtgcccagtgaggactgcagcgtagacg
>A/Tasmania/201/2016 | EPI_ISL_249277 | A / H3N2
ggccccctcaaagccgaacgctcaccgtgcccagtgaggactgcagcgtagacg
>A/South Australia/138/2016 | EPI_ISL_243977 | A / H3N2
ggccccctcaaagccgaacgctcaccgtgcccagtgaggactgcagcgtagacg
>A/London/16U828804-13_S13_L001/2016 | EPI_ISL_274624 | A / H3N2
ggccccctcaaagccgaacgctcaccgtgcccagtgaggactgcagcgtagacg
>A/Hunan-Yuhua/11237/2017 | EPI_ISL_278546 | A / H3N2
ggccccctcaaagccgaacgctcaccgtgcccagtgaggactgcagcgtagacg
>A/VICTORIA/335/2011 | EPI_ISL_99773 | A / H3N2
ggccccctcaaagccgaacgctcaccgtgcccagtgaggactgcagcgtagacg
>A/TASMANIA/54/2014 | EPI_ISL_168935 | A / H3N2
ggccccctcaaagccgaacgctcaccgtgcccagtgaggactgcagcgtagacg
>A/Sydney/327/2014 | EPI_ISL_171817 | A / H3N2
ggccccctcaaagccgaacgctcaccgtgcccagtgaggactgcagcgtagacg
>A/South Australia/75/2015 | EPI_ISL_197983 | A / H3N2
ggccccctcaaagccgaacgctcaccgtgcccagtgaggactgcagcgtagacg
>A/Victoria/517/2015 | EPI_ISL_197999 | A / H3N2
ggccccctcaaagccgaacgctcaccgtgcccagtgaggactgcagcgtagacg
>A/Victoria/520/2015 | EPI_ISL_198001 | A / H3N2
ggccccctcaaagccgaacgctcaccgtgcccagtgaggactgcagcgtagacg
>A/Victoria/523/2015 | EPI_ISL_198003 | A / H3N2
ggccccctcaaagccgaacgctcaccgtgcccagtgaggactgcagcgtagacg
>A/Victoria/1001/2015 | EPI_ISL_202582 | A / H3N2
ggccccctcaaagccgaacgctcaccgtgcccagtgaggactgcagcgtagacg
>A/Victoria/25/2015 | EPI_ISL_202593 | A / H3N2
ggccccctcaaagccgaacgctcaccgtgcccagtgaggactgcagcgtagacg
>A/Victoria/26/2015 | EPI_ISL_202594 | A / H3N2
ggccccctcaaagccgaacgctcaccgtgcccagtgaggactgcagcgtagacg
>A/Victoria/38/2015 | EPI_ISL_202634 | A / H3N2
ggccccctcaaagccgaacgctcaccgtgcccagtgaggactgcagcgtagacg
>A/Victoria/40/2015 | EPI_ISL_202636 | A / H3N2
ggccccctcaaagccgaacgctcaccgtgcccagtgaggactgcagcgtagacg
>A/Victoria/46/2015 | EPI_ISL_202637 | A / H3N2
ggccccctcaaagccgaacgctcaccgtgcccagtgaggactgcagcgtagacg
>A/Victoria/1000/2015 | EPI_ISL_219035 | A / H3N2
ggccccctcaaagccgaacgctcaccgtgcccagtgaggactgcagcgtagacg
>A/Victoria/532/2015 | EPI_ISL_198009 | A / H3N2
ggccccctcaaagccgaacgctcaccgtgcccagtgaggactgcagcgtagacg
>A/Victoria/47/2015 | EPI_ISL_202638 | A / H3N2
ggccccctcaaagccgaacgctcaccgtgcccagtgaggactgcagcgtagacg
>A/Townsville/1002/2015 | EPI_ISL_194545 | A / H3N2
ggccccctcaaagccgaacgctcaccgtgcccagtgaggactgcagcgtagacg
>A/Victoria/36/2015 | EPI_ISL_202632 | A / H3N2
ggccccctcaaagccgaacgctcaccgtgcccagtgaggactgcagcgtagacg
>A/Victoria/37/2015 | EPI_ISL_202633 | A / H3N2
ggccccctcaaagccgaacgctcaccgtgcccagtgaggactgcagcgtagacg
>A/Victoria/3059/2015 | EPI_ISL_202697 | A / H3N2
ggccccctcaaagccgaacgctcaccgtgcccagtgaggactgcagcgtagacg
>B/Victoria/108/2015 | EPI_ISL_255542 | A / H3N2
ggccccctcaaagccgaacgctcaccgtgcccagtgaggactgcagcgtagacg
>A/Victoria/536/2015 | EPI_ISL_198016 | A / H3N2
ggccccctcaaagccgaacgctcaccgtgcccagtgaggactgcagcgtagacg
>A/Victoria/513/2015 | EPI_ISL_197997 | A / H3N2
ggccccctcaaagccgaacgctcaccgtgcccagtgaggactgcagcgtagacg
>A/Qinghai-Chengdong/1518/2014 | EPI_ISL_171918 | A / H3N2
ggccccctcaaagccgaacgctcaccgtgcccagtgaggactgcagcgtagacg
>A/Connecticut/Flu086/2012 | EPI_ISL_202124 | A / H3N2
ggccccctcaaagccgaacgctcaccgtgcccagtgaggactgcagcgtagacg
>A/Guizhou-Honghuagang/117/2015 | EPI_ISL_178015 | A / H3N2
ggccccctcaaagccgaacgctcaccgtgcccagtgaggactgcagcgtagacg
>A/Sydney/1033/2015 | EPI_ISL_202647 | A / H3N2
ggccccctcaaagccgaacgctcaccgtgcccagtgaggactgcagcgtagacg
>A/Yunnan-Wenshan/1859/2016 | EPI_ISL_242556 | A / H3N2
ggccccctcaaagccgaacgctcaccgtgcccagtgaggactgcagcgtagacg
>A/Sichuan-Wuhou/2207/2016 | EPI_ISL_242566 | A / H3N2
ggccccctcaaagccgaacgctcaccgtgcccagtgaggactgcagcgtagacg
>A/Tianjin-Beichen/1498/2016 | EPI_ISL_242567 | A / H3N2
ggccccctcaaagccgaacgctcaccgtgcccagtgaggactgcagcgtagacg
>A/Gansu-Chengguan/145/2017 | EPI_ISL_270742 | A / H3N2
ggccccctcaaagccgaacgctcaccgtgcccagtgaggactgcagcgtagacg
>A/Shaanxi-Weibin/5161/2017 | EPI_ISL_270746 | A / H3N2
ggccccctcaaagccgaacgctcaccgtgcccagtgaggactgcagcgtagacg
>A/Hubei-Jiangan/1719/2016 | EPI_ISL_242572 | A / H3N2
ggccccctcaaagccgaacgctcaccgtgcccagtgaggactgcagcgtagacg
>A/Hubei-Hongshan/1320/2016 | EPI_ISL_242571 | A / H3N2
ggccccctcaaagccgaacgctcaccgtgcccagtgaggactgcagcgtagacg
>A/Hunan-Louxin/562/2017 | EPI_ISL_278713 | A / H3N2
ggccccctcaaagccgaacgctcaccgtgcccagtgaggactgcagcgtagacg
>A/Brisbane/33/2017 | EPI_ISL_269421 | A / H3N2
ggccccctcaaagccgaacgctcaccgtgcccagtgaggactgcagcgtagacg
>A/Guangdong-Yuncheng/1857/2017 | EPI_ISL_278714 | A / H3N2
ggccccctcaaagccgaacgctcaccgtgcccagtgaggactgcagcgtagacg
>A/Hunan-Louxin/120/2017 | EPI_ISL_242429 | A / H3N2
ggccccctcaaagccgaacgctcaccgtgcccagtgaggactgcagcgtagacg
>A/Victoria/664/2016 | EPI_ISL_244006 | A / H3N2
ggccccctcaaagccgaacgctcaccgtgcccagtgaggactgcagcgtagacg
>A/Victoria/149/2016 | EPI_ISL_244013 | A / H3N2
ggccccctcaaagccgaacgctcaccgtgcccagtgaggactgcagcgtagacg
>A/Nonthaburi/318/2016 | EPI_ISL_249187 | A / H3N2
ggccccctcaaagccgaacgctcaccgtgcccagtgaggactgcagcgtagacg
>A/Newcastle/61/2016 | EPI_ISL_255502 | A / H3N2
ggccccctcaaagccgaacgctcaccgtgcccagtgaggactgcagcgtagacg
>A/Viamao/LACENRS-974/2015 | EPI_ISL_263252 | A / H3N2
ggccccctcaaagccgaacgctcaccgtgcccagtgaggactgcagcgtagacg
>A/Brisbane/27/2017 | EPI_ISL_269416 | A / H3N2
ggccccctcaaagccgaacgctcaccgtgcccagtgaggactgcagcgtagacg
>A/South Australia/66/2017 | EPI_ISL_269431 | A / H3N2
ggccccctcaaagccgaacgctcaccgtgcccagtgaggactgcagcgtagacg
>A/Victoria/507/2017 | EPI_ISL_275199 | A / H3N2
ggccccctcaaagccgaacgctcaccgtgcccagtgaggactgcagcgtagacg
>A/Christchurch/504/2017 | EPI_ISL_277308 | A / H3N2
ggccccctcaaagccgaacgctcaccgtgcccagtgaggactgcagcgtagacg
>A/Jiangsu-Runzhou/1553/2017 | EPI_ISL_278728 | A / H3N2
ggccccctcaaagccgaacgctcaccgtgcccagtgaggactgcagcgtagacg
>A/Victoria/1025/2017 | EPI_ISL_288933 | A / H3N2
ggccccctcaaagccgaacgctcaccgtgcccagtgaggactgcagcgtagacg
>A/Beijing-Haidian/14/2018 | EPI_ISL_296977 | A / H3N2
ggccccctcaaagccgaacgctcaccgtgcccagtgaggactgcagcgtagacg
>A/IIV-Moscow/176/2016 | EPI_ISL_242664 | A / H3N2
ggccccctcaaagccgaacgctcaccgtgcccagtgaggactgcagcgtagacg
>A/South Australia/18/2017 | EPI_ISL_269305 | A / H3N2
ggccccctcaaagccgaacgctcaccgtgcccagtgaggactgcagcgtagacg
>A/Brisbane/22/2017 | EPI_ISL_269356 | A / H3N2
ggccccctcaaagccgaacgctcaccgtgcccagtgaggactgcagcgtagacg
>A/Shandong-Laicheng/1763/2016 | EPI_ISL_270743 | A / H3N2
ggccccctcaaagccgaacgctcaccgtgcccagtgaggactgcagcgtagacg
>A/SOUTH AUSTRALIA/72/2012 | EPI_ISL_128642 | A / H3N2
ggccccctcaaagccgaacgctcaccgtgcccagtgaggactgcagcgtagacg
>A/VICTORIA/5006/2014 | EPI_ISL_168941 | A / H3N2
ggccccctcaaagccgaacgctcaccgtgcccagtgaggactgcagcgtagacg
>A/Henan-Longting/1481/2014 | EPI_ISL_171914 | A / H3N2
ggccccctcaaagccgaacgctcaccgtgcccagtgaggactgcagcgtagacg
>A/Bage/LACENRS-2050/2013 | EPI_ISL_263254 | A / H3N2
ggccccctcaaagccgaacgctcaccgtgcccagtgaggactgcagcgtagacg
>A/Sydney/500/2015 | EPI_ISL_197861 | A / H3N2
ggccccctcaaagccgaacgctcaccgtgcccagtgaggactgcagcgtagacg
>A/Victoria/214/2017 | EPI_ISL_291357 | A / H3N2
ggccccctcaaagccgaacgctcaccgtgcccagtgaggactgcagcgtagacg
>A/Victoria/215/2017 | EPI_ISL_291358 | A / H3N2
ggccccctcaaagccgaacgctcaccgtgcccagtgaggactgcagcgtagacg
>A/Anhui-Yaohai/1704/2013 | EPI_ISL_153306 | A / H3N2
ggccccctcaaagccgaacgctcaccgtgcccagtgaggactgcagcgtagacg
>A/Shanghai-Pudongxin/1904/2013 | EPI_ISL_153316 | A / H3N2
ggccccctcaaagccgaacgctcaccgtgcccagtgaggactgcagcgtagacg
>A/Guangdong-Dongguan-Ben-Di/1695/2013 | EPI_ISL_153317 | A / H3N2
ggccccctcaaagccgaacgctcaccgtgcccagtgaggactgcagcgtagacg
>A/VICTORIA/346/2012 | EPI_ISL_128655 | A / H3N2
ggccccctcaaagccgaacgctcaccgtgcccagtgaggactgcagcgtagacg
>A/SOUTH AUCKLAND/120/2012 | EPI_ISL_134463 | A / H3N2
ggccccctcaaagccgaacgctcaccgtgcccagtgaggactgcagcgtagacg
>A/Sydney/145/2015 | EPI_ISL_202456 | A / H3N2
ggccccctcaaagccgaacgctcaccgtgcccagtgaggactgcagcgtagacg
>A/Victoria/3063/2015 | EPI_ISL_202525 | A / H3N2
ggccccctcaaagccgaacgctcaccgtgcccagtgaggactgcagcgtagacg
>A/Victoria/3054/2015 | EPI_ISL_202459 | A / H3N2
ggccccctcaaagccgaacgctcaccgtgcccagtgaggactgcagcgtagacg
>A/Wellington/44/2017 | EPI_ISL_282633 | A / H3N2
ggccccctcaaagccgaacgctcaccgtgcccagtgaggactgcagcgtagacg
>A/SONG KHLA/8/2012 | EPI_ISL_122540 | A / H3N2
ggccccctcaaagccgaacgctcaccgtgcccagtgaggactgcagcgtagacg
>A/Canberra/37/2015 | EPI_ISL_198019 | A / H3N2
ggccccctcaaagccgaacgctcaccgtgcccagtgaggactgcagcgtagacg
>A/Canberra/40/2015 | EPI_ISL_198020 | A / H3N2
ggccccctcaaagccgaacgctcaccgtgcccagtgaggactgcagcgtagacg
>A/Canberra/28/2015 | EPI_ISL_198098 | A / H3N2
ggccccctcaaagccgaacgctcaccgtgcccagtgaggactgcagcgtagacg
>A/Canberra/32/2015 | EPI_ISL_198099 | A / H3N2
ggccccctcaaagccgaacgctcaccgtgcccagtgaggactgcagcgtagacg
>A/Canberra/33/2015 | EPI_ISL_198100 | A / H3N2
ggccccctcaaagccgaacgctcaccgtgcccagtgaggactgcagcgtagacg
>A/Sydney/1019/2015 | EPI_ISL_202692 | A / H3N2
ggccccctcaaagccgaacgctcaccgtgcccagtgaggactgcagcgtagacg
>A/Victoria/857/2015 | EPI_ISL_198082 | A / H3N2
ggccccctcaaagccgaacgctcaccgtgcccagtgaggactgcagcgtagacg
>A/Perth/113/2015 | EPI_ISL_202607 | A / H3N2
ggccccctcaaagccgaacgctcaccgtgcccagtgaggactgcagcgtagacg
>A/Perth/75/2015 | EPI_ISL_202729 | A / H3N2
ggccccctcaaagccgaacgctcaccgtgcccagtgaggactgcagcgtagacg
>A/Perth/79/2015 | EPI_ISL_202730 | A / H3N2
ggccccctcaaagccgaacgctcaccgtgcccagtgaggactgcagcgtagacg
>A/Perth/92/2015 | EPI_ISL_202735 | A / H3N2
ggccccctcaaagccgaacgctcaccgtgcccagtgaggactgcagcgtagacg
>A/Cambodia/A1126656/2016 | EPI_ISL_249192 | A / H3N2
ggccccctcaaagccgaacgctcaccgtgcccagtgaggactgcagcgtagacg
>A/Macau/611658/2015 | EPI_ISL_202677 | A / H3N2
ggccccctcaaagccgaacgctcaccgtgcccagtgaggactgcagcgtagacg
>A/Macau/611376/2015 | EPI_ISL_202681 | A / H3N2
ggccccctcaaagccgaacgctcaccgtgcccagtgaggactgcagcgtagacg
>A/Perth/55/2015 | EPI_ISL_202722 | A / H3N2
ggccccctcaaagccgaacgctcaccgtgcccagtgaggactgcagcgtagacg
>A/Perth/58/2015 | EPI_ISL_202723 | A / H3N2
ggccccctcaaagccgaacgctcaccgtgcccagtgaggactgcagcgtagacg
>A/South Africa/2982/2015 | EPI_ISL_202739 | A / H3N2
ggccccctcaaagccgaacgctcaccgtgcccagtgaggactgcagcgtagacg
>A/Canberra/80/2016 | EPI_ISL_243952 | A / H3N2
ggccccctcaaagccgaacgctcaccgtgcccagtgaggactgcagcgtagacg
>A/Victoria/657/2016 | EPI_ISL_243959 | A / H3N2
ggccccctcaaagccgaacgctcaccgtgcccagtgaggactgcagcgtagacg
>A/Perth/68/2015 | EPI_ISL_202703 | A / H3N2
ggccccctcaaagccgaacgctcaccgtgcccagtgaggactgcagcgtagacg
>A/Perth/84/2015 | EPI_ISL_202732 | A / H3N2
ggccccctcaaagccgaacgctcaccgtgcccagtgaggactgcagcgtagacg
>A/Perth/89/2015 | EPI_ISL_202734 | A / H3N2
ggccccctcaaagccgaacgctcaccgtgcccagtgaggactgcagcgtagacg
>A/South Australia/32/2016 | EPI_ISL_233867 | A / H3N2
ggccccctcaaagccgaacgctcaccgtgcccagtgaggactgcagcgtagacg
>A/Sydney/52/2015 | EPI_ISL_198078 | A / H3N2
ggccccctcaaagccgaacgctcaccgtgcccagtgaggactgcagcgtagacg
>A/Victoria/849/2015 | EPI_ISL_198062 | A / H3N2
ggccccctcaaagccgaacgctcaccgtgcccagtgaggactgcagcgtagacg
>A/Victoria/861/2015 | EPI_ISL_198063 | A / H3N2
ggccccctcaaagccgaacgctcaccgtgcccagtgaggactgcagcgtagacg
>A/Victoria/521/2015 | EPI_ISL_198095 | A / H3N2
ggccccctcaaagccgaacgctcaccgtgcccagtgaggactgcagcgtagacg
>A/Victoria/3016/2015 | EPI_ISL_202695 | A / H3N2
ggccccctcaaagccgaacgctcaccgtgcccagtgaggactgcagcgtagacg
>A/Victoria/3061/2015 | EPI_ISL_202698 | A / H3N2
ggccccctcaaagccgaacgctcaccgtgcccagtgaggactgcagcgtagacg
>A/Perth/075/2016 | EPI_ISL_249260 | A / H3N2
ggccccctcaaagccgaacgctcaccgtgcccagtgaggactgcagcgtagacg
>A/CHRISTCHURCH/15/2012 | EPI_ISL_128702 | A / H3N2
ggccccctcaaagccgaacgctcaccgtgcccagtgaggactgcagcgtagacg
>A/Paris/163/2013  | EPI_ISL_136573 | A / H3N2
ggccccctcaaagccgaacgctcaccgtgcccagtgaggactgcagcgtagacg
>A/Caen/147/2013 | EPI_ISL_136513 | A / H3N2
ggccccctcaaagccgaacgctcaccgtgcccagtgaggactgcagcgtagacg
>A/Brisbane/19/2017 | EPI_ISL_269266 | A / H3N2
ggccccctcaaagccgaacgctcaccgtgcccagtgaggactgcagcgtagacg
>A/NEWCASTLE/57/2012 | EPI_ISL_128699 | A / H3N2
ggccccctcaaagccgaacgctcaccgtgcccagtgaggactgcagcgtagacg
>A/PERTH/288/2012 | EPI_ISL_134460 | A / H3N2
ggccccctcaaagccgaacgctcaccgtgcccagtgaggactgcagcgtagacg
>A/New Zealand/316/2014 | EPI_ISL_178221 | A / H3N2
ggccccctcaaagccgaacgctcaccgtgcccagtgaggactgcagcgtagacg
>A/Paris/2013/2011 | EPI_ISL_106642 | A / H3N2
ggccccctcaaagccgaacgctcaccgtgcccagtgaggactgcagcgtagacg
>A/Paris/2116/2011 | EPI_ISL_106648 | A / H3N2
ggccccctcaaagccgaacgctcaccgtgcccagtgaggactgcagcgtagacg
>A/Paris/007/2011 | EPI_ISL_106769 | A / H3N2
ggccccctcaaagccgaacgctcaccgtgcccagtgaggactgcagcgtagacg
>A/Paris/207/2012 | EPI_ISL_108397 | A / H3N2
ggccccctcaaagccgaacgctcaccgtgcccagtgaggactgcagcgtagacg
>A/PRACHUAP KHIRI KHAN/408/2012 | EPI_ISL_141553 | A / H3N2
ggccccctcaaagccgaacgctcaccgtgcccagtgaggactgcagcgtagacg
>A/Paris/2097/2011 | EPI_ISL_106645 | A / H3N2
ggccccctcaaagccgaacgctcaccgtgcccagtgaggactgcagcgtagacg
>A/Paris/493/2012 | EPI_ISL_108398 | A / H3N2
ggccccctcaaagccgaacgctcaccgtgcccagtgaggactgcagcgtagacg
>A/Lorraine/2073/2011 | EPI_ISL_106644 | A / H3N2
ggccccctcaaagccgaacgctcaccgtgcccagtgaggactgcagcgtagacg
>A/Kenya/015/2017 | EPI_ISL_280153 | A / H3N2
ggccccctcaaagccgaacgctcaccgtgcccagtgaggactgcagcgtagacg
>A/Kenya/022/2017 | EPI_ISL_290276 | A / H3N2
ggccccctcaaagccgaacgctcaccgtgccaagtgaggactgcagcgtagacg
>A/AUCKLAND/61/2012 | EPI_ISL_134452 | A / H3N2
ggccccctcaaagccgaacgctcaccgtgcccagtgaggactgcagcgtagacg
>A/Sri Lanka/5/2017 | EPI_ISL_249170 | A / H3N2
ggccccctcaaagccgaacgctcaccgtgcccagtgaggactgcagcgtagacg
>A/VICTORIA/873/2012 | EPI_ISL_128708 | A / H3N2
ggccccctcaaagccgaacgctcaccgtgcccagtgaggactgcagcgtagacg
>A/Paris/425/2013 | EPI_ISL_136666 | A / H3N2
ggccccctcaaagccgaacgctcaccgtgcccagtgaggactgcagcgtagacg
>A/TOWNSVILLE/3/2012 | EPI_ISL_122539 | A / H3N2
ggccccctcaaagccgaacgctcaccgtgcccagtgaggactgcagcgtagacg
>A/Uganda/MUWRP-029/2008 | EPI_ISL_89082 | A / H3N2
ggccccctcaaagccgaacgctcaccgtgcccagtgaggactgcagcgtagacg
>A/Paris/185/2013 | EPI_ISL_136588 | A / H3N2
ggccccctcaaagccgaacgctcaccgtgcccagtgaggactgcagcgtagacg
>A/Newcastle/1008/2016 | EPI_ISL_289826 | A / H3N2
ggccccctcaaagccgaacgctcaccgtgcccagtgaggactgcagcgtagacg
>A/Tasmania/1018/2016 | EPI_ISL_289827 | A / H3N2
ggccccctcaaagccgaacgctcaccgtgcccagtgaggactgcagcgtagacg
>A/Brisbane/1074/2017 | EPI_ISL_289873 | A / H3N2
ggccccctcaaagccgaacgctcaccgtgcccagtgaggactgcagcgtagacg
>A/Brisbane/1031/2016 | EPI_ISL_289829 | A / H3N2
ggccccctcaaagccgaacgctcaccgtgcccagtgaggactgcagcgtagacg
>A/Fiji/108/2016 | EPI_ISL_289833 | A / H3N2
ggccccctcaaagccgaacgctcaccgtgcccagtgaggactgcagcgtagacg
>A/Perth/108/2016 | EPI_ISL_289837 | A / H3N2
ggccccctcaaagccgaacgctcaccgtgcccagtgaggactgcagcgtagacg
>A/Perth/129/2016 | EPI_ISL_289838 | A / H3N2
ggccccctcaaagccgaacgctcaccgtgcccagtgaggactgcagcgtagacg
>A/Perth/128/2016 | EPI_ISL_289839 | A / H3N2
ggccccctcaaagccgaacgctcaccgtgcccagtgaggactgcagcgtagacg
>A/Perth/167/2016 | EPI_ISL_289844 | A / H3N2
ggccccctcaaagccgaacgctcaccgtgcccagtgaggactgcagcgtagacg
>A/Perth/247/2016 | EPI_ISL_289851 | A / H3N2
ggccccctcaaagccgaacgctcaccgtgcccagtgaggactgcagcgtagacg
>A/Perth/240/2016 | EPI_ISL_289836 | A / H3N2
ggccccctcaaagccgaacgctcaccgtgcccagtgaggactgcagcgtagacg
>A/Perth/178/2016 | EPI_ISL_289845 | A / H3N2
ggccccctcaaagccgaacgctcaccgtgcccagtgaggactgcagcgtagacg
>A/Perth/203/2016 | EPI_ISL_289848 | A / H3N2
ggccccctcaaagccgaacgctcaccgtgcccagtgaggactgcagcgtagacg
>A/Perth/246/2016 | EPI_ISL_289850 | A / H3N2
ggccccctcaaagccgaacgctcaccgtgcccagtgaggactgcagcgtagacg
>A/Perth/193/2016 | EPI_ISL_289854 | A / H3N2
ggccccctcaaagccgaacgctcaccgtgcccagtgaggactgcagcgtagacg
>A/Perth/145/2016 | EPI_ISL_289843 | A / H3N2
ggccccctcaaagccgaacgctcaccgtgcccagtgaggactgcagcgtagacg
>A/Sydney/1087/2016 | EPI_ISL_289857 | A / H3N2
ggccccctcaaagccgaacgctcaccgtgcccagtgaggactgcagcgtagacg
>A/Perth/202/2016 | EPI_ISL_289847 | A / H3N2
ggccccctcaaagccgaacgctcaccgtgcccagtgaggactgcagcgtagacg
>A/Perth/277/2016 | EPI_ISL_289852 | A / H3N2
ggccccctcaaagccgaacgctcaccgtgcccagtgaggactgcagcgtagacg
>A/Victoria/1034/2017 | EPI_ISL_289874 | A / H3N2
ggccccctcaaagccgaacgctcaccgtgcccagtgaggactgcagcgtagacg
>A/Sydney/1164/2017 | EPI_ISL_289880 | A / H3N2
ggccccctcaaagccgaacgctcaccgtgcccagtgaggactgcagcgtagacg
>A/Sydney/1167/2017 | EPI_ISL_289881 | A / H3N2
ggccccctcaaagccgaacgctcaccgtgcccagtgaggactgcagcgtagacg
>A/Sydney/190/2017 | EPI_ISL_289893 | A / H3N2
ggccccctcaaagccgaacgctcaccgtgcccagtgaggactgcagcgtagacg
>A/South Australia/238/2017 | EPI_ISL_289896 | A / H3N2
ggccccctcaaagccgaacgctcaccgtgcccagtgaggactgcagcgtagacg
>A/Sydney/168/2017 | EPI_ISL_289899 | A / H3N2
ggccccctcaaagccgaacgctcaccgtgcccagtgaggactgcagcgtagacg
>A/Victoria/714/2017 | EPI_ISL_289907 | A / H3N2
ggccccctcaaagccgaacgctcaccgtgcccagtgaggactgcagcgtagacg
>A/Victoria/724/2017 | EPI_ISL_289908 | A / H3N2
ggccccctcaaagccgaacgctcaccgtgcccagtgaggactgcagcgtagacg
>A/Victoria/732/2017 | EPI_ISL_289913 | A / H3N2
ggccccctcaaagccgaacgctcaccgtgcccagtgaggactgcagcgtagacg
>A/Victoria/738/2017 | EPI_ISL_289916 | A / H3N2
ggccccctcaaagccgaacgctcaccgtgcccagtgaggactgcagcgtagacg
>A/Victoria/159/2017 | EPI_ISL_289923 | A / H3N2
ggccccctcaaagccgaacgctcaccgtgcccagtgaggactgcagcgtagacg
>A/Brisbane/1082/2017 | EPI_ISL_289889 | A / H3N2
ggccccctcaaagccgaacgctcaccgtgcccagtgaggactgcagcgtagacg
>A/Perth/132/2016 | EPI_ISL_289840 | A / H3N2
ggccccctcaaagccgaacgctcaccgtgccaagtgaggactgcagcgtagacg
>A/Kenya/023/2017 | EPI_ISL_290274 | A / H3N2
ggccccctcaaagccgaacgctcaccgtgccaagtgaggactgcagcgtagacg
>A/Newcastle/35/2017 | EPI_ISL_289858 | A / H3N2
ggccccctcaaagccgaacgctcaccgtgccaagtgaggactgcagcgtagacg
>A/Perth/144/2016 | EPI_ISL_289842 | A / H3N2
ggccccctcaaagccgaacgctcaccgtgcccagtgaggactgcagcgtagacg
>A/Sydney/1105/2016 | EPI_ISL_289828 | A / H3N2
ggccccctcaaagccgaacgctcaccgtgcccagtgaggactgcagcgtagacg
>A/Fiji/87/2016 | EPI_ISL_289830 | A / H3N2
ggccccctcaaagccgaacgctcaccgtgcccagtgaggactgcagcgtagacg
>A/Fiji/101/2016 | EPI_ISL_289831 | A / H3N2
ggccccctcaaagccgaacgctcaccgtgcccagtgaggactgcagcgtagacg
>A/Fiji/105/2016 | EPI_ISL_289832 | A / H3N2
ggccccctcaaagccgaacgctcaccgtgcccagtgaggactgcagcgtagacg
>A/Sydney/1156/2017 | EPI_ISL_289866 | A / H3N2
ggccccctcaaagccgaacgctcaccgtgcccagtgaggactgcagcgtagacg
>A/Sydney/1172/2017 | EPI_ISL_289885 | A / H3N2
ggccccctcaaagccgaacgctcaccgtgcccagtgaggactgcagcgtagacg
>A/Sydney/1173/2017 | EPI_ISL_289886 | A / H3N2
ggccccctcaaagccgaacgctcaccgtgcccagtgaggactgcagcgtagacg
>A/South Australia/242/2017 | EPI_ISL_289897 | A / H3N2
ggccccctcaaagccgaacgctcaccgtgcccagtgaggactgcagcgtagacg
>A/Victoria/739/2017 | EPI_ISL_289915 | A / H3N2
ggccccctcaaagccgaacgctcaccgtgcccagtgaggactgcagcgtagacg
>A/Victoria/741/2017 | EPI_ISL_289918 | A / H3N2
ggccccctcaaagccgaacgctcaccgtgcccagtgaggactgcagcgtagacg
>A/Sydney/1160/2017 | EPI_ISL_289872 | A / H3N2
ggccccctcaaagccgaacgctcaccgtgcccagtgaggactgcagcgtagacg
>A/Victoria/720/2017 | EPI_ISL_289903 | A / H3N2
ggccccctcaaagccgaacgctcaccgtgcccagtgaggactgcagcgtagacg
>A/Victoria/742/2017 | EPI_ISL_289919 | A / H3N2
ggccccctcaaagccgaacgctcaccgtgcccagtgaggactgcagcgtagacg
>A/Victoria/726/2017 | EPI_ISL_289910 | A / H3N2
ggccccctcaaagccgaacgctcaccgtgcccagtgaggactgcagcgtagacg
>A/Victoria/747/2017 | EPI_ISL_289920 | A / H3N2
ggccccctcaaagccgaacgctcaccgtgcccagtgaggactgcagcgtagacg
>A/Brisbane/1071/2017 | EPI_ISL_289871 | A / H3N2
ggccccctcaaagccgaacgctcaccgtgcccagtgaggactgcagcgtagacg
>A/Victoria/723/2017 | EPI_ISL_289904 | A / H3N2
ggccccctcaaagccgaacgctcaccgtgcccagtgaggactgcagcgtagacg
>A/Victoria/706/2017 | EPI_ISL_289905 | A / H3N2
ggccccctcaaagccgaacgctcaccgtgcccagtgaggactgcagcgtagacg
>A/South Australia/1060/2017 | EPI_ISL_289876 | A / H3N2
ggccccctcaaagccgaacgctcaccgtgcccagtgaggactgcagcgtagacg
>A/Victoria/2156/2017 | EPI_ISL_289900 | A / H3N2
ggccccctcaaagccgaacgctcaccgtgcccagtgaggactgcagcgtagacg
>A/Victoria/707/2017 | EPI_ISL_289906 | A / H3N2
ggccccctcaaagccgaacgctcaccgtgaccagtgaggactgcagcgtagacg
>A/South Australia/237/2017 | EPI_ISL_289895 | A / H3N2
ggccccctcaaagccgaacgctcaccgtgcccagtgaggactgcagcgtagacg
>A/Sydney/1073/2016 | EPI_ISL_289856 | A / H3N2
ggccccctcaaagccgaacgctcaccgtgcccagtgaggactgcagcgtagacg
>A/PHILIPPINES/10/2014 | EPI_ISL_168910 | A / H3N2
ggccccctcaaagccgaacgctcaccgtgcccagtgaggactgcagcgtagacg
>A/Perth/60/2017 | EPI_ISL_269383 | A / H3N2
ggccccctcaaagccgaacgctcaccgtgcccagtgaggactgcagcgtagacg
>A/Canberra/1/2017 | EPI_ISL_269388 | A / H3N2
ggccccctcaaagccgaacgctcaccgtgcccagtgaggactgcagcgtagacg
>A/South Australia/56/2017 | EPI_ISL_269400 | A / H3N2
ggccccctcaaagccgaacgctcaccgtgcccagtgaggactgcagcgtagacg
>A/Sydney/1000/2017 | EPI_ISL_269401 | A / H3N2
ggccccctcaaagccgaacgctcaccgtgcccagtgaggactgcagcgtagacg
>A/Sydney/57/2017 | EPI_ISL_269407 | A / H3N2
ggccccctcaaagccgaacgctcaccgtgcccagtgaggactgcagcgtagacg
>A/Sydney/50/2017 | EPI_ISL_269404 | A / H3N2
ggccccctcaaagccgaacgctcaccgtgcccagtgaggactgcagcgtagacg
>A/Sydney/61/2017 | EPI_ISL_269409 | A / H3N2
ggccccctcaaagccgaacgctcaccgtgcccagtgaggactgcagcgtagacg
>A/Sydney/58/2017 | EPI_ISL_269408 | A / H3N2
ggccccctcaaagccgaacgctcaccgtgcccagtgaggactgcagcgtagacg
>A/South Australia/57/2017 | EPI_ISL_269402 | A / H3N2
ggccccctcaaagccgaacgctcaccgtgcccagtgaggactgcagcgtagacg
>A/Kanchanaburi/2471/2017 | EPI_ISL_299645 | A / H3N2
ggccccctcaaagccgaacgctcaccgtgcccagtgaggactgcagcgtagacg
>A/Brisbane/01/2018 | EPI_ISL_299662 | A / H3N2
ggccccctcaaagccgaacgctcaccgtgcccagtgaggactgcagcgtagacg
>A/South Australia/1087/2017 | EPI_ISL_299684 | A / H3N2
ggccccctcaaagccgaacgctcaccgtgcccagtgaggactgcagcgtagacg
>A/South Australia/270/2017 | EPI_ISL_299685 | A / H3N2
ggccccctcaaagccgaacgctcaccgtgcccagtgaggactgcagcgtagacg
>A/South Australia/271/2017 | EPI_ISL_299686 | A / H3N2
ggccccctcaaagccgaacgctcaccgtgcccagtgaggactgcagcgtagacg
>A/South Australia/275/2017 | EPI_ISL_299687 | A / H3N2
ggccccctcaaagccgaacgctcaccgtgcccagtgaggactgcagcgtagacg
>A/Centre/298/2013 | EPI_ISL_136627 | A / H3N2
ggccccctcaaagccgaacgctcaccgtgcccagtgaggactgcagcgtagacg
>A/FIJI/41/2010 | EPI_ISL_86114 | A / H3N2
ggccccctcaaagccgaacgctcaccgtgcccagtgaggactgcagcgtagacg
>A/Sydney/56/2017 | EPI_ISL_269281 | A / H3N2
ggccccctcaaagccgaacgctcaccgtgcccagtgaggactgcagcgtagacg
>A/Caen/158/2013  | EPI_ISL_136565 | A / H3N2
ggccccctcaaagccgaacgctcaccgtgcccagtgaggactgcagcgtagacg
>A/Brisbane/368/2014 | EPI_ISL_171769 | A / H3N2
ggccccctcaaagccgaacgctcaccgtgcccagtgaggactgcagcgtagacg
>A/Victoria/5075/2014 | EPI_ISL_171784 | A / H3N2
ggccccctcaaagccgaacgctcaccgtgcccagtgaggactgcagcgtagacg
>A/Perth/551/2014 | EPI_ISL_192748 | A / H3N2
ggccccctcaaagccgaacgctcaccgtgcccagtgaggactgcagcgtagacg
>A/Canberra/12/2015 | EPI_ISL_194498 | A / H3N2
ggccccctcaaagccgaacgctcaccgtgcccagtgaggactgcagcgtagacg
>A/South Australia/26/2017 | EPI_ISL_261882 | A / H3N2
ggccccctcaaagccgaacgctcaccgtgcccagtgaggactgcagcgtagacg
>A/New Caledonia/89/2014 | EPI_ISL_171773 | A / H3N2
ggccccctcaaagccgaacgctcaccgtgcccagtgaggactgcagcgtagacg
>A/South Australia/9/2015 | EPI_ISL_192760 | A / H3N2
ggccccctcaaagccgaacgctcaccgtgcccagtgaggactgcagcgtagacg
>A/Sydney/5/2015 | EPI_ISL_192775 | A / H3N2
ggccccctcaaagccgaacgctcaccgtgcccagtgaggactgcagcgtagacg
>A/South Australia/57/2015 | EPI_ISL_194528 | A / H3N2
ggccccctcaaagccgaacgctcaccgtgcccagtgaggactgcagcgtagacg
>A/Brisbane/341/2014 | EPI_ISL_171807 | A / H3N2
ggccccctcaaagccgaacgctcaccgtgcccagtgaggactgcagcgtagacg
>A/Victoria/944/2014 | EPI_ISL_171818 | A / H3N2
ggccccctcaaagccgaacgctcaccgtgcccagtgaggactgcagcgtagacg
>A/South Australia/14/2015 | EPI_ISL_192753 | A / H3N2
ggccccctcaaagccgaacgctcaccgtgcccagtgaggactgcagcgtagacg
>A/South Australia/2/2015 | EPI_ISL_192754 | A / H3N2
ggccccctcaaagccgaacgctcaccgtgcccagtgaggactgcagcgtagacg
>A/South Australia/21/2015 | EPI_ISL_192756 | A / H3N2
ggccccctcaaagccgaacgctcaccgtgcccagtgaggactgcagcgtagacg
>A/Sydney/4/2015 | EPI_ISL_192774 | A / H3N2
ggccccctcaaagccgaacgctcaccgtgcccagtgaggactgcagcgtagacg
>A/Brisbane/86/2015 | EPI_ISL_194495 | A / H3N2
ggccccctcaaagccgaacgctcaccgtgcccagtgaggactgcagcgtagacg
>A/Fiji/3/2015 | EPI_ISL_194506 | A / H3N2
ggccccctcaaagccgaacgctcaccgtgcccagtgaggactgcagcgtagacg
>A/Fiji/4/2015 | EPI_ISL_194507 | A / H3N2
ggccccctcaaagccgaacgctcaccgtgcccagtgaggactgcagcgtagacg
>A/South Auckland/5/2015 | EPI_ISL_194522 | A / H3N2
ggccccctcaaagccgaacgctcaccgtgcccagtgaggactgcagcgtagacg
>A/South Australia/67/2015 | EPI_ISL_194530 | A / H3N2
ggccccctcaaagccgaacgctcaccgtgcccagtgaggactgcagcgtagacg
>A/Sydney/133/2016 | EPI_ISL_232804 | A / H3N2
ggccccctcaaagccgaacgctcaccgtgcccagtgaggactgcagcgtagacg
>A/Tasmania/117/2016 | EPI_ISL_239835 | A / H3N2
ggccccctcaaagccgaacgctcaccgtgcccagtgaggactgcagcgtagacg
>A/Solomon Islands/3/2014 | EPI_ISL_172995 | A / H3N2
ggccccctcaaagccgaacgctcaccgtgcccagtgaggactgcagcgtagacg
>A/Sydney/1/2015 | EPI_ISL_192768 | A / H3N2
ggccccctcaaagccgaacgctcaccgtgcccagtgaggactgcagcgtagacg
>A/Sydney/10/2015 | EPI_ISL_192769 | A / H3N2
ggccccctcaaagccgaacgctcaccgtgcccagtgaggactgcagcgtagacg
>A/Brisbane/71/2015 | EPI_ISL_194492 | A / H3N2
ggccccctcaaagccgaacgctcaccgtgcccagtgaggactgcagcgtagacg
>A/Brisbane/79/2015 | EPI_ISL_194493 | A / H3N2
ggccccctcaaagccgaacgctcaccgtgcccagtgaggactgcagcgtagacg
>A/Christchurch/500/2015 | EPI_ISL_194503 | A / H3N2
ggccccctcaaagccgaacgctcaccgtgcccagtgaggactgcagcgtagacg
>A/Christchurch/502/2015 | EPI_ISL_194504 | A / H3N2
ggccccctcaaagccgaacgctcaccgtgcccagtgaggactgcagcgtagacg
>A/Brisbane/82/2015 | EPI_ISL_194494 | A / H3N2
ggccccctcaaagccgaacgctcaccgtgcccagtgaggactgcagcgtagacg
>A/Tasmania/7/2015 | EPI_ISL_194544 | A / H3N2
ggccccctcaaagccgaacgctcaccgtgcccagtgaggactgcagcgtagacg
>A/Prachuapkhirikhan/149/2015 | EPI_ISL_209066 | A / H3N2
ggccccctcaaagccgaacgctcaccgtgcccagtgaggactgcagcgtagacg
>A/Malaysia/50142/2015 | EPI_ISL_209067 | A / H3N2
ggccccctcaaagccgaacgctcaccgtgcccagtgaggactgcagcgtagacg
>A/Brisbane/225/2016 | EPI_ISL_239818 | A / H3N2
ggccccctcaaagccgaacgctcaccgtgcccagtgaggactgcagcgtagacg
>A/Malaysia/RP3358/2016 | EPI_ISL_299599 | A / H3N2
ggccccctcaaagccgaacgctcaccgtgcccagtgaggactgcagcgtagacg
>A/Darwin/1000/2016 | EPI_ISL_255449 | A / H3N2
ggccccctcaaagccgaacgctcaccgtgcccagtgaggactgcagcgtagacg
>A/Sydney/88/2016 | EPI_ISL_255453 | A / H3N2
ggccccctcaaagccgaacgctcaccgtgcccagtgaggactgcagcgtagacg
>A/Sydney/90/2016 | EPI_ISL_255454 | A / H3N2
ggccccctcaaagccgaacgctcaccgtgcccagtgaggactgcagcgtagacg
>A/Victoria/2071/2015 | EPI_ISL_209048 | A / H3N2
ggccccctcaaagccgaacgctcaccgtgcccagtgaggactgcagcgtagacg
>A/Malaysia/504/2015 | EPI_ISL_194510 | A / H3N2
ggccccctcaaagccgaacgctcaccgtgcccagtgaggactgcagcgtagacg
>A/Philippines/2/2015 | EPI_ISL_194519 | A / H3N2
ggccccctcaaagccgaacgctcaccgtgcccagtgaggactgcagcgtagacg
>A/South Australia/1004/2015 | EPI_ISL_194525 | A / H3N2
ggccccctcaaagccgaacgctcaccgtgcccagtgaggactgcagcgtagacg
>A/Cambodia/Z0709311/2015 | EPI_ISL_197380 | A / H3N2
ggccccctcaaagccgaacgctcaccgtgcccagtgaggactgcagcgtagacg
>A/Canberra/101/2015 | EPI_ISL_209049 | A / H3N2
ggccccctcaaagccgaacgctcaccgtgcccagtgaggactgcagcgtagacg
>A/Nonthaburi/146/2015 | EPI_ISL_209065 | A / H3N2
ggccccctcaaagccgaacgctcaccgtgcccagtgaggactgcagcgtagacg
>A/Brisbane/197/2015 | EPI_ISL_209072 | A / H3N2
ggccccctcaaagccgaacgctcaccgtgcccagtgaggactgcagcgtagacg
>A/Darwin/1001/2017 | EPI_ISL_261885 | A / H3N2
ggccccctcaaagccgaacgctcaccgtgcccagtgaggactgcagcgtagacg
>A/Victoria/539/2015 | EPI_ISL_194552 | A / H3N2
ggccccctcaaagccgaacgctcaccgtgcccagtgaggactgcagcgtagacg
>A/Victoria/455/2015 | EPI_ISL_209074 | A / H3N2
ggccccctcaaagccgaacgctcaccgtgcccagtgaggactgcagcgtagacg
>A/Newcastle/11/2015 | EPI_ISL_194512 | A / H3N2
ggccccctcaaagccgaacgctcaccgtgcccagtgaggactgcagcgtagacg
>A/Perth/67/2015 | EPI_ISL_202450 | A / H3N2
ggccccctcaaagccgaacgctcaccgtgcccagtgaggactgcagcgtagacg
>A/Brisbane/195/2015 | EPI_ISL_209073 | A / H3N2
ggccccctcaaagccgaacgctcaccgtgcccagtgaggactgcagcgtagacg
>A/Brisbane/216/2016 | EPI_ISL_239817 | A / H3N2
ggccccctcaaagccgaacgctcaccgtgcccagtgaggactgcagcgtagacg
>A/Newcastle/1000/2016 | EPI_ISL_255452 | A / H3N2
ggccccctcaaagccgaacgctcaccgtgcccagtgaggactgcagcgtagacg
>A/Sri Lanka/63/2015 | EPI_ISL_239829 | A / H3N2
ggccccctcaaagccgaacgctcaccgtgcccagtgaggactgcagcgtagacg
>A/Sydney/17/2017 | EPI_ISL_269276 | A / H3N2
ggccccctcaaagccgaacgctcaccgtgcccagtgaggactgcagcgtagacg
>A/Victoria/901/2015 | EPI_ISL_192825 | A / H3N2
ggccccctcaaagccgaacgctcaccgtgcccagtgaggactgcagcgtagacg
>A/Victoria/533/2015 | EPI_ISL_194551 | A / H3N2
ggccccctcaaagccgaacgctcaccgtgcccagtgaggactgcagcgtagacg
>A/Victoria/664/2015 | EPI_ISL_209046 | A / H3N2
ggccccctcaaagccgaacgctcaccgtgcccagtgaggactgcagcgtagacg
>A/Malaysia/474/2015 | EPI_ISL_194509 | A / H3N2
ggccccctcaaagccgaacgctcaccgtgcccagtgaggactgcagcgtagacg
>A/Sydney/199/2015 | EPI_ISL_209047 | A / H3N2
ggccccctcaaagccgaacgctcaccgtgcccagtgaggactgcagcgtagacg
>A/Victoria/1000/2015 | EPI_ISL_194546 | A / H3N2
ggccccctcaaagccgaacgctcaccgtgcccagtgaggactgcagcgtagacg
>A/Victoria/814/2015 | EPI_ISL_194553 | A / H3N2
ggccccctcaaagccgaacgctcaccgtgcccagtgaggactgcagcgtagacg
>A/Victoria/34/2015 | EPI_ISL_202460 | A / H3N2
ggccccctcaaagccgaacgctcaccgtgcccagtgaggactgcagcgtagacg
>A/Tasmania/92/2016 | EPI_ISL_239841 | A / H3N2
ggccccctcaaagccgaacgctcaccgtgcccagtgaggactgcagcgtagacg
>A/Brisbane/1094/2017 | EPI_ISL_299598 | A / H3N2
ggccccctcaaagccgaacgctcaccgtgcccagtgaggactgcagcgtagacg
>A/Townsville/38/2015 | EPI_ISL_239844 | A / H3N2
ggccccctcaaagccgaacgctcaccgtgcccagtgaggactgcagcgtagacg
>A/BRISBANE/6/2012 | EPI_ISL_121689 | A / H3N2
ggccccctcaaagccgaacgctcaccgtgcccagtgaggactgcagcgtagacg
>A/Sydney/1149/2017 | EPI_ISL_289862 | A / H3N2
ggccccctcaaagccgaacgctcaccgtgcccagtgaggactgcagcgtagacg
>A/South Australia/64/2016 | EPI_ISL_255554 | A / H3N2
ggccccctcaaagccgaacgctcaccgtgcccagtgaggactgcagcgtagacg
>A/Tasmania/12/2016 | EPI_ISL_255557 | A / H3N2
ggccccctcaaagccgaacgctcaccgtgcccagtgaggactgcagcgtagacg
>A/Victoria/725/2017 | EPI_ISL_289909 | A / H3N2
ggccccctcaaagccgaacgctcaccgtgcccagtgaggactgcagcgtagacg
>A/Singapore/534/2009 | EPI_ISL_76622 | A / H3N2
ggccccctcaaagccgaacgctcaccgtgcccagtgaggactgcagcgtagacg
>A/Tianjin-Hexi/18/2010 | EPI_ISL_83679 | A / H3N2
ggccccctcaaagccgaacgctcaccgtgcccagtgaggactgcagcgtagacg
>A/Tianjin-Nankai/1912/2010 | EPI_ISL_83682 | A / H3N2
ggccccctcaaagccgaacgctcaccgtgcccagtgaggactgcagcgtagacg
>A/Tianjin-Hexi/1266/2010 | EPI_ISL_83684 | A / H3N2
ggccccctcaaagccgaacgctcaccgtgcccagtgaggactgcagcgtagacg
>A/Jiangxi-Donghu/1682/2010 | EPI_ISL_83687 | A / H3N2
ggccccctcaaagccgaacgctcaccgtgcccagtgaggactgcagcgtagacg
>A/Jilin-Chuanying/1156/2011 | EPI_ISL_94613 | A / H3N2
ggccccctcaaagccgaacgctcaccgtgcccagtgaggactgcagcgtagacg
>A/Liaoning-Haizhou/1118/2011 | EPI_ISL_94617 | A / H3N2
ggccccctcaaagccgaacgctcaccgtgcccagtgaggactgcagcgtagacg
>A/Hunan-Yanfeng/165/2011 | EPI_ISL_94641 | A / H3N2
ggccccctcaaagccgaacgctcaccgtgcccagtgaggactgcagcgtagacg
>A/Qinghai/178/2010 | EPI_ISL_249386 | A / H3N2
ggccccctcaaagccgaacgctcaccgtgcccagtgaggactgcagcgtagacg
>A/Nanjing/1655/2010 | EPI_ISL_84850 | A / H3N2
ggtcccctcaaagccgaacgctcaccgtgcccagtgaggactgcagcgtagacg
>A/Heilongjiang-Nangang/124/2011 | EPI_ISL_94616 | A / H3N2
ggccccctcaaagccgaacgctcaccgtgcccagtgaggactgcagcgtagacg
>A/Nanjing/1663/2010 | EPI_ISL_84852 | A / H3N2
ggccccctcaaagccgaacgctcaccgtgcccagtgaggactgcagcgtagacg
>A/Nanjing/1654/2010 | EPI_ISL_84851 | A / H3N2
ggccccctcaaagccgaacgctcaccgtgcccagtgaggactgcagcgtagacg
>A/Hunan-Wuling/1304/2011 | EPI_ISL_94643 | A / H3N2
ggccccctcaaagccgaacgctcaccgtgcccagtgaggactgcagcgtagacg
>A/Shanghai-Luwan/188/2011 | EPI_ISL_94610 | A / H3N2
ggccccctcaaagccgaacgctcaccgtgcccagtgaggactgcaacgtagacg
>A/Heilongjiang-Xiangyang/1134/2011 | EPI_ISL_94612 | A / H3N2
ggccccctcaaagccgaacgctcaccgtgcccagtgaggactgcagcgtagacg
>A/Heilongjiang-Taoshan/147/2011 | EPI_ISL_94642 | A / H3N2
ggccccctcaaagccgaacgctcaccgtgcccagtgaggactgcagcgtagacg
>A/BRISBANE/253/2010 | EPI_ISL_83897 | A / H3N2
ggccccctcaaagccgaacgctcaccgtgcccagtgaggactgcagcgtagacg
>A/Jiangsu-Chongchuan/12179/2014 | EPI_ISL_168732 | A / H3N2
ggccccctcaaagccgaacgctcaccgtgcccagtgaggactgcagcgtagacg
>A/BRISBANE/258/2010 | EPI_ISL_83861 | A / H3N2
ggccccctcaaagccgaacgctcaccgtgcccagtgaggactgcagcgtagacg
>A/Kenya/01/2008 | EPI_ISL_226111 | A / H3N2
ggccccctcaaagccgaacgctcaccgtgcccagtgaggactgcagcgtagacg
>A/Victoria/513/2016 | EPI_ISL_233311 | A / H3N2
ggccccctcaaagccgaacgctcaccgtgcccagtgaggactgcagcgtagacg
>A/Paris/1093/2013 | EPI_ISL_145231 | A / H3N2
ggccccctcaaagccgaacgctcaccgtgcccagtgaggactgcagcgtagacg
>A/Rochester/0091/2013 | EPI_ISL_187481 | A / H3N2
ggccccctcaaagccgaacgctcaccgtgcccagtgaggactgcagcgtagacg
>A/Tianjin-Nankai/1842/2010 | EPI_ISL_83681 | A / H3N2
ggccccctcaaagccgaacgctcaccgtgcccagtgaggactgcagcgtagacg
>A/Hubei-Qiaokou/1271/2010 | EPI_ISL_83689 | A / H3N2
ggccccctcaaagccgaacgctcaccgtgcccagtgaggactgcagcgtagacg
>A/Anhui-Baohe/1456/2010 | EPI_ISL_83688 | A / H3N2
ggccccctcaaagccgaacgctcaccgtgcccagtgaggactgcagcgtagacg
>A/SINGAPORE/13/2011 | EPI_ISL_94818 | A / H3N2
ggccccctcaaagccgaacgctcaccgtgcccagtgaggactgcagcgtagacg
>A/CHRISTCHURCH/1/2011 | EPI_ISL_94848 | A / H3N2
ggccccctcaaagccgaacgctcaccgtgcccagtgaggactgcagcgtagacg
>A/DARWIN/92/2011 | EPI_ISL_94858 | A / H3N2
ggccccctcaaagccgaacgctcaccgtgcccagtgaggactgcagcgtagacg
>A/DARWIN/6/2011 | EPI_ISL_95079 | A / H3N2
ggccccctcaaagccgaacgctcaccgtgcccagtgaggactgcagcgtagacg
>A/Singapore/H2010.666C/2010 | EPI_ISL_128268 | A / H3N2
ggccccctcaaagccgaacgctcaccgtgcccagtgaggactgcagcgtagacg
>A/Singapore/H2010.666C/2010 | EPI_ISL_142986 | A / H3N2
ggccccctcaaagccgaacgctcaccgtgcccagtgaggactgcagcgtagacg
>A/NAURU/19/2011 | EPI_ISL_94909 | A / H3N2
ggccccctcaaagccgaacgctcaccgtgcccagtgaggactgcagcgtagacg
>A/NAURU/3/2011 | EPI_ISL_95077 | A / H3N2
ggccccctcaaagccgaacgctcaccgtgcccagtgaggactgcagcgtagacg
>A/NAURU/17/2011 | EPI_ISL_95080 | A / H3N2
ggccccctcaaagccgaacgctcaccgtgcccagtgaggactgcagcgtagacg
>A/Singapore/C2010.471aV/2010 | EPI_ISL_128252 | A / H3N2
ggccccctcaaagccgaacgctcaccgtgcccagtgaggactgcagcgtagacg
>A/Singapore/H2010.321C/2010 | EPI_ISL_128263 | A / H3N2
ggccccctcaaagccgaacgctcaccgtgcccagtgaggactgcagcgtagacg
>A/Singapore/H2010.301/2010 | EPI_ISL_142977 | A / H3N2
ggccccctcaaagccgaacgctcaccgtgcccagtgaggactgcagcgtagacg
>A/Singapore/H2010.321C/2010 | EPI_ISL_142978 | A / H3N2
ggccccctcaaagccgaacgctcaccgtgcccagtgaggactgcagcgtagacg
>A/Singapore/H2010.301/2010 | EPI_ISL_143050 | A / H3N2
ggccccctcaaagccgaacgctcaccgtgcccagtgaggactgcagcgtagacg
>A/BRISBANE/159/2011 | EPI_ISL_95229 | A / H3N2
ggccccctcaaagccgaacgctcaccgtgcccagtgaggactgcagcgtagacg
>A/NAURU/5/2011 | EPI_ISL_95078 | A / H3N2
ggccccctcaaagccgaacgctcaccgtgcccagtgaggactgcagcgtagacg
>A/TASMANIA/31/2011 | EPI_ISL_106868 | A / H3N2
ggccccctcaaagccgaacgctcaccgtgccaagtgaggactgcagcgtagacg
>A/BRISBANE/417/2011 | EPI_ISL_118611 | A / H3N2
aggcccctcaaagccgaacgctcaccgtgcccagtgaggactgcagcgtagacg
>A/VICTORIA/43/2012 | EPI_ISL_128636 | A / H3N2
ggccccctcaaagccgaacgctcaccgtgcccagtgaggactgcagcgtagacg
>A/VICTORIA/535/2012 | EPI_ISL_128640 | A / H3N2
ggccccctcaaagccgaacgctcaccgtgcccagtgaggactgcagcgtagacg
>A/VICTORIA/327/2012 | EPI_ISL_128670 | A / H3N2
ggccccctcaaagccgaacgctcaccgtgcccagtgaggactgcagcgtagacg
>A/Anhui-Yingzhou/11352/2014 | EPI_ISL_168729 | A / H3N2
ggccccctcaaagccgaacgctcaccgtgcccagtgaggactgcagcgtagacg
>A/Guizhou-Xinyi/1799/2014 | EPI_ISL_168731 | A / H3N2
ggccccctcaaagccgaacgctcaccgtgcccagtgaggactgcagcgtagacg
>A/Jiangxi-Zhushan/1614/2014 | EPI_ISL_169726 | A / H3N2
ggccccctcaaagccgaacgctcaccgtgcccagtgaggactgcagcgtagacg
>A/Yunnan-Linxiang/11032/2014 | EPI_ISL_169662 | A / H3N2
ggccccctcaaagccgaacgctcaccgtgcccagtgaggactgcagcgtagacg
>A/Jiangsu-Quanshan/11567/2014 | EPI_ISL_168730 | A / H3N2
ggccccctcaaagccgaacgctcaccgtgcccagtgaggactgcagcgtagacg
>A/Guangxi-Qingxiu/1569/2014 | EPI_ISL_169729 | A / H3N2
ggccccctcaaagccgaacgctcaccgtgcccagtgaggactgcagcgtagacg
>A/Anhui-Tianjiaan/1736/2014 | EPI_ISL_169735 | A / H3N2
ggccccctcaaagccgaacgctcaccgtgcccagtgaggactgcagcgtagacg
>A/Jiangsu-Nanjinggulou/13151/2014 | EPI_ISL_169743 | A / H3N2
ggccccctcaaagccgaacgctcaccgtgcccagtgaggactgcagcgtagacg
>A/Jiangxi-Zhushan/1713/2014 | EPI_ISL_168735 | A / H3N2
ggccccctcaaagccgaacgctcaccgtgcccagtgaggactgcagcgtagacg
>A/Sichuan-Fucheng/1804/2014 | EPI_ISL_169738 | A / H3N2
ggccccctcaaagccgaacgctcaccgtgcccagtgaggactgcagcgtagacg
>A/Shanghai-Zhabei/1559/2014 | EPI_ISL_169732 | A / H3N2
ggccccctcaaagccgaacgctcaccgtgcccagtgaggactgcagcgtagacg
>A/Guangxi-Longan/130/2015 | EPI_ISL_178012 | A / H3N2
ggccccctcaaagccgaacgctcaccgtgcccagtgaggactgcagcgtagacg
>A/Anhui-Tianjiaan/1669/2014 | EPI_ISL_169730 | A / H3N2
ggccccctcaaagccgaacgctcaccgtgcccagtgaggactgcagcgtagacg
>A/Hubei-Wujiagang/1702/2014 | EPI_ISL_169728 | A / H3N2
ggccccctcaaagccgaacgctcaccgtgcccagtgaggactgcagcgtagacg
>A/Beijing-Xicheng/14253/2014 | EPI_ISL_171916 | A / H3N2
ggccccctcaaagccgaacgctcaccgtgcccagtgaggactgcagcgtagacg
>A/Canberra/8/2015 | EPI_ISL_197856 | A / H3N2
ggccccctcaaagccgaacgctcaccgtgcccagtgaggactgcagcgtagacg
>A/Canberra/5/2016 | EPI_ISL_227640 | A / H3N2
ggccccctcaaagccgaacgctcaccgtgcccagtgaggactgcagcgtagacg
>A/Mexico/InDRE2160/2005 | EPI_ISL_132410 | A / H3N2
ggccccctcaaagccgaacgctcaccgtgcccagtgaggactgcagctkagacg
>A/Perth/229/2012 | EPI_ISL_137782 | A / H3N2
ggccccctcaaagccgaacgctcaccgtgcccagtgaggactgcagcgtagacg
>A/PERTH/10/2010 | EPI_ISL_78687 | A / H3N2
ggccccctcaaagccgaacgctcaccgtgccaagtgaggactgcagcgtagacg
>A/Brisbane/220/2010 | EPI_ISL_83226 | A / H3N2
ggccccctcaaagccgaacgctcaccgtgccaagtgaggactgcagcgtagacg
>A/Shanghai-Luwan/1400/2010 | EPI_ISL_83685 | A / H3N2
ggccccctcaaagccgaacgctcaccgtgccaagtgaggactgcagcgtagacg
>A/Shanghai-Luwan/1568/2010 | EPI_ISL_83690 | A / H3N2
ggccccctcaaagccgaacgctcaccgtgccaagtgaggactgcagcgtagacg
>A/PERTH/56/2010 | EPI_ISL_83808 | A / H3N2
ggccccctcaaagccgaacgctcaccgtgccaagtgaggactgcagcgtagacg
>A/TOWNSVILLE/60/2010 | EPI_ISL_83896 | A / H3N2
ggccccctcaaagccgaacgctcaccgtgccaagtgaggactgcagcgtagacg
>A/TOWNSVILLE/100/2010 | EPI_ISL_86119 | A / H3N2
ggccccctcaaagccgaacgctcaccgtgccaagtgaggactgcagcgtagacg
>A/TOWNSVILLE/104/2010 | EPI_ISL_86121 | A / H3N2
ggccccctcaaagccgaacgctcaccgtgccaagtgaggactgcagcgtagacg
>A/TOWNSVILLE/92/2010 | EPI_ISL_86129 | A / H3N2
ggccccctcaaagccgaacgctcaccgtgccaagtgaggactgcagcgtagacg
>A/TOWNSVILLE/93/2010 | EPI_ISL_86130 | A / H3N2
ggccccctcaaagccgaacgctcaccgtgccaagtgaggactgcagcgtagacg
>A/TOWNSVILLE/97/2010 | EPI_ISL_86131 | A / H3N2
ggccccctcaaagccgaacgctcaccgtgccaagtgaggactgcagcgtagacg
>A/TOWNSVILLE/98/2010 | EPI_ISL_86132 | A / H3N2
ggccccctcaaagccgaacgctcaccgtgccaagtgaggactgcagcgtagacg
>A/SINGAPORE/617/2010 | EPI_ISL_94795 | A / H3N2
ggccccctcaaagccgaacgctcaccgtgccaagtgaggactgcagcgtagacg
>A/SINGAPORE/11/2011 | EPI_ISL_94817 | A / H3N2
ggccccctcaaagccgaacgctcaccgtgccaagtgaggactgcagcgtagacg
>A/PERTH/7/2011 | EPI_ISL_94854 | A / H3N2
ggccccctcaaagccgaacgctcaccgtgccaagtgaggactgcagcgtagacg
>A/MACAU/600159/2011 | EPI_ISL_94857 | A / H3N2
ggccccctcaaagccgaacgctcaccgtgccaagtgaggactgcagcgtagacg
>A/TOWNSVILLE/117/2010 | EPI_ISL_94907 | A / H3N2
ggccccctcaaagccgaacgctcaccgtgccaagtgaggactgcagcgtagacg
>A/SINGAPORE/616/2010 | EPI_ISL_94914 | A / H3N2
ggccccctcaaagccgaacgctcaccgtgccaagtgaggactgcagcgtagacg
>A/SOUTH AUCKLAND/6/2011 | EPI_ISL_95231 | A / H3N2
ggccccctcaaagccgaacgctcaccgtgccaagtgaggactgcagcgtagacg
>A/VICTORIA/529/2011 | EPI_ISL_99728 | A / H3N2
ggccccctcaaagccgaacgctcaccgtgccaagtgaggactgcagcgtagacg
>A/VICTORIA/5/2011 | EPI_ISL_99730 | A / H3N2
ggccccctcaaagccgaacgctcaccgtgccaagtgaggactgcagcgtagacg
>A/VICTORIA/511/2011 | EPI_ISL_99734 | A / H3N2
ggccccctcaaagccgaacgctcaccgtgccaagtgaggactgcagcgtagacg
>A/AUCKLAND/1/2011 | EPI_ISL_99735 | A / H3N2
ggccccctcaaagccgaacgctcaccgtgccaagtgaggactgcagcgtagacg
>A/SOUTH AUSTRALIA/45/2011 | EPI_ISL_99737 | A / H3N2
ggccccctcaaagccgaacgctcaccgtgccaagtgaggactgcagcgtagacg
>A/BRISBANE/281/2011 | EPI_ISL_99749 | A / H3N2
ggccccctcaaagccgaacgctcaccgtgccaagtgaggactgcagcgtagacg
>A/CHRISTCHURCH/54/2011 | EPI_ISL_99769 | A / H3N2
ggccccctcaaagccgaacgctcaccgtgccaagtgaggactgcagcgtagacg
>A/VICTORIA/103/2011 | EPI_ISL_99771 | A / H3N2
ggccccctcaaagccgaacgctcaccgtgccaagtgaggactgcagcgtagacg
>A/VICTORIA/362/2011 | EPI_ISL_106846 | A / H3N2
ggccccctcaaagccgaacgctcaccgtgccaagtgaggactgcagcgtagacg
>A/Bage/LACENRS-294/2011 | EPI_ISL_263305 | A / H3N2
ggccccctcaaagccgaacgctcaccgtgccaagtgaggactgcagcgtagacg
>A/Indonesia/306_S57_L001/2011 | EPI_ISL_269908 | A / H3N2
ggccccctcaaagccgaacgctcaccgtgccaagtgaggactgcagcgtagacg
>A/Singapore/C2010.803V/2010 | EPI_ISL_128254 | A / H3N2
ggccccctcaaagccgaacgctcaccgtgccaagtgaggactgcagcgtagacg
>A/Singapore/C2010.937V/2010 | EPI_ISL_128255 | A / H3N2
ggccccctcaaagccgaacgctcaccgtgccaagtgaggactgcagcgtagacg
>A/Singapore/H2010.564C/2010 | EPI_ISL_128267 | A / H3N2
ggccccctcaaagccgaacgctcaccgtgccaagtgaggactgcagcgtagacg
>A/Singapore/H2010.384/2010 | EPI_ISL_142980 | A / H3N2
ggccccctcaaagccgaacgctcaccgtgccaagtgaggactgcagcgtagacg
>A/Singapore/H2010.564C/2010 | EPI_ISL_142984 | A / H3N2
ggccccctcaaagccgaacgctcaccgtgccaagtgaggactgcagcgtagacg
>A/Singapore/H2010.619/2010 | EPI_ISL_142985 | A / H3N2
ggccccctcaaagccgaacgctcaccgtgccaagtgaggactgcagcgtagacg
>A/Singapore/H2010.797/2010 | EPI_ISL_142987 | A / H3N2
ggccccctcaaagccgaacgctcaccgtgccaagtgaggactgcagcgtagacg
>A/Singapore/C2010.937V/2010 | EPI_ISL_143018 | A / H3N2
ggccccctcaaagccgaacgctcaccgtgccaagtgaggactgcagcgtagacg
>A/Singapore/H2010.384/2010 | EPI_ISL_143051 | A / H3N2
ggccccctcaaagccgaacgctcaccgtgccaagtgaggactgcagcgtagacg
>A/Singapore/H2010.619/2010 | EPI_ISL_143053 | A / H3N2
ggccccctcaaagccgaacgctcaccgtgccaagtgaggactgcagcgtagacg
>A/Singapore/H2010.797/2010 | EPI_ISL_143054 | A / H3N2
ggccccctcaaagccgaacgctcaccgtgccaagtgaggactgcagcgtagacg
>A/Canela/LACENRS-102/2011 | EPI_ISL_263273 | A / H3N2
ggccccctcaaagccgaacgctcaccgtgccaagtgaggactgcagcgtagacg
>A/BRISBANE/218/2010 | EPI_ISL_83828 | A / H3N2
ggccccctcaaagccgaacgctcaccgtgccaagtgaggactgcagcgtagacg
>A/BRISBANE/219/2010 | EPI_ISL_83829 | A / H3N2
ggccccctcaaagccgaacgctcaccgtgccaagtgaggactgcagcgtagacg
>A/VICTORIA/650/2010 | EPI_ISL_83869 | A / H3N2
ggccccctcaaagccgaacgctcaccgtgccaagtgaggactgcagcgtagacg
>A/TASMANIA/2/2011 | EPI_ISL_94831 | A / H3N2
ggccccctcaaagccgaacgctcaccgtgccaagtgaggactgcagcgtagacg
>A/VICTORIA/500/2011 | EPI_ISL_86137 | A / H3N2
ggccccctcaaagccgaacgctcaccgtgccaagtgaggactgcagcgtagacg
>A/VICTORIA/506/2011 | EPI_ISL_94782 | A / H3N2
ggccccctcaaagccgaacgctcaccgtgccaagtgaggactgcagcgtagacg
>A/TOWNSVILLE/122/2010 | EPI_ISL_94798 | A / H3N2
ggccccctcaaagccgaacgctcaccgtgccaagtgaggactgcagcgtagacg
>A/TOWNSVILLE/20/2011 | EPI_ISL_94826 | A / H3N2
ggccccctcaaagccgaacgctcaccgtgccaagtgaggactgcagcgtagacg
>A/TOWNSVILLE/48/2011 | EPI_ISL_94849 | A / H3N2
ggccccctcaaagccgaacgctcaccgtgccaagtgaggactgcagcgtagacg
>A/Brisbane/501/2011 | EPI_ISL_172964 | A / H3N2
ggccccctcaaagccgaacgctcaccgtgccaagtgaggactgcagcgtagacg
>A/VICTORIA/546/2011 | EPI_ISL_99738 | A / H3N2
ggccccctcaaagccgaacgctcaccgtgccaagtgaggactgcagcgtagacg
>A/VICTORIA/636/2011 | EPI_ISL_99767 | A / H3N2
ggccccctcaaagccgaacgctcaccgtgccaagtgaggactgcagcgtagacg
>A/VICTORIA/860/2011 | EPI_ISL_99760 | A / H3N2
ggccccctcaaagccgaacgctcaccgtgccaagtgaggactgcagcgtagacg
>A/VICTORIA/862/2011 | EPI_ISL_99762 | A / H3N2
ggccccctcaaagccgaacgctcaccgtgccaagtgaggactgcagcgtagacg
>A/VICTORIA/864/2011 | EPI_ISL_99763 | A / H3N2
ggccccctcaaagccgaacgctcaccgtgccaagtgaggactgcagcgtagacg
>A/VICTORIA/865/2011 | EPI_ISL_99764 | A / H3N2
ggccccctcaaagccgaacgctcaccgtgccaagtgaggactgcagcgtagacg
>A/VICTORIA/861/2011 | EPI_ISL_99761 | A / H3N2
ggccccctcaaagccgaacgctcaccgtgccaagtgaggactgcagcgtagacg
>A/BRISBANE/382/2011 | EPI_ISL_106861 | A / H3N2
ggccccctcaaagccgaacgctcaccgtgccaagtgaggactgcagcgtagacg
>A/Porto Alegre/LACENRS-2376/2014 | EPI_ISL_263247 | A / H3N2
ggccccctcaaagccgaacgctcaccgtgccaagtgaggactgcagcgtagacg
>A/BRISBANE/395/2011 | EPI_ISL_106863 | A / H3N2
ggccccctcaaagccgaacgctcaccgtgccaagtgaggactgcaacgtagacg
>A/VICTORIA/892/2011 | EPI_ISL_106867 | A / H3N2
ggccccctcaaagccgaacgctcaccgtgccaagtgaggactgcagcgtagacg
>A/SYDNEY/97/2011 | EPI_ISL_118601 | A / H3N2
ggccccctcaaagccgaacgctcaccgtgccaagtgaggactgcagcgtagacg
>A/Singapore/C2011.027V/2011 | EPI_ISL_128256 | A / H3N2
ggccccctcaaagccgaacgctcaccgtgccaagtgaggactgcagcgtagacg
>A/Singapore/C2011.027V/2011 | EPI_ISL_143019 | A / H3N2
ggccccctcaaagccgaacgctcaccgtgccaagtgaggactgcagcgtagacg
>A/Singapore/H2011.140C/2011 | EPI_ISL_128269 | A / H3N2
ggccccctcaaagccgaacgctcaccgtgccaagtgaggactgcagcgtagacg
>A/Singapore/C2011.173/2011 | EPI_ISL_142945 | A / H3N2
ggccccctcaaagccgaacgctcaccgtgccaagtgaggactgcagcgtagacg
>A/Singapore/H2011.140C/2011 | EPI_ISL_142989 | A / H3N2
ggccccctcaaagccgaacgctcaccgtgccaagtgaggactgcagcgtagacg
>A/Singapore/C2011.173/2011 | EPI_ISL_143020 | A / H3N2
ggccccctcaaagccgaacgctcaccgtgccaagtgaggactgcagcgtagacg
>A/Singapore/H2010.822/2010 | EPI_ISL_142988 | A / H3N2
ggccccctcaaagccgaacgctcaccgtgccaagtgaggactgcagcgtagacg
>A/Singapore/H2010.822/2010 | EPI_ISL_143055 | A / H3N2
ggccccctcaaagccgaacgctcaccgtgccaagtgaggactgcagcgtagacg
>A/Novo Hamburgo/LACENRS-201/2011 | EPI_ISL_263190 | A / H3N2
ggccccctcaaagccgaacgctcaccgtgccaagtgaggactgcagcgtagacg
>A/Uruguaiana/LACENRS-368/2011 | EPI_ISL_263241 | A / H3N2
ggccccctcaaagccgaacgctcaccgtgccaagtgaggactgcagcgtagacg
>A/Porto Alegre/LACENRS-822/2011 | EPI_ISL_263182 | A / H3N2
ggccccctcaaagccgaacgctcaccgtgccaagtgaggactgcagcgtagacg
>A/Heilongjiang-Xiangyang/1125/2011 | EPI_ISL_94611 | A / H3N2
ggccccctcaaagccgaacgctcaccgtgccaagtgaggactgcagcgtagacg
>A/TOWNSVILLE/7/2011 | EPI_ISL_94796 | A / H3N2
ggccccctcaaagccgaacgctcactgtgccaagtgaggactgcagcgtagacg
>A/PHILIPPINES/2472/2011 | EPI_ISL_99755 | A / H3N2
ggccccctcaaagccgaacgctcaccgtgccaagtgaggactgcagcgtagacg
>A/Singapore/C2011.825/2011 | EPI_ISL_142967 | A / H3N2
ggccccctcaaagccgaacgctcaccgtgccaagtgaggactgcagcgtagacg
>A/Singapore/H2011.751/2011 | EPI_ISL_143008 | A / H3N2
ggccccctcaaagccgaacgctcaccgtgccaagtgaggactgcagcgtagacg
>A/Singapore/C2011.825/2011 | EPI_ISL_143043 | A / H3N2
ggccccctcaaagccgaacgctcaccgtgccaagtgaggactgcagcgtagacg
>A/Singapore/H2011.751/2011 | EPI_ISL_143071 | A / H3N2
ggccccctcaaagccgaacgctcaccgtgccaagtgaggactgcagcgtagacg
>A/Frederico Westphalen/LACENRS-2130/2012 | EPI_ISL_263156 | A / H3N2
ggccccctcaaagccgaacgctcaccgtgccaagtgaggactgcagcgtagacg
>A/Porto Alegre/LACENRS-557/2011 | EPI_ISL_263132 | A / H3N2
ggccccctcaaagccgaacgctcaccgtgccaagtgaggactgcagcgtagacg
>A/Soledade/LACENRS-820/2011 | EPI_ISL_263143 | A / H3N2
ggccccctcaaagccgaacgctcaccgtgccaagtgaggactgcagcgtagacg
>A/BRISBANE/358/2011 | EPI_ISL_99774 | A / H3N2
ggccccctcaaagccgaacgctcaccgtgccaagtgaggactgcagcgtagacg
>A/Paim Filho/LACENRS-32/2011 | EPI_ISL_263144 | A / H3N2
ggccccctcaaagccgaacgctcaccgtgccaagtgaggactgcagcgtagacg
>A/Singapore/C2010.682V/2010 | EPI_ISL_128253 | A / H3N2
ggccccctcaaagccgaacgctcaccgtgccaagtgaggactgcagcgtagacg
>A/Connecticut/Flu055/2012 | EPI_ISL_202143 | A / H3N2
ggccccctcaaagccgaacgctcaccgtgccaagtgaggactgcagcgtagacg
>A/Connecticut/Flu139/2013 | EPI_ISL_202133 | A / H3N2
ggccccctcaaagccgaacgctcaccgtgccaagtgaggactgcagcgtagacg
>A/TOWNSVILLE/3/2011 | EPI_ISL_94807 | A / H3N2
ggccccctcaaagccgaacgctcaccgtgccaagtgaggactgcagcgtagacg
>A/CHRISTCHURCH/28/2011 | EPI_ISL_99754 | A / H3N2
ggccccctcaaagccgaacgctcaccgtgccaagtgaggactgcagcgtagacg
>A/Catalonia/S4477/2012 | EPI_ISL_103318 | A / H3N2
ggccccctcaaagccgaacgctcaccgtgccaagtgaggactgcagcgtagacg
>A/VICTORIA/714/2011 | EPI_ISL_106862 | A / H3N2
ggccccctcaaagccgaacgctcaccgtgccaagtgaggactgcaacgtagacg
>A/Singapore/H2010.559C/2010 | EPI_ISL_128266 | A / H3N2
ggccccctcaaagccgaacgctcaccgtgccaagtgaggactgcagcgtagacg
>A/Singapore/H2010.559C/2010 | EPI_ISL_142983 | A / H3N2
ggccccctcaaagccgaacgctcaccgtgccaagtgaggactgcagcgtagacg
>A/WELLINGTON/5/2012 | EPI_ISL_128656 | A / H3N2
ggccccctcaaagccgaacgctcaccgtgccaagtgaggactgcagcgtagacg
>A/Connecticut/Flu159/2013 | EPI_ISL_202136 | A / H3N2
ggccccctcaaagccgaacgctcaccgtgccaagtgaggactgcagcgtagacg
>A/Catalonia/S4320/2011 | EPI_ISL_101392 | A / H3N2
ggccccctcaaagccgaacgctcaccgtgccaagtgaggactgcagcgtagacg
>A/CANBERRA/1001/2012 | EPI_ISL_128659 | A / H3N2
ggccccctcaaagccgaacgctcaccgtgccaagtgaggactgcagcgtagacg
>A/NEWCASTLE/8/2012 | EPI_ISL_134459 | A / H3N2
ggccccctcaaagccgaacgctcaccgtgccaagtgaggactgcagcgtagacg
>A/Connecticut/Flu006/2012 | EPI_ISL_166611 | A / H3N2
ggccccctcaaagccgaacgctcaccgtgccaagtgaggactgcagcgtagacg
>A/Connecticut/Flu023/2012 | EPI_ISL_166621 | A / H3N2
ggccccctcaaagccgaacgctcaccgtgccaagtgaggactgcagcgtagacg
>A/Connecticut/Flu042/2012 | EPI_ISL_202118 | A / H3N2
ggccccctcaaagccgaacgctcaccgtgccaagtgaggactgcagcgtagacg
>A/Frederico Westphalen/LACENRS-204/2012 | EPI_ISL_263304 | A / H3N2
ggccccctcaaagccgaacgctcaccgtgccaagtgaggactgcagcgtagacg
>A/GOROKA/5/2011 | EPI_ISL_106847 | A / H3N2
ggccccctcaaagccgaacgctcaccgtgccaagtgaggactgcagcgtagacg
>A/WELLINGTON/19/2012 | EPI_ISL_128704 | A / H3N2
ggcccctcaaaagccgaacgctcaccgtgccaagtgaggactgcagcgtagacg
>A/BRISBANE/1/2011 | EPI_ISL_86109 | A / H3N2
ggccccctcaaagccgaacgctcaccgtgccaagtgaggactgcagcgtagacg
>A/Tianjin-Hedong/195/2011 | EPI_ISL_94615 | A / H3N2
ggccccctcaaagccgaacgctcaccgtgccaagtgaggactgcagcgtagacg
>A/BRISBANE/299/2011 | EPI_ISL_99750 | A / H3N2
ggccccctcaaagccgaacgctcaccgtgccaagtgaggactgcagcgtagacg
>A/PHILIPPINES/5229/2010 | EPI_ISL_86117 | A / H3N2
ggccccctcaaagccgaacgctcaccgtgccaagtgaggactgcagcgtagacg
>A/Peru/PER110/2010 | EPI_ISL_152353 | A / H3N2
ggccccctcaaagccgaacgctcaccgtgccaagtgaggactgcagcgtagacg
>A/TOWNSVILLE/102/2010 | EPI_ISL_86120 | A / H3N2
ggccccctcaaagccgaacgctcaccgtgccaagtgaggactgcagcgtagacg
>A/Hunan-Beihu/1143/2011 | EPI_ISL_94640 | A / H3N2
ggccccctcaaagccgaacgctcaccgtgccaagtgaggactgcagcgtagacg
>A/Valencia/S025243/2011 | EPI_ISL_101390 | A / H3N2
ggccccctcaaagccgaacgctcaccgtgccaagtgaggactgcagcgtagacg
>A/Catalonia/S4367/2012 | EPI_ISL_101396 | A / H3N2
ggccccctcaaagccgaacgctcaccgtgccaagtgaggactgcagcgtagacg
>A/Valencia/S010343/2012 | EPI_ISL_102139 | A / H3N2
ggccccctcaaagccgaacgctcaccgtgccaagtgaggactgcagcgtagacg
>A/VICTORIA/920/2012 | EPI_ISL_134478 | A / H3N2
ggccccctcaaagccgaacgctcaccgtgccaagtgaggactgcagcgtagacg
>A/Catalonia/S4365/2012 | EPI_ISL_101395 | A / H3N2
ggccccctcaaagccgaacgctcaccgtgccaagtgaggactgcagcgtagacg
>A/Catalonia/S5017/2012 | EPI_ISL_121856 | A / H3N2
ggccccctcaaagccgaacgctcaccgtgccaagtgaggactgcagcgtagacg
>A/SOUTH AUSTRALIA/8/2013 | EPI_ISL_141558 | A / H3N2
ggccccctcaaagccgaacgctcaccgtgcccagtgaggactgcagcgtagacg
>A/SYDNEY/92/2014 | EPI_ISL_166035 | A / H3N2
ggccccctcaaagccgaacgctcaccgtgcccagtgaggactgcagcgtagacg
>A/SYDNEY/93/2014 | EPI_ISL_166036 | A / H3N2
ggccccctcaaagccgaacgctcaccgtgcccagtgaggactgcagcgtagacg
>A/BRISBANE/262/2014 | EPI_ISL_168890 | A / H3N2
ggccccctcaaagccgaacgctcaccgtgcccagtgaggactgcagcgtagacg
>A/SOUTH AUSTRALIA/1007/2014 | EPI_ISL_168915 | A / H3N2
ggccccctcaaagccgaacgctcaccgtgcccagtgaggactgcagcgtagacg
>A/SOUTH AUSTRALIA/1007/2014 | EPI_ISL_168916 | A / H3N2
ggccccctcaaagccgaacgctcaccgtgcccagtgaggactgcagcgtagacg
>A/SOUTH AUSTRALIA/91/2014 | EPI_ISL_168918 | A / H3N2
ggccccctcaaagccgaacgctcaccgtgcccagtgaggactgcagcgtagacg
>A/SOUTH AUSTRALIA/91/2014 | EPI_ISL_168919 | A / H3N2
ggccccctcaaagccgaacgctcaccgtgcccagtgaggactgcagcgtagacg
>A/Sydney/1007/2014 | EPI_ISL_168924 | A / H3N2
ggccccctcaaagccgaacgctcaccgtgcccagtgaggactgcagcgtagacg
>A/SOUTH AUSTRALIA/16/2014 | EPI_ISL_166135 | A / H3N2
ggccccctcaaagccgaacgctcaccgtgcccagtgaggactgcagcgtagacg
>A/VICTORIA/268/2014 | EPI_ISL_168938 | A / H3N2
ggccccctcaaagccgaacgctcaccgtgcccagtgaggactgcagcgtagacg
>A/VICTORIA/285/2014 | EPI_ISL_168939 | A / H3N2
ggccccctcaaagccgaacgctcaccgtgcccagtgaggactgcagcgtagacg
>A/Hubei-Wuchang/1678/2016 | EPI_ISL_242426 | A / H3N2
ggccccctcaaagccgaacgctcaccgtgcccagtgaggactgcagcgtagacg
>A/Simpheropol/RII837S/2016 | EPI_ISL_242658 | A / H3N2
ggccccctcaaagccgaacgctcaccgtgcccagtgaggactgcagcgtagacg
>A/Kenya/031/2017 | EPI_ISL_290264 | A / H3N2
ggccccctcaaagccgaacgctcaccgtgcccagtgaggactgcagcgtagacg
>A/Kenya/029/2017 | EPI_ISL_290265 | A / H3N2
ggccccctcaaagccgaacgctcaccgtgcccagtgaggactgcagcgtagacg
>A/Kenya/035/2017 | EPI_ISL_290268 | A / H3N2
ggccccctcaaagccgaacgctcaccgtgcccagtgaggactgcagcgtagacg
>A/Newcastle/36/2017 | EPI_ISL_289859 | A / H3N2
ggccccctcaaagccgaacgctcaccgtgcccagtgaggactgcagcgtagacg
>A/South Australia/1050/2017 | EPI_ISL_289863 | A / H3N2
ggccccctcaaagccgaacgctcaccgtgcccagtgaggactgcagcgtagacg
>A/South Australia/1066/2017 | EPI_ISL_289891 | A / H3N2
ggccccctcaaagccgaacgctcaccgtgcccagtgaggactgcagcgtagacg
>A/Newcastle/1004/2017 | EPI_ISL_289865 | A / H3N2
ggccccctcaaagccgaacgctcaccgtgcccagtgaggactgcagcgtagacg
>A/South Australia/1053/2017 | EPI_ISL_289869 | A / H3N2
ggccccctcaaagccgaacgctcaccgtgcccagtgaggactgcagcgtagacg
>A/Victoria/189/2017 | EPI_ISL_289894 | A / H3N2
ggccccctcaaagccgaacgctcaccgtgcccagtgaggactgcagcgtagacg
>A/Victoria/745/2017 | EPI_ISL_289911 | A / H3N2
ggccccctcaaagccgaacgctcaccgtgcccagtgaggactgcagcgtagacg
>A/Victoria/740/2017 | EPI_ISL_289917 | A / H3N2
ggccccctcaaagccgaacgctcaccgtgcccagtgaggactgcagcgtagacg
>A/Victoria/157/2017 | EPI_ISL_289922 | A / H3N2
ggccccctcaaagccgaacgctcaccgtgcccagtgaggactgcagcgtagacg
>A/South Australia/244/2017 | EPI_ISL_289898 | A / H3N2
ggccccctcaaagccgaacgctcaccgtgcccagtgaggactgcagcgtagacg
>A/Victoria/2162/2017 | EPI_ISL_289901 | A / H3N2
ggccccctcaaagccgaacgctcaccgtgcccagtgaggactgcagcgtagacg
>A/South Australia/1052/2017 | EPI_ISL_289868 | A / H3N2
ggccccctcaaagccgaacgctcaccgtgcccagtgaggactgcagcgtagacg
>A/Victoria/748/2017 | EPI_ISL_289921 | A / H3N2
ggccccctcaaagccgaacgctcaccgtgcccagtgaggactgcagcgtagacg
>A/South Australia/1062/2017 | EPI_ISL_289877 | A / H3N2
ggccccctcaaagccgaacgctcaccgtgcccagtgaggactgcagcgtagacg
>A/Paris/353/2013 | EPI_ISL_136660 | A / H3N2
ggccccctcaaagccgaacgctcaccgtgcccagtgaggactgcagcgtagacg
>A/Sri Lanka/93/2017 | EPI_ISL_299651 | A / H3N2
ggccccctcaaagccgaacgctcaccgtgcccagtgaggactgcagcgtagacg
>A/Sri Lanka/94/2017 | EPI_ISL_299652 | A / H3N2
ggccccctcaaagccgaacgctcaccgtgcccagtgaggactgcagcgtagacg
>A/Sri Lanka/95/2017 | EPI_ISL_299653 | A / H3N2
ggccccctcaaagccgaacgctcaccgtgcccagtgaggactgcagcgtagacg
>A/Sri Lanka/103/2017 | EPI_ISL_299660 | A / H3N2
ggccccctcaaagccgaacgctcaccgtgcccagtgaggactgcagcgtagacg
>A/Sri Lanka/1/2018 | EPI_ISL_299654 | A / H3N2
ggccccctcaaagccgaacgctcaccgtgcccagtgaggactgcagcgtagacg
>A/South Africa/R05656/2017 | EPI_ISL_282630 | A / H3N2
ggccccctcaaagccgaacgctcaccgtgcccagtgaggactgcagcgtagacg
>A/Guizhou-Zhongshan/1722/2014 | EPI_ISL_169740 | A / H3N2
ggccccctcaaagccgaacgctcaccgtgcccagtgaggactgcagcgtagacg
>A/DC/1/2014 | EPI_ISL_219954 | A / H3N2
ggccccctcaaagccgaacgctcaccgtgcccagtgaggactgcagcgtagacg
>A/Porto Alegre/LACENRS-1969/2015 | EPI_ISL_263234 | A / H3N2
ggccccctcaaagccgaacgctcaccgtgcccagtgaggactgcagcgtagacg
>A/Uganda/MUWRP-001/2008 | EPI_ISL_89055 | A / H3N2
ggccccctcaaagccgaacgctcaccgtgcccagtgaggactgcagcgtagacg
>A/Uganda/MUWRP-002/2008 | EPI_ISL_89056 | A / H3N2
ggccccctcaaagccgaacgctcaccgtgcccagtgaggactgcagcgtagacg
>A/Uganda/MUWRP-007/2008 | EPI_ISL_89060 | A / H3N2
ggccccctcaaagccgaacgctcaccgtgcccagtgaggactgcagcgtagacg
>A/Uganda/MUWRP-015/2008 | EPI_ISL_89068 | A / H3N2
ggccccctcaaagccgaacgctcaccgtgcccagtgaggactgcagcgtagacg
>A/SOUTH AUCKLAND/7/2012 | EPI_ISL_128654 | A / H3N2
ggccccctcaaagccgaacgctcaccgtgcccagtgaggactgcagcgtagacg
>A/HK/7409/2014 | EPI_ISL_169742 | A / H3N2
ggccccctcaaagccgaacgctcaccgtgcccagtgaggactgcagcgtagacg
>A/Guangxi-Xiangshan/1102/2015 | EPI_ISL_178014 | A / H3N2
ggccccctcaaagccgaacgctcaccgtgcccagtgaggactgcagcgtagacg
>A/Hunan-Yuhu/11014/2014 | EPI_ISL_178022 | A / H3N2
ggccccctcaaagccgaacgctcaccgtgcccagtgaggactgcagcgtagacg
>A/Jiangsu-Xinpu/1963/2014 | EPI_ISL_178025 | A / H3N2
ggccccctcaaagccgaacgctcaccgtgcccagtgaggactgcagcgtagacg
>A/Jilin-Tiexi/136/2015 | EPI_ISL_178023 | A / H3N2
ggccccctcaaagccgaacgctcaccgtgcccagtgaggactgcagcgtagacg
>A/Xinjiang-Tianshan/113/2015 | EPI_ISL_178033 | A / H3N2
ggccccctcaaagccgaacgctcaccgtgcccagtgaggactgcagcgtagacg
>A/HK/450/2015 | EPI_ISL_177998 | A / H3N2
ggccccctcaaagccgaacgctcaccgtgcccagtgaggactgcagcgtagacg
>A/Guangxi-Longan/1100/2015 | EPI_ISL_178011 | A / H3N2
ggccccctcaaagccgaacgctcaccgtgcccagtgaggactgcagcgtagacg
>A/HK/448/2015 | EPI_ISL_177997 | A / H3N2
ggccccctcaaagccgaacgctcaccgtgcccagtgaggactgcagcgtagacg
>A/Jiangsu-Nanchang/1792/2015 | EPI_ISL_207859 | A / H3N2
ggccccctcaaagccgaacgctcaccgtgcccagtgaggactgcagcgtagacg
>A/Henan-Jinshui/1374/2015 | EPI_ISL_207869 | A / H3N2
ggccccctcaaagccgaacgctcaccgtgcccagtgaggactgcagcgtagacg
>A/Yunnan-Qilin/1902/2015 | EPI_ISL_207870 | A / H3N2
ggccccctcaaagccgaacgctcaccgtgcccagtgaggactgcagcgtagacg
>A/Shandong-Shibei/1759/2015 | EPI_ISL_207864 | A / H3N2
ggccccctcaaagccgaacgctcaccgtgcccagtgaggactgcagcgtagacg
>A/Henan-Jinshui/1366/2015 | EPI_ISL_207868 | A / H3N2
ggccccctcaaagccgaacgctcaccgtgcccagtgaggactgcagcgtagacg
>A/Victoria/11/2015 | EPI_ISL_197973 | A / H3N2
ggccccctcaaagccgaacgctcaccgtgcccagtgaggactgcagcgtagacg
>A/Cambodia/Z0727330/2015 | EPI_ISL_198040 | A / H3N2
ggccccctcaaagccgaacgctcaccgtgcccagtgaggactgcagcgtagacg
>A/Cambodia/Ad05323/2015 | EPI_ISL_198045 | A / H3N2
ggccccctcaaagccgaacgctcaccgtgcccagtgaggactgcagcgtagacg
>A/Cambodia/Z0709313/2015 | EPI_ISL_198046 | A / H3N2
ggccccctcaaagccgaacgctcaccgtgcccagtgaggactgcagcgtagacg
>A/Cambodia/Z0722377/2015 | EPI_ISL_198047 | A / H3N2
ggccccctcaaagccgaacgctcaccgtgcccagtgaggactgcagcgtagacg
>A/Cambodia/Z0727328/2015 | EPI_ISL_198050 | A / H3N2
ggccccctcaaagccgaacgctcaccgtgcccagtgaggactgcagcgtagacg
>A/Victoria/531/2015 | EPI_ISL_198013 | A / H3N2
ggccccctcaaagccgaacgctcaccgtgcccagtgaggactgcagcgtagacg
>A/Victoria/948/2015 | EPI_ISL_198034 | A / H3N2
ggccccctcaaagccgaacgctcaccgtgcccagtgaggactgcagcgtagacg
>A/Philippines/9/2015 | EPI_ISL_198037 | A / H3N2
ggccccctcaaagccgaacgctcaccgtgcccagtgaggactgcagcgtagacg
>A/Victoria/821/2015 | EPI_ISL_198055 | A / H3N2
ggccccctcaaagccgaacgctcaccgtgcccagtgaggactgcagcgtagacg
>A/Brisbane/141/2015 | EPI_ISL_198058 | A / H3N2
ggccccctcaaagccgaacgctcaccgtgcccagtgaggactgcagcgtagacg
>A/Sri Lanka/8/2015 | EPI_ISL_198067 | A / H3N2
ggccccctcaaagccgaacgctcaccgtgcccagtgaggactgcagcgtagacg
>A/Sydney/53/2015 | EPI_ISL_198079 | A / H3N2
ggccccctcaaagccgaacgctcaccgtgcccagtgaggactgcagcgtagacg
>A/Victoria/810/2015 | EPI_ISL_198097 | A / H3N2
ggccccctcaaagccgaacgctcaccgtgcccagtgaggactgcagcgtagacg
>A/Perth/114/2015 | EPI_ISL_202608 | A / H3N2
ggccccctcaaagccgaacgctcaccgtgcccagtgaggactgcagcgtagacg
>A/Cambodia/Z0709312/2015 | EPI_ISL_202669 | A / H3N2
ggccccctcaaagccgaacgctcaccgtgcccagtgaggactgcagcgtagacg
>A/Perth/69/2015 | EPI_ISL_202680 | A / H3N2
ggccccctcaaagccgaacgctcaccgtgcccagtgaggactgcagcgtagacg
>A/Victoria/3078/2015 | EPI_ISL_202693 | A / H3N2
ggccccctcaaagccgaacgctcaccgtgcccagtgaggactgcagcgtagacg
>A/Perth/76/2015 | EPI_ISL_202704 | A / H3N2
ggccccctcaaagccgaacgctcaccgtgcccagtgaggactgcagcgtagacg
>A/Perth/63/2015 | EPI_ISL_202726 | A / H3N2
ggccccctcaaagccgaacgctcaccgtgcccagtgaggactgcagcgtagacg
>A/Perth/65/2015 | EPI_ISL_202728 | A / H3N2
ggccccctcaaagccgaacgctcaccgtgcccagtgaggactgcagcgtagacg
>A/Perth/83/2015 | EPI_ISL_202731 | A / H3N2
ggccccctcaaagccgaacgctcaccgtgcccagtgaggactgcagcgtagacg
>A/Perth/87/2015 | EPI_ISL_202733 | A / H3N2
ggccccctcaaagccgaacgctcaccgtgcccagtgaggactgcagcgtagacg
>A/Victoria/3057/2015 | EPI_ISL_202749 | A / H3N2
ggccccctcaaagccgaacgctcaccgtgcccagtgaggactgcagcgtagacg
>A/Victoria/129/2016 | EPI_ISL_243945 | A / H3N2
ggccccctcaaagccgaacgctcaccgtgcccagtgaggactgcagcgtagacg
>A/Cambodia/Z0727320/2015 | EPI_ISL_198038 | A / H3N2
ggccccctcaaagccgaacgctcaccgtgcccagtgaggactgcagcgtagacg
>A/Victoria/823/2015 | EPI_ISL_198044 | A / H3N2
ggccccctcaaagccgaacgctcaccgtgcccagtgaggactgcagcgtagacg
>A/Victoria/837/2015 | EPI_ISL_198061 | A / H3N2
ggccccctcaaagccgaacgctcaccgtgcccagtgaggactgcagcgtagacg
>A/Victoria/853/2015 | EPI_ISL_198068 | A / H3N2
ggccccctcaaagccgaacgctcaccgtgcccagtgaggactgcagcgtagacg
>A/Victoria/6/2015 | EPI_ISL_198088 | A / H3N2
ggccccctcaaagccgaacgctcaccgtgcccagtgaggactgcagcgtagacg
>A/South Australia/1005/2015 | EPI_ISL_198094 | A / H3N2
ggccccctcaaagccgaacgctcaccgtgcccagtgaggactgcagcgtagacg
>A/South Australia/127/2015 | EPI_ISL_202684 | A / H3N2
ggccccctcaaagccgaacgctcaccgtgcccagtgaggactgcagcgtagacg
>A/South Australia/131/2015 | EPI_ISL_202685 | A / H3N2
ggccccctcaaagccgaacgctcaccgtgcccagtgaggactgcagcgtagacg
>A/South Australia/1017/2015 | EPI_ISL_202689 | A / H3N2
ggccccctcaaagccgaacgctcaccgtgcccagtgaggactgcagcgtagacg
>A/Victoria/3036/2015 | EPI_ISL_202696 | A / H3N2
ggccccctcaaagccgaacgctcaccgtgcccagtgaggactgcagcgtagacg
>A/Victoria/3085/2015 | EPI_ISL_202708 | A / H3N2
ggccccctcaaagccgaacgctcaccgtgcccagtgaggactgcagcgtagacg
>A/Victoria/3052/2015 | EPI_ISL_202710 | A / H3N2
ggccccctcaaagccgaacgctcaccgtgcccagtgaggactgcagcgtagacg
>A/South Australia/133/2015 | EPI_ISL_202712 | A / H3N2
ggccccctcaaagccgaacgctcaccgtgcccagtgaggactgcagcgtagacg
>A/Victoria/3056/2015 | EPI_ISL_202748 | A / H3N2
ggccccctcaaagccgaacgctcaccgtgcccagtgaggactgcagcgtagacg
>A/Victoria/3070/2015 | EPI_ISL_202753 | A / H3N2
ggccccctcaaagccgaacgctcaccgtgcccagtgaggactgcagcgtagacg
>A/Cambodia/Z0722381/2015 | EPI_ISL_198053 | A / H3N2
ggccccctcaaagccgaacgctcaccgtgcccagtgaggactgcagcgtagacg
>A/Brisbane/140/2015 | EPI_ISL_198057 | A / H3N2
ggccccctcaaagccgaacgctcaccgtgcccagtgaggactgcagcgtagacg
>A/Sydney/57/2015 | EPI_ISL_198059 | A / H3N2
ggccccctcaaagccgaacgctcaccgtgcccagtgaggactgcagcgtagacg
>A/Victoria/4/2015 | EPI_ISL_198086 | A / H3N2
ggccccctcaaagccgaacgctcaccgtgcccagtgaggactgcagcgtagacg
>A/Victoria/7/2015 | EPI_ISL_198089 | A / H3N2
ggccccctcaaagccgaacgctcaccgtgcccagtgaggactgcagcgtagacg
>A/Victoria/5/2015 | EPI_ISL_198090 | A / H3N2
ggccccctcaaagccgaacgctcaccgtgcccagtgaggactgcagcgtagacg
>A/Victoria/808/2015 | EPI_ISL_198092 | A / H3N2
ggccccctcaaagccgaacgctcaccgtgcccagtgaggactgcagcgtagacg
>A/South Australia/81/2015 | EPI_ISL_198093 | A / H3N2
ggccccctcaaagccgaacgctcaccgtgcccagtgaggactgcagcgtagacg
>A/Cambodia/Z0727323/2015 | EPI_ISL_202668 | A / H3N2
ggccccctcaaagccgaacgctcaccgtgcccagtgaggactgcagcgtagacg
>A/Cambodia/Ad05096/2015 | EPI_ISL_202670 | A / H3N2
ggccccctcaaagccgaacgctcaccgtgcccagtgaggactgcagcgtagacg
>A/Macau/611637/2015 | EPI_ISL_202682 | A / H3N2
ggccccctcaaagccgaacgctcaccgtgcccagtgaggactgcagcgtagacg
>A/South Australia/130/2015 | EPI_ISL_202687 | A / H3N2
ggccccctcaaagccgaacgctcaccgtgcccagtgaggactgcagcgtagacg
>A/South Australia/119/2015 | EPI_ISL_202699 | A / H3N2
ggccccctcaaagccgaacgctcaccgtgcccagtgaggactgcagcgtagacg
>A/Victoria/3011/2015 | EPI_ISL_202706 | A / H3N2
ggccccctcaaagccgaacgctcaccgtgcccagtgaggactgcagcgtagacg
>A/Victoria/126/2016 | EPI_ISL_243936 | A / H3N2
ggccccctcaaagccgaacgctcaccgtgcccagtgaggactgcagcgtagacg
>A/Victoria/3084/2015 | EPI_ISL_202707 | A / H3N2
ggccccctcaaagccgaacgctcaccgtgcccagtgaggactgcagcgtagacg
>A/Perth/93/2015 | EPI_ISL_202736 | A / H3N2
ggccccctcaaagccgaacgctcaccgtgcccagtgaggactgcagcgtagacg
>A/Perth/94/2015 | EPI_ISL_202737 | A / H3N2
ggccccctcaaagccgaacgctcaccgtgcccagtgaggactgcagcgtagacg
>A/Perth/97/2015 | EPI_ISL_202738 | A / H3N2
ggccccctcaaagccgaacgctcaccgtgcccagtgaggactgcagcgtagacg
>A/South Australia/18/2016 | EPI_ISL_233823 | A / H3N2
ggccccctcaaagccgaacgctcaccgtgcccagtgaggactgcagcgtagacg
>A/South Africa/3663/2015 | EPI_ISL_202740 | A / H3N2
ggccccctcaaagccgaacgctcaccgtgcccagtgaggactgcagcgtagacg
>A/Victoria/3009/2015 | EPI_ISL_202745 | A / H3N2
ggccccctcaaagccgaacgctcaccgtgcccagtgaggactgcagcgtagacg
>A/Victoria/116/2016 | EPI_ISL_243942 | A / H3N2
ggccccctcaaagccgaacgctcaccgtgcccagtgaggactgcagcgtagacg
>A/South Australia/1009/2016 | EPI_ISL_243968 | A / H3N2
ggccccctcaaagccgaacgctcaccgtgcccagtgaggactgcagcgtagacg
>A/South Australia/166/2016 | EPI_ISL_249178 | A / H3N2
ggccccctcaaagccgaacgctcaccgtgcccagtgaggactgcagcgtagacg
>A/South Australia/168/2016 | EPI_ISL_249179 | A / H3N2
ggccccctcaaagccgaacgctcaccgtgcccagtgaggactgcagcgtagacg
>A/South Australia/1012/2016 | EPI_ISL_249180 | A / H3N2
ggccccctcaaagccgaacgctcaccgtgcccagtgaggactgcagcgtagacg
>A/South Australia/165/2016 | EPI_ISL_249182 | A / H3N2
ggccccctcaaagccgaacgctcaccgtgcccagtgaggactgcagcgtagacg
>A/South Australia/169/2016 | EPI_ISL_249183 | A / H3N2
ggccccctcaaagccgaacgctcaccgtgcccagtgaggactgcagcgtagacg
>A/South Australia/170/2016 | EPI_ISL_249184 | A / H3N2
ggccccctcaaagccgaacgctcaccgtgcccagtgaggactgcagcgtagacg
>A/Newcastle/199/2016 | EPI_ISL_249293 | A / H3N2
ggccccctcaaagccgaacgctcaccgtgcccagtgaggactgcagcgtagacg
>A/Victoria/665/2016 | EPI_ISL_244007 | A / H3N2
ggccccctcaaagccgaacgctcaccgtgcccagtgaggactgcagcgtagacg
>A/Sri Lanka/31/2016 | EPI_ISL_249210 | A / H3N2
ggccccctcaaagccgaacgctcaccgtgcccagtgaggactgcagcgtagacg
>A/Sri Lanka/45/2016 | EPI_ISL_249211 | A / H3N2
ggccccctcaaagccgaacgctcaccgtgcccagtgaggactgcagcgtagacg
>A/Sri Lanka/40/2016 | EPI_ISL_249221 | A / H3N2
ggccccctcaaagccgaacgctcaccgtgcccagtgaggactgcagcgtagacg
>A/Sri Lanka/41/2016 | EPI_ISL_249218 | A / H3N2
ggccccctcaaagccgaacgctcaccgtgcccagtgaggactgcagcgtagacg
>A/Philippines/14/2016 | EPI_ISL_249224 | A / H3N2
ggccccctcaaagccgaacgctcaccgtgcccagtgaggactgcagcgtagacg
>A/Sydney/308/2016 | EPI_ISL_249228 | A / H3N2
ggccccctcaaagccgaacgctcaccgtgcccagtgaggactgcagcgtagacg
>A/South Australia/149/2016 | EPI_ISL_249233 | A / H3N2
ggccccctcaaagccgaacgctcaccgtgcccagtgaggactgcagcgtagacg
>A/Victoria/15/2015 | EPI_ISL_198023 | A / H3N2
ggccccctcaaagccgaacgctcaccgtgcccagtgaggactgcagcgtagacg
>A/Victoria/3058/2015 | EPI_ISL_202750 | A / H3N2
ggccccctcaaagccgaacgctcaccgtgcccagtgaggactgcagcgtagacg
>A/Victoria/3073/2015 | EPI_ISL_202756 | A / H3N2
ggccccctcaaagccgaacgctcaccgtgcccagtgaggactgcagcgtagacg
>A/Nakhonphanom/359/2016 | EPI_ISL_249188 | A / H3N2
ggccccctcaaagccgaacgctcaccgtgcccagtgaggactgcagcgtagacg
>A/Chiang Rai/371/2016 | EPI_ISL_249190 | A / H3N2
ggccccctcaaagccgaacgctcaccgtgcccagtgaggactgcagcgtagacg
>A/Cambodia/A1126659/2016 | EPI_ISL_249191 | A / H3N2
ggccccctcaaagccgaacgctcaccgtgcccagtgaggactgcagcgtagacg
>A/Townsville/47/2016 | EPI_ISL_249194 | A / H3N2
ggccccctcaaagccgaacgctcaccgtgcccagtgaggactgcagcgtagacg
>A/Cambodia/Z0727325/2015 | EPI_ISL_198042 | A / H3N2
ggccccctcaaagccgaacgctcaccgtgcccagtgaggactgcagcgtagacg
>A/Fiji/7/2015 | EPI_ISL_202676 | A / H3N2
ggccccctcaaagccgaacgctcaccgtgcccagtgaggactgcagcgtagacg
>A/Victoria/2144/2016 | EPI_ISL_243960 | A / H3N2
ggccccctcaaagccgaacgctcaccgtgcccagtgaggactgcagcgtagacg
>A/Tasmania/219/2016 | EPI_ISL_249216 | A / H3N2
ggccccctcaaagccgaacgctcaccgtgcccagtgaggactgcagcgtagacg
>A/Perth/66/2015 | EPI_ISL_202679 | A / H3N2
ggccccctcaaagccgaacgctcaccgtgcccagtgaggactgcagcgtagacg
>A/Perth/60/2015 | EPI_ISL_202724 | A / H3N2
ggccccctcaaagccgaacgctcaccgtgcccagtgaggactgcagcgtagacg
>A/Perth/62/2015 | EPI_ISL_202725 | A / H3N2
ggccccctcaaagccgaacgctcaccgtgcccagtgaggactgcagcgtagacg
>A/South Australia/132/2015 | EPI_ISL_202688 | A / H3N2
ggccccctcaaagccgaacgctcaccgtgcccagtgaggactgcagcgtagacg
>A/Victoria/41/2015 | EPI_ISL_202701 | A / H3N2
ggccccctcaaagccgaacgctcaccgtgcccagtgaggactgcagcgtagacg
>A/Victoria/3005/2015 | EPI_ISL_202705 | A / H3N2
ggccccctcaaagccgaacgctcaccgtgcccagtgaggactgcagcgtagacg
>A/Newcastle/1003/2015 | EPI_ISL_202702 | A / H3N2
ggccccctcaaagccgaacgctcaccgtgcccagtgaggactgcagcgtagacg
>A/Victoria/3065/2015 | EPI_ISL_202751 | A / H3N2
ggccccctcaaagccgaacgctcaccgtgcccagtgaggactgcagcgtagacg
>A/Brisbane/77/2016 | EPI_ISL_233829 | A / H3N2
ggccccctcaaagccgaacgctcaccgtgcccagtgaggactgcagcgtagacg
>A/Brisbane/92/2016 | EPI_ISL_233868 | A / H3N2
ggccccctcaaagccgaacgctcaccgtgcccagtgaggactgcagcgtagacg
>A/Victoria/3015/2015 | EPI_ISL_202746 | A / H3N2
ggccccctcaaagccgaacgctcaccgtgcccagtgaggactgcagcgtagacg
>A/Malaysia/513/2015 | EPI_ISL_198085 | A / H3N2
ggccccctcaaagccgaacgctcaccgtgcccagtgaggactgcagcgtagacg
>A/South Australia/31/2016 | EPI_ISL_233865 | A / H3N2
ggccccctcaaagccgaacgctcaccgtgcccagtgaggactgcagcgtagacg
>A/Brisbane/299/2016 | EPI_ISL_243998 | A / H3N2
ggccccctcaaagccgaacgctcaccgtgccaagtgaggactgcagcgtagacg
>A/Brisbane/319/2016 | EPI_ISL_249199 | A / H3N2
ggccccctcaaagccgaacgctcaccgtgccaagtgaggactgcagcgtagacg
>A/South Australia/207/2017 | EPI_ISL_277343 | A / H3N2
ggccccctcaaagccgaacgctcaccgtgccaagtgaggactgcagcgtagacg
>A/Victoria/33/2017 | EPI_ISL_277352 | A / H3N2
ggccccctcaaagccgaacgctcaccgtgcccagtgaggactgcagcgtagacg
>A/Victoria/3067/2015 | EPI_ISL_202752 | A / H3N2
ggccccctcaaagccgaacgctcaccgtgcccagtgaggactgcagcgtagacg
>A/Sydney/61/2015 | EPI_ISL_198080 | A / H3N2
ggccccctcaaagccgaacgctcaccgtgcccagtgaggactgcagcgtagacg
>A/Sydney/1022/2015 | EPI_ISL_202700 | A / H3N2
ggccccctcaaagccgaacgctcaccgtgcccagtgaggactgcagcgtagacg
>A/Victoria/3049/2015 | EPI_ISL_202709 | A / H3N2
ggccccctcaaagccgaacgctcaccgtgcccagtgaggactgcagcgtagacg
>A/Sydney/100/2015 | EPI_ISL_202741 | A / H3N2
ggccccctcaaagccgaacgctcaccgtgcccagtgaggactgcagcgtagacg
>A/Sydney/97/2015 | EPI_ISL_202742 | A / H3N2
ggccccctcaaagccgaacgctcaccgtgcccagtgaggactgcagcgtagacg
>A/Sydney/98/2015 | EPI_ISL_202743 | A / H3N2
ggccccctcaaagccgaacgctcaccgtgcccagtgaggactgcagcgtagacg
>A/Victoria/3071/2015 | EPI_ISL_202754 | A / H3N2
ggccccctcaaagccgaacgctcaccgtgcccagtgaggactgcagcgtagacg
>A/Cambodia/Ad07235/2016 | EPI_ISL_249215 | A / H3N2
ggccccctcaaagccgaacgctcaccgtgcccagtgaggactgcagcgtagacg
>A/Victoria/663/2016 | EPI_ISL_244005 | A / H3N2
ggccccctcaaagccgaacgctcaccgtgcccagtgaggactgcagcgtagacg
>A/Sydney/113/2017 | EPI_ISL_275579 | A / H3N2
ggccccctcaaagccgaacgctcaccgtgcccagtgaggactgcagcgtagacg
>A/Sydney/89/2017 | EPI_ISL_275585 | A / H3N2
ggccccctcaaagccgaacgctcaccgtgcccagtgaggactgcagcgtagacg
>A/Sydney/95/2017 | EPI_ISL_275591 | A / H3N2
ggccccctcaaagccgaacgctcaccgtgcccagtgaggactgcagcgtagacg
>A/Sydney/98/2017 | EPI_ISL_275592 | A / H3N2
ggccccctcaaagccgaacgctcaccgtgcccagtgaggactgcagcgtagacg
>A/Sydney/101/2017 | EPI_ISL_275594 | A / H3N2
ggccccctcaaagccgaacgctcaccgtgcccagtgaggactgcagcgtagacg
>A/Sydney/102/2017 | EPI_ISL_275595 | A / H3N2
ggccccctcaaagccgaacgctcaccgtgcccagtgaggactgcagcgtagacg
>A/Sydney/111/2017 | EPI_ISL_275596 | A / H3N2
ggccccctcaaagccgaacgctcaccgtgcccagtgaggactgcagcgtagacg
>A/Sydney/88/2017 | EPI_ISL_275584 | A / H3N2
ggccccctcaaagccgaacgctcaccgtgcccagtgaggactgcagcgtagacg
>A/Hangzhou/A126/2013 | EPI_ISL_156393 | A / H3N2
ggccccctcaaagccgaacgctcaccgtgcccagtgaggactgcagcgtagacg
>A/Guangdong-Zhenjiang/151/2015 | EPI_ISL_178009 | A / H3N2
ggccccctcaaagccgaacgctcaccgtgcccagtgaggactgcagcgtagacg
>A/HK/489/2015 | EPI_ISL_178000 | A / H3N2
ggccccctcaaagccgaacgctcaccgtgcccagtgaggactgcagcgtagacg
>A/HK/490/2015 | EPI_ISL_178001 | A / H3N2
ggccccctcaaagccgaacgctcaccgtgcccagtgaggactgcagcgtagacg
>A/Jilin-Nanguan/1549/2014 | EPI_ISL_169672 | A / H3N2
ggccccctcaaagccgaacgctcaccgtgcccagtgaggactgcagcgtagacg
>A/Xinjiang-Tianshan/11190/2014 | EPI_ISL_169685 | A / H3N2
ggccccctcaaagccgaacgctcaccgtgcccagtgaggactgcagcgtagacg
>A/Yunnan-Wenshan/1566/2014 | EPI_ISL_169731 | A / H3N2
ggccccctcaaagccgaacgctcaccgtgcccagtgaggactgcagcgtagacg
>A/Shanxi-Xinghualing/1663/2014 | EPI_ISL_169733 | A / H3N2
ggccccctcaaagccgaacgctcaccgtgcccagtgaggactgcagcgtagacg
>A/Guangxi-Youjiang/1910/2014 | EPI_ISL_169687 | A / H3N2
ggccccctcaaagccgaacgctcaccgtgcccagtgaggactgcagcgtagacg
>A/Xinjiang-Tianshan/11347/2014 | EPI_ISL_169674 | A / H3N2
ggccccctcaaagccgaacgctcaccgtgcccagtgaggactgcagcgtagacg
>A/Xinjiang-Tianshan/11353/2014 | EPI_ISL_169675 | A / H3N2
ggccccctcaaagccgaacgctcaccgtgcccagtgaggactgcagcgtagacg
>A/Shaanxi-Baota/1661/2014 | EPI_ISL_171921 | A / H3N2
ggccccctcaaagccgaacgctcaccgtgcccagtgaggactgcagcgtagacg
>A/Beijing-Haidian/1942/2014 | EPI_ISL_171923 | A / H3N2
ggccccctcaaagccgaacgctcaccgtgcccagtgaggactgcagcgtagacg
>A/Shandong-Linzi/323/2014 | EPI_ISL_171924 | A / H3N2
ggccccctcaaagccgaacgctcaccgtgcccagtgaggactgcagcgtagacg
>A/Shandong-Kuiwen/1754/2015 | EPI_ISL_178027 | A / H3N2
ggccccctcaaagccgaacgctcaccgtgcccagtgaggactgcagcgtagacg
>A/Tianjin-Jinnan/1517/2014 | EPI_ISL_169682 | A / H3N2
ggccccctcaaagccgaacgctcaccgtgcccagtgaggactgcagcgtagacg
>A/Shaanxi-Changan/1452/2014 | EPI_ISL_169686 | A / H3N2
ggccccctcaaagccgaacgctcaccgtgcccagtgaggactgcaacgtagacg
>A/Heilongjiang-Longsha/186/2015 | EPI_ISL_178018 | A / H3N2
ggccccctcaaagccgaacgctcaccgtgcccagtgaggactgcagcgtagacg
>A/Guangxi-Xiangshan/1704/2014 | EPI_ISL_169745 | A / H3N2
ggccccctcaaagccgaacgctcaccgtgcccagtgaggactgcagcgtagacg
>A/Zhejiang-Wuxin/130/2015 | EPI_ISL_178035 | A / H3N2
ggccccctcaaagccgaacgctcaccgtgcccagtgaggactgcagcgtagacg
>A/Hangzhou/B48/2013 | EPI_ISL_156391 | A / H3N2
ggccccctcaaagccgaacgctcaccgtgcccagtgaggactgcagcgtagacg
>A/Hangzhou/A121/2013 | EPI_ISL_156392 | A / H3N2
ggccccctcaaagccgaacgctcaccgtgcccagtgaggactgcagcgtagacg
>A/Hangzhou/A773/2013 | EPI_ISL_156410 | A / H3N2
ggccccctcaaagccgaacgctcaccgtgcccagtgaggactgcagcgtagacg
>A/Hangzhou/B721/2013 | EPI_ISL_156420 | A / H3N2
ggccccctcaaagccgaacgctcaccgtgcccagtgaggactgcagcgtagacg
>A/Perth/16/2009 | EPI_ISL_31055 | A / H3N2
ggccccctcaaagccgaacgctcaccgtgcccagtgaggactgcagcgtagacg
>A/VICTORIA/26/2011 | EPI_ISL_99745 | A / H3N2
ggccccctcaaagccgaacgctcaccgtgcccagtgaggactgcagcgtagacg
>A/Lorraine/2056/2011 | EPI_ISL_106643 | A / H3N2
ggccccctcaaagccgaacgctcaccgtgcccagtgaggactgcagcgtagacg
>A/Paris/2154/2011 | EPI_ISL_106768 | A / H3N2
ggccccctcaaagccgaacgctcaccgtgcccagtgaggactgcagcgtagacg
>A/Paris/027/2011 | EPI_ISL_106770 | A / H3N2
ggccccctcaaagccgaacgctcaccgtgcccagtgaggactgcagcgtagacg
>A/Paris/2114/2011 | EPI_ISL_106647 | A / H3N2
ggccccctcaaagccgaacgctcaccgtgcccagtgaggactgcagcgtagacg
>A/Paris/494/2012 | EPI_ISL_108399 | A / H3N2
ggccccctcaaagccgaacgctcaccgtgcccagtgaggactgcagcgtagacg
>A/Caen/145/2012 | EPI_ISL_108376 | A / H3N2
ggccccctcaaagccgaacgctcaccgtgcccagtgaggactgcagcgtagacg
>A/Paris/2133/2011 | EPI_ISL_106650 | A / H3N2
ggccccctcaaagccgaacgctcaccgtgcccagtgaggactgcagcgtagacg
>A/Caen/143/2012 | EPI_ISL_108374 | A / H3N2
ggccccctcaaagccgaacgctcaccgtgcccagtgaggactgcagcgtagacg
>A/Paris/2100/2011 | EPI_ISL_106646 | A / H3N2
ggccccctcaaagccgaacgctcaccgtgcccagtgaggactgcagcgtagacg
>A/VICTORIA/853/2011 | EPI_ISL_99770 | A / H3N2
ggccccctcaaagccgaacgctcaccgtgccaagtgaggactgcagcgtagacg
>A/Kenya/033/2017 | EPI_ISL_290266 | A / H3N2
ggccccctcaaagccgaacgctcaccgtgcccagtgaggactgcagcgtagacg
>A/Uganda/MUWRP-011/2008 | EPI_ISL_89064 | A / H3N2
ggccccctcaaagccgaacgctcaccgtgcccagtgaggactgcagcgtagacg
>A/Uganda/MUWRP-014/2008 | EPI_ISL_89067 | A / H3N2
ggccccctcaaagccgaacgctcaccgtgcccagtgaggactgcagcgtagacg
>A/Guang-Xi-Xixiang-Tang/1698/2013 | EPI_ISL_153284 | A / H3N2
ggccccctcaaagccgaacgctcaccgtgcccagtgaggactgcagcgtagacg
>A/Guizhou-Kaili/1641/2013 | EPI_ISL_153299 | A / H3N2
ggccccctcaaagccgaacgctcaccgtgcccagtgaggactgcagcgtagacg
>A/Hubei-Hongshan/1437/2013 | EPI_ISL_153313 | A / H3N2
ggccccctcaaagccgaacgctcaccgtgcccagtgaggactgcagcgtagacg
>A/Fujian-Fengze/1335/2013 | EPI_ISL_153322 | A / H3N2
ggccccctcaaagccgaacgctcaccgtgcccagtgaggactgcagcgtagacg
>A/Jiangsu-Nanjing-Gulou/11776/2013 | EPI_ISL_153310 | A / H3N2
ggccccctcaaagccgaacgctcaccgtgcccagtgaggactgcagcgtagacg
>A/Malaysia/1826/2007 | EPI_ISL_19158 | A / H3N2
ggccccctcaaagccgaacgctcaccgtgcccagtgaggactgcagcgtagacg
>A/Victoria/208/2009 | EPI_ISL_33598 | A / H3N2
ggccccctcaaagccgaacgctcaccgtgcccagtgaggactgcagcgtagacg
>A/Philippines/3841/2007 | EPI_ISL_19159 | A / H3N2
ggccccctcaaagccgaacgctcaccgtgcccagtgaggactgcagcgtagacg
>A/Cambodia/B1025426/2017 | EPI_ISL_299669 | A / H3N2
ggccccctcaaagccgaacgctcaccgtgcccagtgaggactgcagcgtagacg
>A/Sydney/236/2017 | EPI_ISL_299693 | A / H3N2
ggccccctcaaagccgaacgctcaccgtgcccagtgaggactgcagcgtagacg
>A/Cambodia/36954/2017 | EPI_ISL_299676 | A / H3N2
ggccccctcaaagccgaacgctcaccgtgcccagtgaggactgcagcgtagacg
>A/Cambodia/36508/2017 | EPI_ISL_299672 | A / H3N2
ggccccctcaaagccgaacgctcaccgtgcccagtgaggactgcagcgtagacg
>A/Malaysia/12/2017 | EPI_ISL_299680 | A / H3N2
ggccccctcaaagccgaacgctcaccgtgcccagtgaggactgcagcgtagacg
>A/Malaysia/13/2017 | EPI_ISL_299681 | A / H3N2
ggccccctcaaagccgaacgctcaccgtgcccagtgaggactgcagcgtagacg
>A/Uganda/MUWRP-026/2008 | EPI_ISL_89079 | A / H3N2
ggccccctcaaagccgaacgctcaccgtgcccagtgaggactgcagcgtagacg
>A/Uganda/MUWRP-033/2008 | EPI_ISL_89085 | A / H3N2
ggccccctcaaagccgaacgctcaccgtgcccagtgaggactgcagcgtagacg
>A/Uganda/MUWRP-034/2008 | EPI_ISL_89086 | A / H3N2
ggccccctcaaagccgaacgctcaccgtgcccagtgaggactgcagcgtagacg
>A/Uganda/MUWRP-035/2008 | EPI_ISL_89087 | A / H3N2
ggccccctcaaagccgaacgctcaccgtgcccagtgaggactgcagcgtagacg
>A/Uganda/MUWRP-039/2008 | EPI_ISL_89091 | A / H3N2
ggccccctcaaagccgaacgctcaccgtgcccagtgaggactgcagcgtagacg
>A/Uganda/MUWRP-042/2008 | EPI_ISL_89094 | A / H3N2
ggccccctcaaagccgaacgctcaccgtgcccagtgaggactgcagcgtagacg
>A/Uganda/MUWRP-049/2008 | EPI_ISL_89101 | A / H3N2
ggccccctcaaagccgaacgctcaccgtgcccagtgaggactgcagcgtagacg
>A/Uganda/MUWRP-051/2008 | EPI_ISL_89103 | A / H3N2
ggccccctcaaagccgaacgctcaccgtgcccagtgaggactgcagcgtagacg
>A/Uganda/MUWRP-052/2008 | EPI_ISL_89104 | A / H3N2
ggccccctcaaagccgaacgctcaccgtgcccagtgaggactgcagcgtagacg
>A/Uganda/MUWRP-043/2008 | EPI_ISL_89095 | A / H3N2
ggccccctcaaagccgaacgctcaccgtgcccagtgaggactgcagcgtagacg
>A/Uganda/MUWRP-028/2008 | EPI_ISL_89081 | A / H3N2
ggccccctcaaagccgaacgctcaccgtgcccagtgaggactgcagcgtagacg
>A/Uganda/MUWRP-047/2008 | EPI_ISL_89099 | A / H3N2
ggccccctcaaagccgaacgctcaccgtgcccagtgaggactgcagcgtagacg
>A/Uganda/MUWRP-048/2008 | EPI_ISL_89100 | A / H3N2
ggccccctcaaagccgaacgctcaccgtgcccagtgaggactgcagcgtagacg
>A/Uganda/MUWRP-044/2008 | EPI_ISL_89096 | A / H3N2
ggccccctcaaagccgaacgctcaccgtgcccagtgaggactgcagcgtagacg
>A/Uganda/MUWRP-036/2008 | EPI_ISL_89088 | A / H3N2
ggccccctcaaagccgaacgctcaccgtgcccagtgaggactgcagcgtagacg
>A/Uganda/MUWRP-050/2008 | EPI_ISL_89102 | A / H3N2
ggccccctcaaagccgaacgctcaccgtgcccagtgaggactgcagcgtagacg
>A/Nord Pas de Calais/393/2013 | EPI_ISL_136655 | A / H3N2
ggccccctcaaagccgaacgctcaccgtgcccagtgaggactgcagcgtagacg
>A/VICTORIA/5048/2014 | EPI_ISL_168961 | A / H3N2
ggccccctcaaagccgaacgctcaccgtgcccagtgaggactgcagcgtagacg
>A/BRISBANE/252/2010 | EPI_ISL_83860 | A / H3N2
ggccccctcaaagccgaacgctcaccgtgccaagtgaggactgcagcgtagacg
>A/VICTORIA/853/2011 | EPI_ISL_99756 | A / H3N2
ggccccctcaaagccgaacgctcaccgtgccaagtgaggactgcagcgtagacg
>A/Nord Pas de Calais/275/2013 | EPI_ISL_136658 | A / H3N2
ggccccctcaaagccgaacgctcaccgtgcccagtgaggactgcagcgtagacg
>A/Caen/568/2013 | EPI_ISL_136669 | A / H3N2
ggccccctcaaagccgaacgctcaccgtgcccagtgaggactgcagcgtagacg
>A/SRI LANKA/9/2010 | EPI_ISL_79445 | A / H3N2
ggccccctcaaagccgaacgctcaccgtgcccagtgaggactgcagcgtagacg
>A/VICTORIA/893/2011 | EPI_ISL_118588 | A / H3N2
ggccccctcaaagccgaacgctcaccgtgccaagtgaggactgcaacgtagacg
>A/SYDNEY/4/2012 | EPI_ISL_122543 | A / H3N2
ggccccctcaaagccgaacgctcaccgtgcccagtgaggactgcagcgtagacg
>A/Delhi/567/2013 | EPI_ISL_161483 | A / H3N2
ggccccctcaaagccgaacgctcaccgtgcccagtgaggactgcagcgtagacg
>A/Delhi/764/2013 | EPI_ISL_161486 | A / H3N2
ggccccctcaaagccgaacgctcaccgtgcccagtgaggactgcagcgtagacg
>A/Delhi/1191/2013 | EPI_ISL_161488 | A / H3N2
ggccccctcaaagccgaacgctcaccgtgcccagtgaggactgcagcgtagacg
>A/Delhi/1254/2013 | EPI_ISL_161489 | A / H3N2
ggccccctcaaagccgaacgctcaccgtgcccagtgaggactgcagcgtagacg
>A/Delhi/1553/2013 | EPI_ISL_161496 | A / H3N2
ggccccctcaaagccgaacgctcaccgtgcccagtgaggactgcagcgtagacg
>A/Delhi/1951/2013 | EPI_ISL_161501 | A / H3N2
ggccccctcaaagccgaacgctcaccgtgcccagtgaggactgcagcgtagacg
>A/Delhi/2274/2013 | EPI_ISL_161502 | A / H3N2
ggccccctcaaagccgaacgctcaccgtgcccagtgaggactgcagcgtagacg
>A/Haryana/2396/2013 | EPI_ISL_161504 | A / H3N2
ggccccctcaaagccgaacgctcaccgtgcccagtgaggactgcagcgtagacg
>A/Delhi/2487/2013 | EPI_ISL_161505 | A / H3N2
ggccccctcaaagccgaacgctcaccgtgcccagtgaggactgcagcgtagacg
>A/Delhi/1183/2013 | EPI_ISL_161487 | A / H3N2
ggccccctcaaagccgaacgctcaccgtgcccagtgaggactgcagcgtagacg
>A/Delhi/1313/2013 | EPI_ISL_161491 | A / H3N2
ggccccctcaaagccgaacgctcaccgtgcccagtgaggactgcagcgtagacg
>A/Delhi/1391/2013 | EPI_ISL_161492 | A / H3N2
ggccccctcaaagccgaacgctcaccgtgcccagtgaggactgcagcgtagacg
>A/Haryana/1396/2013 | EPI_ISL_161493 | A / H3N2
ggccccctcaaagccgaacgctcaccgtgcccagtgaggactgcagcgtagacg
>A/Delhi/1702/2013 | EPI_ISL_161497 | A / H3N2
ggccccctcaaagccgaacgctcaccgtgcccagtgaggactgcagcgtagacg
>A/Delhi/2277/2013 | EPI_ISL_161503 | A / H3N2
ggccccctcaaagccgaacgctcaccgtgcccagtgaggactgcagcgtagacg
>A/Delhi/1549/2013 | EPI_ISL_161494 | A / H3N2
ggccccctcaaagccgaacgctcaccgtgcccagtgaggactgcagcgtagacg
>A/Delhi/1550/2013 | EPI_ISL_161495 | A / H3N2
ggccccctcaaagccgaacgctcaccgtgcccagtgaggactgcagcgtagacg
>A/Delhi/1720/2013 | EPI_ISL_161498 | A / H3N2
ggccccctcaaagccgaacgctcaccgtgcccagtgaggactgcagcgtagacg
>A/Haryana/1256/2013 | EPI_ISL_161490 | A / H3N2
ggccccctcaaagccgaacgctcaccgtgcccagtgaggactgcagcgtagacg
>A/Townsville/4/2012 | EPI_ISL_172967 | A / H3N2
ggccccctcaaagccgaacgctcaccgtgcccagtgaggactgcagcgtagacg
>A/Brisbane/14/2012 | EPI_ISL_172968 | A / H3N2
ggccccctcaaagccgaacgctcaccgtgcccagtgaggactgcagcgtagacg
>A/Haryana/706/2013 | EPI_ISL_161484 | A / H3N2
ggccccctcaaagccgaacgctcaccgtgcccagtgaggactgcagcgtagacg
>A/Haryana/707/2013 | EPI_ISL_161485 | A / H3N2
ggccccctcaaagccgaacgctcaccgtgcccagtgaggactgcagcgtagacg
>A/Delhi/1782/2013 | EPI_ISL_161499 | A / H3N2
ggccccctcaaagccgaacgctcaccgtgcccagtgaggactgcagcgtagacg
>A/Delhi/1833/2013 | EPI_ISL_161500 | A / H3N2
ggccccctcaaagccgaacgctcaccgtgcccagtgaggactgcagcgtagacg
>A/Victoria/563/2010 | EPI_ISL_83224 | A / H3N2
ggccccctcaaagccgaacgctcaccgtgccaagtgaggactgcagcgtagacg
>A/VICTORIA/563/2010 | EPI_ISL_83810 | A / H3N2
ggccccctcaaagccgaacgctcaccgtgccaagtgaggactgcagcgtagacg
>A/South Australia/129/2015 | EPI_ISL_202686 | A / H3N2
ggccccctcaaagccgaacgctcaccgtgcccagtgaggactgcagcgtagacg
>A/Newcastle/204/2016 | EPI_ISL_249225 | A / H3N2
ggccccctcaaagccgaacgctcaccgtgcccagtgaggactgcagcgtagacg
>A/Houston/JMM_142/2013 | EPI_ISL_189303 | A / H3N2
ggccccctcaaagccgaacgctcaccgtgcccagtgaggactgcagcgtagacg
>A/Houston/JMM_65/2012 | EPI_ISL_189158 | A / H3N2
ggccccctcaaagccgaacgctcaccgtgcccagtgaggactgcagcgtagacg
>A/London/16U035668-28_S28_L001/2016 | EPI_ISL_273942 | A / H3N2
ggccccctcaaagccgaacgctcaccgtgcccagtgaggactgcagcgtagacg
>A/London/16U952691-59_S11_L001/2016 | EPI_ISL_274872 | A / H3N2
ggccccctcaaagccgaacgctcaccgtgcccagtgaggactgcagcgtagacg
>A/London/16U948347-63_S15_L001/2016 | EPI_ISL_274840 | A / H3N2
ggccccctcaaagccgaacgctcaccgtgcccagtgaggactgcagcgtagacg
>A/London/16U949972-67_S19_L001/2016 | EPI_ISL_274843 | A / H3N2
ggccccctcaaagccgaacgctcaccgtgcccagtgaggactgcagcgtagacg
>A/London/16U938970-84_S36_L001/2016 | EPI_ISL_274837 | A / H3N2
ggccccctcaaagccgaacgctcaccgtgcccagtgaggactgcagcgtagacg
>A/London/16U938930-85_S37_L001/2016 | EPI_ISL_274836 | A / H3N2
ggccccctcaaagccgaacgctcaccgtgcccagtgaggactgcagcgtagacg
>A/London/17U056092-53_S5_L001/2017 | EPI_ISL_274881 | A / H3N2
ggccccctcaaagccgaacgctcaccgtgcccagtgaggactgcagcgtagacg
>A/London/16U928199-70_S22_L001/2016 | EPI_ISL_274831 | A / H3N2
ggccccctcaaagccgaacgctcaccgtgcccagtgaggactgcagcgtagacg
>A/London/16U828794-12_S12_L001/2016 | EPI_ISL_274435 | A / H3N2
ggccccctcaaagccgaacgctcaccgtgcccagtgaggactgcagcgtagacg
>A/London/16U828954-22_S22_L001/2016 | EPI_ISL_274648 | A / H3N2
ggccccctcaaagccgaacactcaccgtgcccagtgaggactgcagcgtagacg
>A/London/16U845469-76_S28_L001/2016 | EPI_ISL_274828 | A / H3N2
ggccccctcaaagccgaacgctcaccgtgcccagtgaggactgcagcgtagacg
>A/London/16U035667-26_S26_L001/2016 | EPI_ISL_273941 | A / H3N2
ggccccctcaaagccgaacgctcaccgtgcccagtgaggactgcagcgtagacg
>A/London/16U715336-87_S39_L001/2016 | EPI_ISL_274383 | A / H3N2
ggccccctcaaagccgaacgctcaccgtgcccagtgaggactgcagcgtagacg
>A/London/16U828704-11_S11_L001/2016 | EPI_ISL_274434 | A / H3N2
ggccccctcaaagccgaacgctcaccgtgcccagtgaggactgcagcgtagacg
>A/London/16U828820-16_S16_L001/2016 | EPI_ISL_274635 | A / H3N2
ggccccctcaaagccgaacgctcaccgtgcccagtgaggactgcagcgtagacg
>A/London/16U833294-5_S5_L001/2016 | EPI_ISL_276317 | A / H3N2
ggccccctcaaagccgaacgctcaccgtgcccagtgaggactgcagcgtagacg
>A/London/17U056080-25_S25_L001/2017 | EPI_ISL_274878 | A / H3N2
ggccccctcaaagccgaacgctcaccgtgcccagtgaggactgcagcgtagacg
>A/London/16U932934-71_S23_L001/2016 | EPI_ISL_274835 | A / H3N2
ggccccctcaaagccgaacgctcaccgtgcccagtgaggactgcagcgtagacg
>A/London/16U948347-65_S17_L001/2016 | EPI_ISL_274841 | A / H3N2
ggccccctcaaagccgaacgctcaccgtgcccagtgaggactgcagcgtagacg
>A/London/16U828956-21_S21_L001/2016 | EPI_ISL_274657 | A / H3N2
ggccccctcaaagccgaacgctcaccgtgcccagtgaggactgcagcgtagacg
>A/London/66U011365-47_S47_L001/2016 | EPI_ISL_274888 | A / H3N2
ggccccctcaaagccgaacgctcaccgtgcccagtgaggactgcagcgtagacg
>A/London/16U993945-75_S27_L001/2016 | EPI_ISL_274876 | A / H3N2
ggccccctcaaagccgaacgctcaccgtgcccagtgaggactgcagcgtagacg
>A/London/17U018045-58_S10_L001/2017 | EPI_ISL_274877 | A / H3N2
ggccccctcaaagccgaacgctcaccgtgcccagtgaggactgcagcgtagacg
>A/London/16U035923-31_S31_L001/2016 | EPI_ISL_274145 | A / H3N2
ggccccctcaaagccgaacgctcaccgtgccaagtgaggactgcagcgtagacg
>A/London/16U828819-15_S15_L001/2016 | EPI_ISL_274633 | A / H3N2
ggccccctcaaagccgaacgctcaccgtgccaagtgaggactgcagcgtagacg
>A/London/66U011102-32_S32_L001/2016 | EPI_ISL_274887 | A / H3N2
ggccccctcaaagccgaacgctcaccgtgccaagtgaggactgcagcgtagacg
>A/London/16U729646-88_S40_L001/2016 | EPI_ISL_274391 | A / H3N2
ggccccctcaaagccgaacgctcaccgtgccaagtgaggactgcagcgtagacg
>A/London/16U833583-6_S6_L001/2016 | EPI_ISL_276318 | A / H3N2
ggccccctcaaagccgaacgctcaccgtgccaagtgaggactgcagcgtagacg
>A/London/16U952757-61_S13_L001/2016 | EPI_ISL_274874 | A / H3N2
ggccccctcaaagccgaacgctcaccgtgccaagtgaggactgcagcgtagacg
>A/London/17U056100-55_S7_L001/2017 | EPI_ISL_274883 | A / H3N2
ggccccctcaaagccgaacgctcaccgtgccaagtgaggactgcagcgtagacg
>A/Houston/JMM_77/2012 | EPI_ISL_189205 | A / H3N2
ggccccctcaaagccgaacgctcaccgtgcccagtgaggactgcagcgtagacg
>A/Brisbane/316/2016 | EPI_ISL_249198 | A / H3N2
ggccccctcaaagccgaacgctcaccgtgcccagtgaggactgcagcgtagacg
>A/Brisbane/321/2016 | EPI_ISL_249201 | A / H3N2
ggccccctcaaagccgaacgctcaccgtgcccagtgaggactgcagcgtagacg
>A/Brisbane/318/2016 | EPI_ISL_249207 | A / H3N2
ggccccctcaaagccgaacgctcaccgtgcccagtgaggactgcagcgtagacg
>A/South Australia/20/2017 | EPI_ISL_269298 | A / H3N2
ggccccctcaaagccgaacgctcaccgtgcccagtgaggactgcagcgtagacg
>A/South Australia/24/2017 | EPI_ISL_269338 | A / H3N2
ggccccctcaaagccgaacgctcaccgtgcccagtgaggactgcagcgtagacg
>A/Brisbane/8/2017 | EPI_ISL_269349 | A / H3N2
ggccccctcaaagccgaacgctcaccgtgcccagtgaggactgcagcgtagacg
>A/Brisbane/15/2017 | EPI_ISL_269354 | A / H3N2
ggccccctcaaagccgaacgctcaccgtgcccagtgaggactgcagcgtagacg
>A/Brisbane/24/2017 | EPI_ISL_269358 | A / H3N2
ggccccctcaaagccgaacgctcaccgtgcccagtgaggactgcagcgtagacg
>A/Brisbane/72/2017 | EPI_ISL_269360 | A / H3N2
ggccccctcaaagccgaacgctcaccgtgcccagtgaggactgcagcgtagacg
>A/Brisbane/323/2016 | EPI_ISL_249203 | A / H3N2
ggccccctcaaagccgaacgctcaccgtgcccagtgaggactgcagcgtagacg
>A/London/16U035703-29_S29_L001/2016 | EPI_ISL_273955 | A / H3N2
ggccccctcaaagccgaacgctcaccgtgcccagtgaggactgcagcgtagacg
>A/London/16U948511-69_S21_L001/2016 | EPI_ISL_274842 | A / H3N2
ggccccctcaaagccgaacgctcaccgtgcccagtgaggactgcagcgtagacg
>A/London/66U016982-49_S1_L001/2016 | EPI_ISL_275187 | A / H3N2
ggccccctcaaagccgaacgctcaccgtgcccagtgaggactgcagcgtagacg
>A/London/16U828811-14_S14_L001/2016 | EPI_ISL_274625 | A / H3N2
ggccccctcaaagccgaacgctcaccgtgcccagtgaggactgcagcgtagacg
>A/London/16U828821-17_S17_L001/2016 | EPI_ISL_274644 | A / H3N2
ggccccctcaaagccgaacgctcaccgtgcccagtgaggactgcagcgtagacg
>A/London/66U016965-50_S2_L001/2016 | EPI_ISL_275184 | A / H3N2
ggccccctcaaagccgaacgctcaccgtgcccagtgaggactgcagcgtagacg
>A/London/66U011435-45_S45_L001/2016 | EPI_ISL_275177 | A / H3N2
ggccccctcaaagccgaacgctcaccgtgcccagtgaggactgcagcgtagacg
>A/London/66U011084-35_S35_L001/2016 | EPI_ISL_274886 | A / H3N2
ggccccctcaaagccgaacgctcaccgtgcccagtgaggactgcagcgtagacg
>A/London/16U993610-74_S26_L001/2016 | EPI_ISL_274875 | A / H3N2
ggccccctcaaagccgaacgctcaccgtgcccagtgaggactgcagcgtagacg
>A/London/16U833585-7_S7_L001/2016 | EPI_ISL_274810 | A / H3N2
ggccccctcaaagccgaacgctcaccgtgcccagtgaggactgcagcgtagacg
>A/London/16U845459-79_S31_L001/2016 | EPI_ISL_274812 | A / H3N2
ggccccctcaaagccgaacgctcaccgtgcccagtgaggactgcagcgtagacg
>A/London/16U932220-68_S20_L001/2016 | EPI_ISL_274834 | A / H3N2
ggccccctcaaagccgaacgctcaccgtgcccagtgaggactgcagcgtagacg
>A/London/16U848977-80_S32_L001/2016 | EPI_ISL_274830 | A / H3N2
ggccccctcaaagccgaacgctcaccgtgcccagtgaggactgcagcgtagacg
>A/London/17U056098-54_S6_L001/2017 | EPI_ISL_274882 | A / H3N2
ggccccctcaaagccgaacgctcaccgtgcccagtgaggactgcagcgtagacg
>A/London/17U056088-52_S4_L001/2017 | EPI_ISL_274880 | A / H3N2
ggccccctcaaagccgaacgctcaccgtgcccagtgaggactgcagcgtagacg
>A/London/16U828964-20_S20_L001/2016 | EPI_ISL_274658 | A / H3N2
ggccccctcaaagccgaacgctcaccgtgcccagtgaggactgcagcgtagacg
>A/London/16U928902-73_S25_L001/2016 | EPI_ISL_274833 | A / H3N2
ggccccctcaaagccgaacgctcaccgtgcccagtgaggactgcagcgtagacg
>A/London/16U951427-62_S14_L001/2016 | EPI_ISL_274871 | A / H3N2
ggccccctcaaagccgaacgctcaccgtgcccagtgaggactgcagcgtagacg
>A/London/16U952692-60_S12_L001/2016 | EPI_ISL_274873 | A / H3N2
ggccccctcaaagccgaacgctcaccgtgcccagtgaggactgcagcgtagacg
>A/London/16U828652-10_S10_L001/2016 | EPI_ISL_274392 | A / H3N2
ggccccctcaaagccgaacgctcaccgtgcccagtgaggactgcagcgtagacg
>A/London/16U716974-89_S41_L001/2016 | EPI_ISL_274388 | A / H3N2
ggccccctcaaagccgaacgctcaccgtgcccagtgaggactgcagcgtagacg
>A/Victoria/899/2017 | EPI_ISL_293815 | A / H3N2
ggccccctcaaagccgaacgctcaccgtgcccagtgaggactgcagcgtagacg
>A/PERTH/49/2010 | EPI_ISL_83793 | A / H3N2
ggccccctcaaagccgaacgctcaccgtgcccagtgaggactgcagcgtagacg
>A/PERTH/28/2011 | EPI_ISL_94855 | A / H3N2
ggccccctcaaagccgaacgctcaccgtgcccagtgaggactgcagcgtagacg
>A/Santa Maria/LACENRS-231/2011 | EPI_ISL_263256 | A / H3N2
ggccccctcaaagccgaacgctcaccgtgcccagtgaggactgcagcgtagacg
>A/Santa Cruz do Sul/LACENRS-913/2011 | EPI_ISL_263195 | A / H3N2
ggccccctcaaagccgaacgctcaccgtgcccagtgaggactgcagcgtagacg
>A/Sapucaia do Sul/LACENRS-779/2011 | EPI_ISL_263177 | A / H3N2
ggccccctcaaagccgaacgctcaccgtgcccagtgaggactgcagcgtagacg
>A/Santo Antonio da Patrulha/LACENRS-60/2011 | EPI_ISL_263141 | A / H3N2
ggccccctcaaagccgaacgctcaccgtgcccagtgaggactgcagcgtagacg
>A/Kenya/083/2010 | EPI_ISL_105901 | A / H3N2
ggccccctcaaagccgaacgctcaccgtgcccagtgaggactgcagcgtagacg
>A/Kenya/093/2010 | EPI_ISL_105905 | A / H3N2
ggccccctcaaagccgaacgctcaccgtgcccagtgaggactgcagcgtagacg
>A/Kenya/094/2010 | EPI_ISL_105952 | A / H3N2
ggccccctcaaagccgaacgctcaccgtgcccagtgaggactgcagcgtagacg
>A/Kenya/082/2010 | EPI_ISL_105947 | A / H3N2
ggccccctcaaagccgaacgctcaccgtgcccagtgaggactgcagcgtagacg
>A/Kenya/092/2010 | EPI_ISL_105951 | A / H3N2
ggccccctcaaagccgaacgctcaccgtgcccagtgaggactgcagcgtagacg
>A/Kenya/223/2012  | EPI_ISL_130413 | A / H3N2
ggccccctcaaagccgaacgctcaccgtgcccagtgaggactgcagcgtagacg
>A/Kenya/084/2010 | EPI_ISL_105948 | A / H3N2
ggccccctcaaagccgaacgctcaccgtgcccagtgaggactgcagcgtagacg
>A/VICTORIA/500/2013 | EPI_ISL_145321 | A / H3N2
ggccccctcaaagccgaacgctcaccgtgcccagtgaggactgcagcgtagacg
>A/NEWCASTLE/28/2014 | EPI_ISL_164981 | A / H3N2
ggccccctcaaagccgaacgctcaccgtgcccagtgaggactgcagcgtagacg
>A/VICTORIA/76/2014 | EPI_ISL_164983 | A / H3N2
ggccccctcaaagccgaacgctcaccgtgcccagtgaggactgcagcgtagacg
>A/Newcastle/22/2014 | EPI_ISL_165659 | A / H3N2
ggccccctcaaagccgaacgctcaccgtgcccagtgaggactgcagcgtagacg
>A/CANBERRA/44/2014 | EPI_ISL_168898 | A / H3N2
ggccccctcaaagccgaacgctcaccgtgcccagtgaggactgcagcgtagacg
>A/NEW CALEDONIA/76/2014 | EPI_ISL_168902 | A / H3N2
ggccccctcaaagccgaacgctcaccgtgcccagtgaggactgcagcgtagacg
>A/NEWCASTLE/107/2014 | EPI_ISL_168905 | A / H3N2
ggccccctcaaagccgaacgctcaccgtgcccagtgaggactgcagcgtagacg
>A/NEWCASTLE/54/2014 | EPI_ISL_168907 | A / H3N2
ggccccctcaaagccgaacgctcaccgtgcccagtgaggactgcagcgtagacg
>A/TASMANIA/122/2014 | EPI_ISL_168932 | A / H3N2
ggccccctcaaagccgaacgctcaccgtgcccagtgaggactgcagcgtagacg
>A/NEWCASTLE/53/2014 | EPI_ISL_168958 | A / H3N2
ggccccctcaaagccgaacgctcaccgtgcccagtgaggactgcagcgtagacg
>A/Myanmar/13M082/2013 | EPI_ISL_172634 | A / H3N2
ggccccctcaaagccgaacgctcaccgtgcccagtgaggactgcagcgtagacg
>A/Myanmar/13M035/2013 | EPI_ISL_172838 | A / H3N2
ggccccctcaaagccgaacgctcaccgtgcccagtgaggactgcagcgtagacg
>A/Myanmar/13M085/2013 | EPI_ISL_173014 | A / H3N2
ggccccctcaaagccgaacgctcaccgtgcccagtgaggactgcagcgtagacg
>A/Myanmar/13M087/2013 | EPI_ISL_173034 | A / H3N2
ggccccctcaaagccgaacgctcaccgtgcccagtgaggactgcagcgtagacg
>A/Newcastle/22/2014 | EPI_ISL_164979 | A / H3N2
ggccccctcaaagccgaacgctcaccgtgcccagtgaggactgcagcgtagacg
>A/CHRISTCHURCH/526/2013 | EPI_ISL_151526 | A / H3N2
ggccccctcaaagccgaacgctcaccgtgcccagtgaggactgcagcgtagacg
>A/AUCKLAND/550/2013 | EPI_ISL_161284 | A / H3N2
ggccccctcaaagccgaacgctcaccgtgcccagtgaggactgcagcgtagacg
>A/NELSON MARLBOROUGH/1/2013 | EPI_ISL_161320 | A / H3N2
ggccccctcaaagccgaacgctcaccgtgcccagtgaggactgcagcgtagacg
>A/TASMANIA/3/2014 | EPI_ISL_161904 | A / H3N2
ggccccctcaaagccgaacgctcaccgtgcccagtgaggactgcagcgtagacg
>A/TASMANIA/8/2014 | EPI_ISL_165895 | A / H3N2
ggccccctcaaagccgaacgctcaccgtgcccagtgaggactgcagcgtagacg
>A/SOUTH AUCKLAND/43/2013 | EPI_ISL_161307 | A / H3N2
ggccccctcaaagccraacgctcaccgtgcccagtgaggactgcagcgtagacg
>A/SYDNEY/1015/2013 | EPI_ISL_161265 | A / H3N2
ggccccctcaaagccgaacgctcaccgtgcccagtgaggactgcagcgtagacg
>A/CANBERRA/113/2013 | EPI_ISL_161285 | A / H3N2
ggccccctcaaagccgaacgctcaccgtgcccagtgaggactgcagcgtagacg
>A/MALAYSIA/10/2013 | EPI_ISL_161895 | A / H3N2
ggccccctcaaagccgaacgctcaccgtgcccagtgaggactgcagcgtaaacg
>A/VICTORIA/503/2014 | EPI_ISL_164982 | A / H3N2
ggccccctcaaagccgaacgctcaccgtgcccagtgaggactgcagcgtagacg
>A/VICTORIA/528/2014 | EPI_ISL_168944 | A / H3N2
ggccccctcaaagccgaacgctcaccgtgcccagtgaggactgcagcgtagacg
>A/VICTORIA/2078/2014 | EPI_ISL_168959 | A / H3N2
ggccccctcaaagccgaacgctcaccgtgcccagtgaggactgcagcgtagacg
>A/NEWCASTLE/26/2014 | EPI_ISL_164985 | A / H3N2
ggccccctcaaagccgaacgctcaccgtgcccagtgaggactgcagcgtagacg
>A/SOUTH AUCKLAND/023/2014 | EPI_ISL_168914 | A / H3N2
ggccccctcaaagccgaacgctcaccgtgcccagtgaggactgcagcgtagacg
>A/SRI LANKA/16/2014 | EPI_ISL_168920 | A / H3N2
ggccccctcaaagccgaacgctcaccgtgcccagtgaggactgcagcgtagacg
>A/SRI LANKA/42/2014 | EPI_ISL_168921 | A / H3N2
ggccccctcaaagccgaacgctcaccgtgcccagtgaggactgcagcgtagacg
>A/SYDNEY/1016/2014 | EPI_ISL_168925 | A / H3N2
ggccccctcaaagccgaacgctcaccgtgcccagtgaggactgcagcgtagacg
>A/TASMANIA/45/2014 | EPI_ISL_168934 | A / H3N2
ggccccctcaaagccgaacgctcaccgtgcccagtgaggactgcagcgtagacg
>A/Myanmar/13M084/2013 | EPI_ISL_173013 | A / H3N2
ggccccctcaaagccgaacgctcaccgtgcccagtgaggactgcagcgtagacg
>A/Myanmar/13M118/2013 | EPI_ISL_173050 | A / H3N2
ggccccctcaaagccgaacgctcaccgtgcccagtgaggactgcagcgtagacg
>A/Lebanon/14L45/2014 | EPI_ISL_176848 | A / H3N2
ggccccctcaaagccgaacgctcaccgtgcccagtgaggactgcagcgtagacg
>A/Lebanon/14L78/2014 | EPI_ISL_176850 | A / H3N2
ggccccctcaaagccgaacgctcaccgtgcccagtgaggactgcagcgtagacg
>A/Singapore/H2013.422d/2013 | EPI_ISL_209155 | A / H3N2
ggccccctcaaagccgaacgctcaccgtgcccagtgaggactgcagcgtagacg
>A/Porto Alegre/LACENRS-1406/2014 | EPI_ISL_263170 | A / H3N2
ggccccctcaaagccgaacgctcaccgtgcccagtgaggactgcagcgtagacg
>A/Nagasaki/13N100/2014 | EPI_ISL_173112 | A / H3N2
ggccccctcaaagccgaacgctcaccgtgcccagtgaggactgcagcgtagacg
>A/NORTH WEST AUCKLAND/6/2013 | EPI_ISL_161319 | A / H3N2
ggccccctcaaagccgaacgctcaccgtgcccagtgaggactgcagcgtagacg
>A/MACAU/611599/2013 | EPI_ISL_165923 | A / H3N2
ggccccctcaaagccgaacgctcaccgtgcccagtgaggactgcagcgtagacg
>A/CHIANG RAI/186/2014 | EPI_ISL_166195 | A / H3N2
ggccccctcaaagccgaacgctcaccgtgcccagtgaggactgcagcgtagacg
>A/SYDNEY/1001/2014 | EPI_ISL_168922 | A / H3N2
ggccccctcaaagccgaacgctcaccgtgcccagtgaggactgcagcgtagacg
>A/Philippines/12/2013 | EPI_ISL_173209 | A / H3N2
ggccccctcaaagccgaacgctcaccgtgcccagtgaggactgcagcgtagacg
>A/Porto Alegre/LACENRS-2232/2014 | EPI_ISL_263259 | A / H3N2
ggccccctcaaagccgaacgctcaccgtgcccagtgaggactgcagcgtagacg
>A/Porto Alegre/LACENRS-2021/2014 | EPI_ISL_263124 | A / H3N2
ggccccctcaaagccgaacgctcaccgtgcccagtgaggactgcagcgtagacg
>A/Cruz Alta/LACENRS-2045/2014 | EPI_ISL_263268 | A / H3N2
ggccccctcaaagccgaacgctcaccgtgcccagtgaggactgcagcgtagacg
>A/Porto Alegre/LACENRS-1447/2014 | EPI_ISL_263125 | A / H3N2
ggccccctcaaagccgaacgctcaccgtgcccagtgaggactgcagcgtagacg
>A/Lebanon/14L56/2014 | EPI_ISL_176849 | A / H3N2
ggccccctcaaagccgaacgctcaccgtgcccagtgaggactgcagcgtagacg
>A/SYDNEY/37/2014 | EPI_ISL_166132 | A / H3N2
ggccccctcaaagccgaacgctcaccgtgcccagtgaggactgcagcgtagacg
>A/Viamao/LACENRS-733/2014 | EPI_ISL_263237 | A / H3N2
ggccccctcaaagccgaacgctcaccgtgcccagtgaggactgcagcgtagacg
>A/Porto Alegre/LACENRS-1351/2014 | EPI_ISL_263251 | A / H3N2
ggccccctcaaagccgaacgctcaccgtgcccagtgaggactgcagcgtagacg
>A/Santa Cruz do Sul/LACENRS-1625/2014 | EPI_ISL_263136 | A / H3N2
ggccccctcaaagccgaacgctcaccgtgcccagtgaggactgcagcgtagacg
>A/Cruz Alta/LACENRS-2623/2014 | EPI_ISL_263223 | A / H3N2
ggccccctcaaagccgaacgctcaccgtgcccagtgaggactgcagcgtagacg
>A/Bage/LACENRS-1200/2014 | EPI_ISL_263274 | A / H3N2
ggccccctcaaagccgaacgctcaccgtgcccagtgaggactgcagcgtagacg
>A/Alegrete/LACENRS-1624/2014 | EPI_ISL_263261 | A / H3N2
ggccccctcaaagccgaacgctcaccgtgcccagtgaggactgcagcgtagacg
>A/ilopolis/LACENRS-1322/2014 | EPI_ISL_263298 | A / H3N2
ggccccctcaaagccgaacgctcaccgtgcccagtgaggactgcagcgtagacg
>A/HAWKES BAY/1/2013 | EPI_ISL_161323 | A / H3N2
ggccccctcgaagccaaacgctcaccgtgcccagtgaggactgcagcgtagacg
>A/JOHANNESBURG/17/2013 | EPI_ISL_151493 | A / H3N2
ggccccctcaaagccgaacgctcaccgtgcccagtgaggactgcagcgtagacg
>A/NEW CALEDONIA/29/2013 | EPI_ISL_151525 | A / H3N2
ggccccctcaaagccgaacgctcaccgtgcccagtgaggactgcagcgtagacg
>A/NEWCASTLE/79/2014 | EPI_ISL_168909 | A / H3N2
ggccccctcaaagccgaacgctcaccgtgcccagtgaggactgcagcgtagacg
>A/NEWCASTLE/34/2014 | EPI_ISL_168906 | A / H3N2
ggccccctcaaagccgaacgctcaccgtgcccagtgaggactgcagcgtaaacg
>A/SOUTH AUSTRALIA/1032/2014 | EPI_ISL_168917 | A / H3N2
ggccccctcaaagccgaacgctcaccgtgcccagtgaggactgcagcgtagacg
>A/Giessen/2276/2015 | EPI_ISL_192100 | A / H3N2
ggccccctcaaagccgaacgctcaccgtgcccagtgaggactgcagcgtagacg
>A/Giessen/2390/2015 | EPI_ISL_192102 | A / H3N2
ggccccctcaaagccgaacgctcaccgtgcccagtgaggactgcagcgtagacg
>A/Giessen/3448/2015 | EPI_ISL_192105 | A / H3N2
ggccccctcaaagccgaacgctcaccgtgcccagtgaggactgcagcgtagacg
>A/Sydney/20/2015 | EPI_ISL_194533 | A / H3N2
ggccccctcaaagccgaacgctcaccgtgcccagtgaggactgcagcgtagacg
>A/Tasmania/1014/2015 | EPI_ISL_202610 | A / H3N2
ggccccctcaaagccgaacgctcaccgtgcccagtgaggactgcagcgtagacg
>A/SRI LANKA/68/2013 | EPI_ISL_161894 | A / H3N2
ggccccctcaaagccgaacgctcaccgtgcccagtgaggactgcagcgtagacg
>A/MALAYSIA/18/2014 | EPI_ISL_166136 | A / H3N2
ggccccctcaaagccgaacgctcaccgtgcccagtgaggactgcagcgtagacg
>A/Myanmar/13M004/2013 | EPI_ISL_172195 | A / H3N2
ggccccctcaaagccgaacgctcaccgtgcccagtgaggactgcagcgtagacg
>A/Myanmar/13M016/2013 | EPI_ISL_172631 | A / H3N2
ggccccctcaaagccgaacgctcaccgtgcccagtgaggactgcagcgtagacg
>A/Myanmar/13M061/2013 | EPI_ISL_172989 | A / H3N2
ggccccctcaaagccgaacgctcaccgtgcccagtgaggactgcagcgtagacg
>A/Myanmar/13M102/2013 | EPI_ISL_173047 | A / H3N2
ggccccctcaaagccgaacgctcaccgtgcccagtgaggactgcagcgtagacg
>A/Victoria/505/2013 | EPI_ISL_219322 | A / H3N2
ggccccctcaaagccgaacgctcaccgtgcccagtgaggactgcagcgtagacg
>A/Myanmar/13M300/2013 | EPI_ISL_173052 | A / H3N2
ggccccctcaaagccgaacgctcaccgtgcccagtgaggactgcagcgtagacg
>A/VICTORIA/3044/2014 | EPI_ISL_168940 | A / H3N2
ggccccctcaaagccgaacgctcaccgtgcccagtgaggactgcagcgtagacg
>A/VICTORIA/2082/2014 | EPI_ISL_168960 | A / H3N2
ggccccctcaaagccgaacgctcaccgtgcccagtgaggactgcagcgtagacg
>A/NEWCASTLE/63/2014 | EPI_ISL_168908 | A / H3N2
ggccccctcaaagccgaacgctcaccgtgcccagtgaggactgcagcgtagacg
>A/MALAYSIA/20/2014 | EPI_ISL_166123 | A / H3N2
ggccccctcaaagccgaacgctcaccgtgcccagtgaggactgcagcgtagacg
>A/FIJI/9/2013 | EPI_ISL_161903 | A / H3N2
ggccccctcaaagccgaacgctcaccgtgcccagtgaggactgcagcgtagacg
>A/Townsville/101/2014 | EPI_ISL_171779 | A / H3N2
ggccccctcaaagccgaacgctcaccgtgcccagtgaggactgcagcgtagacg
>A/Victoria/4094/2014 | EPI_ISL_171781 | A / H3N2
ggccccctcaaagccgaacgctcaccgtgcccagtgaggactgcagcgtagacg
>A/Sydney/306/2014 | EPI_ISL_171816 | A / H3N2
ggccccctcaaagccgaacgctcaccgtgcccagtgaggactgcagcgtagacg
>A/Victoria/5076/2014 | EPI_ISL_171785 | A / H3N2
ggccccctcaaagccgaacgctcaccgtgcccagtgaggactgcagcgtagacg
>A/Townsville/107/2014 | EPI_ISL_171780 | A / H3N2
ggccccctcaaagccgaacgctcaccgtgcccagtgaggactgcagcgtagacg
>A/Tasmania/1005/2015 | EPI_ISL_197392 | A / H3N2
ggccccctcaaagccgaacgctcaccgtgcccagtgaggactgcagcgtagacg
>A/South Australia/49/2015 | EPI_ISL_194527 | A / H3N2
ggccccctcaaagccgaacgctcaccgtgcccagtgaggactgcagcgtagacg
>A/Rochester/0044/2011 | EPI_ISL_187483 | A / H3N2
ggccccctcaaagccgaacgctcaccgtgccaagtgaggactgcagcgtagacg
>A/Brisbane/21/2012 | EPI_ISL_172969 | A / H3N2
ggccccctcaaagccgaacgctcaccgtgcccagtgaggactgcagcgtagacg
>A/CANBERRA/124/2013 | EPI_ISL_161896 | A / H3N2
ggccccctcaaagccgaacgctcaccgtgcccagtgaggactgcagcgtagacg
>A/Sydney/29/2016 | EPI_ISL_222803 | A / H3N2
ggccccctcaaagccgaacgctcaccgtgcccagtgaggactgcagcgtagacg
>A/Houston/JMM_99/2012 | EPI_ISL_189226 | A / H3N2
ggccccctcaaagccgaacgctcaccgtgcccagtgaggactgcagcgtagacg
>A/Victoria/729/2017 | EPI_ISL_289912 | A / H3N2
ggccccctcaaagccgaacgctcaccgtgcccagtgaggactgcagcgtagacg
>A/Brisbane/28/2017 | EPI_ISL_269418 | A / H3N2
ggccccctcaaagccgaacgctcaccgtgcccagtgaggactgcagcgtagacg
>A/Paris/362/2013 | EPI_ISL_136661 | A / H3N2
ggccccctcaaagccgaacgctcaccgtgcccagtgaggactgcagcgtagacg
>A/Beijing-Huairou/1243/2015 | EPI_ISL_178007 | A / H3N2
ggccccctcaaagccgaacgctcaccgtgcccagtgaggactgcagcgtagacg
>A/Paris/1227/2013 | EPI_ISL_145233 | A / H3N2
ggccccctcaaagccgaacgctcaccgtgcccagtgaggactgcagcgtagacg
>A/Bilthoven/4311400295/2014 | EPI_ISL_163346 | A / H3N2
ggccccctcaaagccgaacgctcaccgtgcccagtgaggactgcagcgtagacg
>A/BRISBANE/233/2011 | EPI_ISL_99732 | A / H3N2
ggccccctcaaagccgaacgctcaccgtgcccagtgaggactgcagcgtagacg
>A/Victoria/2502/2015 | EPI_ISL_198017 | A / H3N2
ggccccctcaaagccgaacgctcaccgtgcccagtgaggactgcagcgtagacg
>A/Victoria/8/2015 | EPI_ISL_198087 | A / H3N2
ggccccctcaaagccgaacgctcaccgtgcccagtgaggactgcagcgtagacg
>A/Victoria/3047/2015 | EPI_ISL_202747 | A / H3N2
ggccccctcaaagccgaacgctcaccgtgcccagtgaggactgcagcgtagacg
>A/PHILIPPINES/3343/2009 | EPI_ISL_134461 | A / H3N2
ggccccctcaaagccgaacgctcaccgtgcccagtgaggactgcagcgtagacg
>A/VICTORIA/1002/2012 | EPI_ISL_128660 | A / H3N2
ggccccctcaaagccgaacgctcaccgtgcccagtgaggactgcagcgtagacg
>A/SOUTH AUSTRALIA/148/2012 | EPI_ISL_134465 | A / H3N2
ggccccctcaaagccgaacgctcaccgtgcccagtgaggactgcagcgtagacg
>A/SOUTH AUSTRALIA/157/2012 | EPI_ISL_134466 | A / H3N2
ggccccctcaaagccgaacgctcaccgtgcccagtgaggactgcagcgtagacg
>A/VICTORIA/918/2012 | EPI_ISL_134477 | A / H3N2
ggccccctcaaagccgaacgctcaccgtgcccagtgaggactgcagcgtagacg
>A/Columbia/P0045/2014 | EPI_ISL_253762 | A / H3N2
ggccccctcaaagccgaacgctcaccgtgcccagtgaggactgcagcgtagacg
>A/Columbia/P0057/2014 | EPI_ISL_253838 | A / H3N2
ggccccctcaaagccgaacgctcaccgtgcccagtgaggactgcagcgtagacg
>A/Columbia/P0083/2014 | EPI_ISL_253730 | A / H3N2
ggccccctcaaagccgaacgctcaccgtgcccagtgaggactgcagcgtagacg
>A/Columbia/P0072/2014 | EPI_ISL_253739 | A / H3N2
ggccccctcaaagccgaacgctcaccgtgcccagtgaggactgcagcgtagacg
>A/Columbia/P0065/2014 | EPI_ISL_253793 | A / H3N2
ggccccctcaaagccgaacgctcaccgtgcccagtgaggactgcagcgtagacg
>A/Columbia/P0079/2014 | EPI_ISL_253796 | A / H3N2
ggccccctcaaagccgaacgctcaccgtgcccagtgaggactgcagcgtagacg
>A/Columbia/P0110/2014 | EPI_ISL_253846 | A / H3N2
ggccccctcaaagccgaacgctcaccgtgcccagtgaggactgcagcgtagacg
>A/Bethesda/P0038/2015 | EPI_ISL_253755 | A / H3N2
ggccccctcaaagccgaacgctcaccgtgcccagtgaggactgcagcgtagacg
>A/Bethesda/P0053/2015 | EPI_ISL_253757 | A / H3N2
ggccccctcaaagccgaacgctcaccgtgcccagtgaggactgcagcgtagacg
>A/Bethesda/P0018/2015 | EPI_ISL_253775 | A / H3N2
ggccccctcaaagccgaacgctcaccgtgcccagtgaggactgcagcgtagacg
>A/Bethesda/P0045/2015 | EPI_ISL_253814 | A / H3N2
ggccccctcaaagccgaacgctcaccgtgcccagtgaggactgcagcgtagacg
>A/Columbia/P0087/2015 | EPI_ISL_253756 | A / H3N2
ggccccctcaaagccgaacgctcaccgtgcccagtgaggactgcagcgtagacg
>A/Bethesda/P0051/2015 | EPI_ISL_253830 | A / H3N2
ggccccctcaaagccgaacgctcaccgtgcccagtgaggactgcagcgtagacg
>A/Bethesda/P0055/2015 | EPI_ISL_253812 | A / H3N2
ggccccctcaaagccgaacgctcaccgtgcccagtgaggactgcagcgtagacg
>A/Taipei/0020/2016 | EPI_ISL_253778 | A / H3N2
ggccccctcaaagccgaacgctcaccgtgcccagtgaggactgcagcgtagacg
>A/Bethesda/P0054/2015 | EPI_ISL_253791 | A / H3N2
ggccccctcaaagccgaacgctcaccgtgcccagtgaggactgcagcgtagacg
>A/Linkou/0173/2016 | EPI_ISL_263417 | A / H3N2
ggccccctcaaagccgaacgctcaccgtgcccagtgaggactgcagcgtagacg
>A/Taipei/0088/2016 | EPI_ISL_263442 | A / H3N2
ggccccctcaaagccgaacgctcaccgtgcccagtgaggactgcagcgtagacg
>A/Linkou/0164/2016 | EPI_ISL_263444 | A / H3N2
ggccccctcaaagccgaacgctcaccgtgcccagtgaggactgcagcgtagacg
>A/Keelung/0097/2016 | EPI_ISL_263452 | A / H3N2
ggccccctcaaagccgaacgctcaccgtgcccagtgaggactgcagcgtagacg
>A/Keelung/0082/2016 | EPI_ISL_263438 | A / H3N2
ggccccctcaaagccgaacgctcaccgtgcccagtgaggactgcagcgtagacg
>A/Keelung/0099/2016 | EPI_ISL_263473 | A / H3N2
ggccccctcaaagccgaacgctcaccgtgcccagtgaggactgcagcgtagacg
>A/Taipei/0092/2016 | EPI_ISL_263395 | A / H3N2
ggccccctcaaagccgaacgctcaccgtgcccagtgaggactgcagcgtagacg
>A/Linkou/0169/2016 | EPI_ISL_263428 | A / H3N2
ggccccctcaaagccgaacgctcaccgtgcccagtgaggactgcagcgtagacg
>A/Baltimore/0257/2017 | EPI_ISL_263426 | A / H3N2
ggccccctcaaagccgaacgctcaccgtgcccagtgaggactgcagcgtagacg
>A/Baltimore/0311/2017 | EPI_ISL_263445 | A / H3N2
ggccccctcaaagccgaacgctcaccgtgcccagtgaggactgcagcgtagacg
>A/Baltimore/0238/2017 | EPI_ISL_263471 | A / H3N2
ggccccctcaaagccgaacgctcaccgtgcccagtgaggactgcagcgtagacg
>A/Columbia/P0073/2014 | EPI_ISL_253818 | A / H3N2
ggccccctcaaagccgaacgctcaccgtgcccagtgaggactgcagcgtagacg
>A/Columbia/P0075/2014 | EPI_ISL_253809 | A / H3N2
ggccccctcaaagccgaacgctcaccgtgcccagtgaggactgcagcgtagacg
>A/Columbia/P0052/2014 | EPI_ISL_253845 | A / H3N2
ggccccctcaaagccgaacgctcaccgtgcccagtgaggactgcagcgtagacg
>A/Columbia/P0033/2014 | EPI_ISL_253820 | A / H3N2
ggccccctcaaagccgaacgctcaccgtgcccagtgaggactgcagcgtagacg
>A/Columbia/P0064/2014 | EPI_ISL_253767 | A / H3N2
ggccccctcaaagccgaacgctcaccgtgcccagtgaggactgcagcgtagacg
>A/Baltimore/P0022/2014 | EPI_ISL_253850 | A / H3N2
ggccccctcaaagccgaacgctcaccgtgcccagtgaggactgcagcgtagacg
>A/Columbia/P0038/2014 | EPI_ISL_253733 | A / H3N2
ggccccctcaaagccgaacgctcaccgtgcccagtgaggactgcagcgtagacg
>A/Columbia/P0041/2014 | EPI_ISL_253817 | A / H3N2
ggccccctcaaagccgaacgctcaccgtgcccagtgaggactgcagcgtagacg
>A/Bethesda/P0044/2015 | EPI_ISL_253736 | A / H3N2
ggccccctcaaagccgaacgctcaccgtgcccagtgaggactgcagcgtagacg
>A/Keelung/0026/2016 | EPI_ISL_253784 | A / H3N2
ggccccctcaaagccgaacgctcaccgtgcccagtgaggactgcagcgtagacg
>A/Bethesda/P0060/2015 | EPI_ISL_253839 | A / H3N2
ggccccctcaaagccgaacgctcaccgtgcccagtgaggactgcagcgtagacg
>A/Linkou/0061/2016 | EPI_ISL_253800 | A / H3N2
ggccccctcaaagccgaacgctcaccgtgcccagtgaggactgcagcgtagacg
>A/Keelung/0095/2016 | EPI_ISL_263422 | A / H3N2
ggccccctcaaagccgaacgctcaccgtgcccagtgaggactgcagcgtagacg
>A/Keelung/0091/2016 | EPI_ISL_263419 | A / H3N2
ggccccctcaaagccgaacgctcaccgtgcccagtgaggactgcagcgtagacg
>A/Keelung/0081/2016 | EPI_ISL_263470 | A / H3N2
ggccccctcaaagccgaacgctcaccgtgcccagtgaggactgcagcgtagacg
>A/Linkou/0168/2016 | EPI_ISL_263451 | A / H3N2
ggccccctcaaagccgaacgctcaccgtgcccagtgaggactgcagcgtagacg
>A/Linkou/0194/2017 | EPI_ISL_263464 | A / H3N2
ggccccctcaaagccgaacgctcaccgtgcccagtgaggactgcagcgtagacg
>A/Baltimore/0227/2017 | EPI_ISL_263420 | A / H3N2
ggccccctcaaagccgaacgctcaccgtgcccagtgaggactgcagcgtagacg
>A/Baltimore/0237/2017 | EPI_ISL_263424 | A / H3N2
ggccccctcaaagccgaacgctcaccgtgcccagtgaggactgcagcgtagacg
>A/Baltimore/0233/2017 | EPI_ISL_263430 | A / H3N2
ggccccctcaaagccgaacgctcaccgtgcccagtgaggactgcagcgtagacg
>A/Baltimore/0221/2017 | EPI_ISL_263399 | A / H3N2
ggccccctcaaagccgaacgctcaccgtgcccagtgaggactgcagcgtagacg
>A/Baltimore/0230/2017 | EPI_ISL_263457 | A / H3N2
ggccccctcaaagccgaacgctcaccgtgcccagtgaggactgcagcgtagacg
>A/Baltimore/P0036/2014 | EPI_ISL_253744 | A / H3N2
ggccccctcaaagccgaacgctcaccgtgcccagtgaggactgcagcgtagacg
>A/Baltimore/P0004/2014 | EPI_ISL_253837 | A / H3N2
ggccccctcaaagccgaacgctcaccgtgcccagtgaggactgcagcgtagacg
>A/Bethesda/P0027/2015 | EPI_ISL_253815 | A / H3N2
ggccccctcaaagccgaacgctcaccgtgcccagtgaggactgcagcgtagacg
>A/Bethesda/P0028/2015 | EPI_ISL_253806 | A / H3N2
ggccccctcaaagccgaacgctcaccgtgcccagtgaggactgcagcgtagacg
>A/Baltimore/P0008/2014 | EPI_ISL_253853 | A / H3N2
ggccccctcaaagccgaacgctcaccgtgcccagtgaggactgcagcgtagacg
>A/Baltimore/P0005/2015 | EPI_ISL_253852 | A / H3N2
ggccccctcaaagccgaacgctcaccgtgcccagtgaggactgcagcgtagacg
>A/Bethesda/P0004/2015 | EPI_ISL_253765 | A / H3N2
ggccccctcaaagccgaacgctcaccgtgcccagtgaggactgcagcgtagacg
>A/Bethesda/P0056/2014 | EPI_ISL_253831 | A / H3N2
ggccccctcaaagccgaacgctcaccgtgcccagtgaggactgcagcgtagacg
>A/Columbia/P0035/2014 | EPI_ISL_253834 | A / H3N2
ggccccctcaaagccgaacgctcaccgtgcccagtgaggactgcagcgtagacg
>A/Columbia/P0044/2014 | EPI_ISL_253743 | A / H3N2
ggccccctcaaagccgaacgctcaccgtgcccagtgaggactgcagcgtagacg
>A/Columbia/P0112/2014 | EPI_ISL_253816 | A / H3N2
ggccccctcaaagccgaacgctcaccgtgcccagtgaggactgcagcgtagacg
>A/Taipei/0011/2015 | EPI_ISL_253740 | A / H3N2
ggccccctcaaagccgaacgctcaccgtgcccagtgaggactgcagcgtagacg
>A/Bethesda/P0061/2015 | EPI_ISL_253848 | A / H3N2
ggccccctcaaagccgaacgctcaccgtgcccagtgaggactgcagcgtagacg
>A/Baltimore/P0040/2015 | EPI_ISL_253776 | A / H3N2
ggccccctcaaagccgaacgctcaccgtgcccagtgaggactgcagcgtagacg
>A/Linkou/0166/2016 | EPI_ISL_263397 | A / H3N2
ggccccctcaaagccgaacgctcaccgtgcccagtgaggactgcagcgtagacg
>A/Linkou/0153/2016 | EPI_ISL_263401 | A / H3N2
ggccccctcaaagccgaacgctcaccgtgcccagtgaggactgcagcgtagacg
>A/Linkou/0175/2016 | EPI_ISL_263413 | A / H3N2
ggccccctcaaagccgaacgctcaccgtgcccagtgaggactgcagcgtagacg
>A/Kenya/002/2017 | EPI_ISL_280184 | A / H3N2
ggccccctcaaagccgaacgctcaccgtgcccagtgaggactgcagcgtagacg
>A/Linkou/0191/2016 | EPI_ISL_263393 | A / H3N2
ggccccctcaaagccgaacgctcaccgtgcccagtgaggactgcagcgtagacg
>A/Linkou/0181/2016 | EPI_ISL_263408 | A / H3N2
ggccccctcaaagccgaacgctcaccgtgcccagtgaggactgcagcgtagacg
>A/Baltimore/0253/2017 | EPI_ISL_263410 | A / H3N2
ggccccctcaaagccgaacgctcaccgtgcccagtgaggactgcagcgtagacg
>A/Columbia/P0077/2014 | EPI_ISL_256774 | A / H3N2
ggccccctcaaagccgaacgctcaccgtgcccagtgaggactgcagcgtagacg
>A/Keelung/0023/2016 | EPI_ISL_253770 | A / H3N2
ggccccctcaaagccgaacgctcaccgtgcccagtgaggactgcagcgtagacg
>A/Baltimore/P0052/2015 | EPI_ISL_253851 | A / H3N2
ggccccctcaaagccgaacgctcaccgtgcccagtgaggactgcagcgtagacg
>A/Canberra/93/2016 | EPI_ISL_239822 | A / H3N2
ggccccctcaaagccgaacgctcaccgtgcccagtgaggactgcagcgtagacg
>A/Linkou/0187/2016 | EPI_ISL_263437 | A / H3N2
ggccccctcaaagccgaacgctcaccgtgcccagtgaggactgcagcgtagacg
>A/Linkou/0192/2017 | EPI_ISL_263458 | A / H3N2
ggccccctcaaagccgaacgctcaccgtgcccagtgaggactgcagcgtagacg
>A/Baltimore/0236/2017 | EPI_ISL_263475 | A / H3N2
ggccccctcaaagccgaacgctcaccgtgcccagtgaggactgcagcgtagacg
>A/Columbia/P0067/2014 | EPI_ISL_253801 | A / H3N2
ggccccctcaaagccgaacgctcaccgtgcccagtgaggactgcagcgtagacg
>A/Linkou/0081/2016 | EPI_ISL_253737 | A / H3N2
ggccccctcaaagccgaacgctcaccgtgcccagtgaggactgcagcgtagacg
>A/Linkou/0186/2016 | EPI_ISL_263468 | A / H3N2
ggccccctcaaagccgaacgctcaccgtgccaagtgaggactgcagcgtagacg
>A/Baltimore/0281/2017 | EPI_ISL_263467 | A / H3N2
ggccccctcaaagccgaacgctcaccgtgccaagtgaggactgcagcgtagacg
>A/Baltimore/0287/2017 | EPI_ISL_263466 | A / H3N2
ggccccctcaaagccgaacgctcaccgtgccaagtgaggactgcagcgtagacg
>A/Baltimore/0307/2017 | EPI_ISL_263465 | A / H3N2
ggccccctcaaagccgaacgctcaccgtgccaagtgaggactgcagcgtagacg
>A/Baltimore/0256/2017 | EPI_ISL_263459 | A / H3N2
ggccccctcaaagccgaacgctcaccgtgccaagtgaggactgcagcgtagacg
>A/Kenya/009/2017 | EPI_ISL_280185 | A / H3N2
ggccccctcaaagccgaacgctcaccgtgccaagtgaggactgcagcgtagacg
>A/Baltimore/0301/2017 | EPI_ISL_263462 | A / H3N2
ggccccctcaaagccgaacgctcaccgtgccaagtgaggactgcagcgtagacg
>A/Kenya/014/2017 | EPI_ISL_280187 | A / H3N2
ggccccctcaaagccgaacgctcaccgtgccaagtgaggactgcagcgtagacg
>A/Baltimore/0294/2017 | EPI_ISL_263400 | A / H3N2
ggccccctcaaagccgaacgctcaccgtgccaagtgaggactgcagcgtagacg
>A/Baltimore/0261/2017 | EPI_ISL_263414 | A / H3N2
ggccccctcaaagccgaacgctcaccgtgccaagtgaggactgcagcgtagacg
>A/Baltimore/0284/2017 | EPI_ISL_263406 | A / H3N2
ggccccctcaaagccgaacgctcaccgtgccaagtgaggactgcagcgtagacg
>A/Baltimore/0223/2017 | EPI_ISL_263404 | A / H3N2
ggccccctcaaagccgaacgctcaccgtgccaagtgaggactgcagcgtagacg
>A/Baltimore/0289/2017 | EPI_ISL_263434 | A / H3N2
ggccccctcaaagccgaacgctcaccgtgccaagtgaggactgcagcgtagacg
>A/Baltimore/0262/2017 | EPI_ISL_263429 | A / H3N2
ggccccctcaaagccgaacgctcaccgtgccaagtgaggactgcagcgtagacg
>A/Baltimore/0306/2017 | EPI_ISL_263418 | A / H3N2
ggccccctcaaagccgaacgctcaccgtgccaagtgaggactgcagcgtagacg
>A/Baltimore/0239/2017 | EPI_ISL_263412 | A / H3N2
ggccccctcaaagccgaacgctcaccgtgccaagtgaggactgcagcgtagacg
>A/Baltimore/0293/2017 | EPI_ISL_263403 | A / H3N2
ggccccctcaaagccgaacgctcaccgtgccaagtgaggactgcagcgtagacg
>A/Baltimore/0297/2017 | EPI_ISL_263450 | A / H3N2
ggccccctcaaagccgaacgctcaccgtgccaagtgaggactgcagcgtagacg
>A/Kenya/010/2017 | EPI_ISL_280158 | A / H3N2
ggccccctcaaagccgaacgctcaccgtgccaagtgaggactgcagcgtagacg
>A/Kenya/018/2017 | EPI_ISL_290259 | A / H3N2
ggccccctcaaagccgaacgctcaccgtgccaagtgaggactgcagcgtagacg
>A/Kenya/019/2017 | EPI_ISL_290260 | A / H3N2
ggccccctcaaagccgaacgctcaccgtgccaagtgaggactgcagcgtagacg
>A/Kenya/020/2017 | EPI_ISL_290261 | A / H3N2
ggccccctcaaagccgaacgctcaccgtgccaagtgaggactgcagcgtagacg
>A/Kenya/021/2017 | EPI_ISL_290262 | A / H3N2
ggccccctcaaagccgaacgctcaccgtgccaagtgaggactgcagcgtagacg
>A/Baltimore/0252/2017 | EPI_ISL_263456 | A / H3N2
ggccccctcaaagccgaacgctcaccgtgcccagtgaggactgcagcgtagacg
>A/Baltimore/0300/2017 | EPI_ISL_263454 | A / H3N2
ggccccctcaaagccgaacgctcaccgtgcccagtgaggactgcagcgtagacg
>A/Baltimore/0247/2017 | EPI_ISL_263409 | A / H3N2
ggccccctcaaagccgaacgctcaccgtgcccagtgaggactgcagcgtagacg
>A/Taipei/0095/2016 | EPI_ISL_263394 | A / H3N2
ggccccctcaaagccgaacgctcaccgtgcccagtgaggactgcagcgtagacg
>A/Keelung/0089/2016 | EPI_ISL_263447 | A / H3N2
ggccccctcaaagccgaacgctcaccgtgcccagtgaggactgcagcgtagacg
>A/Bethesda/P0048/2015 | EPI_ISL_253741 | A / H3N2
ggccccctcaaagccgaacgctcaccgtgcccagtgaggactgcagcgtagacg
>A/Bethesda/P0063/2015 | EPI_ISL_253842 | A / H3N2
ggccccctcaaagccgaacgctcaccgtgcccagtgaggactgcagcgtagacg
>A/Columbia/P0090/2015 | EPI_ISL_253810 | A / H3N2
ggccccctcaaagccgaacgctcaccgtgcccagtgaggactgcagcgtagacg
>A/Linkou/0185/2016 | EPI_ISL_263453 | A / H3N2
ggccccctcaaagccgaacgctcaccgtgcccagtgaggactgcagcgtagacg
>A/Kenya/001/2017 | EPI_ISL_280183 | A / H3N2
ggccccctcaaagccgaacgctcaccgtgcccagtgaggactgcagcgtagacg
>A/Kenya/027/2017 | EPI_ISL_290273 | A / H3N2
ggccccctcaaagccgaacgctcaccgtgcccagtgaggactgcagcgtagacg
>A/Columbia/P0104/2014 | EPI_ISL_256778 | A / H3N2
ggccccctcaaagccgaacgctcaccgtgcccagtgaggactgcagcgtagacg
>A/Columbia/P0047/2014 | EPI_ISL_256775 | A / H3N2
ggccccctcaaagccgaacgctcaccgtgcccagtgaggactgcagcgtagacg
>A/Baltimore/0275/2017 | EPI_ISL_263425 | A / H3N2
ggccccctcaaagccgaacgctcaccgtgcccagtgaggactgcagcgtagacg
>A/Columbia/P0071/2014 | EPI_ISL_253847 | A / H3N2
ggccccctcaaagccgaacgctcaccgtgcccagtgaggactgcagcgtagacg
>A/Baltimore/0276/2017 | EPI_ISL_263407 | A / H3N2
ggccccctcaaagccgaacgctcaccgtgccaagtgaggactgcagcgtagacg
>A/Baltimore/0304/2017 | EPI_ISL_263440 | A / H3N2
ggccccctcaaagccgaacgctcaccgtgcccagtgaggactgcagcgtagacg
>A/Baltimore/0295/2017 | EPI_ISL_263398 | A / H3N2
ggccccctcaaagccgaacgctcaccgtgcccagtgaggactgcagcgtagacg
>A/Baltimore/0303/2017 | EPI_ISL_263476 | A / H3N2
ggccccctcaaagccgaacgctcaccgtgcccagtgaggactgcagcgtagacg
>A/Baltimore/0244/2017 | EPI_ISL_263443 | A / H3N2
ggccccctcaaagccgaacgctcaccgtgcccagtgaggactgcagcgtagacg
>A/Vietnam/13V H3-9/2012 | EPI_ISL_173307 | A / H3N2
ggccccctcaaagccgaacgctcaccgtgcccagtgaggactgcagcgtagacg
>A/Kenya/017/2017 | EPI_ISL_290258 | A / H3N2
ggccccctcaaagccgaacgctcaccgtgccaagtgaggactgcagcgtagacg
>A/Niigata/14F004/2015 | EPI_ISL_176313 | A / H3N2
ggccccctcaaagccgaacgctcaccgtgcccagtgaggactgcagcgtagacg
>A/Choibalsan/483/2013 | EPI_ISL_143662 | A / H3N2
ggccccctcaaagccgaacgctcaccgtgcccagtgaggactgcagcgtagacg
>A/Columbia/P0099/2014 | EPI_ISL_256777 | A / H3N2
ggccccctcaaagccgaacgctcaccgtgcccagtgaggactgcagcgtagacg
>A/Baltimore/0266/2017 | EPI_ISL_263432 | A / H3N2
ggccccctcaaagccgaacgctcaccgtgccmagtgaggactgcagcgtagacg
>A/Kenya/011/2017 | EPI_ISL_280186 | A / H3N2
ggccccctcaaagccgaacgctcaccgtgccaagtgaggactgcagcgtagacg
>A/CHRISTCHURCH/50/2010 | EPI_ISL_83859 | A / H3N2
ggccccctcaaagccgaacgctcaccgtgcccagtgaggactgcagcgtagacg
>A/Uganda/MUWRP-005/2008 | EPI_ISL_89058 | A / H3N2
ggccccctcaaagccgaacgctcaccgtgcccagtgaggactgcagcgtagacg
>A/VICTORIA/555/2011 | EPI_ISL_99748 | A / H3N2
ggccccctcaaagccgaacgctcaccgtgcccagtgaggactgcagcgtagacg
>A/PHILIPPINES/3969/2011 | EPI_ISL_118600 | A / H3N2
ggccccctcaaagccgaacgctcaccgtgcccagtgaggactgcagcgtagacg
>A/PHILIPPINES/3948/2011 | EPI_ISL_118653 | A / H3N2
ggccccctcaaagccgaacgctcaccgtgcccagtgaggactgcagcgtagacg
>A/CAMBODIA/55/2011 | EPI_ISL_118652 | A / H3N2
ggccccctcaaagccgaacgctcaccgtgcccagtgaggactgcagcgtagacg
>A/Rochester/0047/2011 | EPI_ISL_187464 | A / H3N2
ggccccctcaaagccgaacgctcaccgtgccaagtgaggactgcagcgtagacg
>A/Rochester/0038/2011 | EPI_ISL_187463 | A / H3N2
ggccccctcaaagccgaacgctcaccgtgccaagtgaggactgcagcgtagacg
>A/Victoria/692/2012 | EPI_ISL_137781 | A / H3N2
ggccccctcaaagccgaacgctcaccgtgcccagtgaggactgcagcgtagacg
>A/Jiangxi-Yuehu/1299/2016 | EPI_ISL_225319 | A / H3N2
ggccccctcaaagccgaacgctcaccgtgcccagtgaggactgcagcgtagacg
>A/Latvia/1-31445/2012 | EPI_ISL_122863 | A / H3N2
ggccccctcaaagccgaacgctcaccgtgcccagtgaggactgcagcgtagacg
>A/SINGAPORE/29/2012 | EPI_ISL_128668 | A / H3N2
ggccccctcaaagccgaacgctcaccgtgcccagtgaggactgcagcgtagacg
>A/Sydney/122/2016 | EPI_ISL_233316 | A / H3N2
ggccccctcaaagccgaacgctcaccgtgcccagtgaggactgcagcgtagacg
>A/Victoria/37/2016 | EPI_ISL_233366 | A / H3N2
ggccccctcaaagccgaacgctcaccgtgcccagtgaggactgcagcgtagacg
>A/South Africa/R3334/2016 | EPI_ISL_233349 | A / H3N2
ggccccctcaaagccgaacgctcaccgtgcccagtgaggactgcagcgtagacg
>A/Townsville/1012/2017 | EPI_ISL_289861 | A / H3N2
ggccccctcaaagccgaacgctcaccgtgcccagtgaggactgcagcgtagacg
>A/Sydney/1158/2017 | EPI_ISL_289870 | A / H3N2
ggccccctcaaagccgaacgctcaccgtgcccagtgaggactgcagcgtagacg
>A/Sydney/1162/2017 | EPI_ISL_289878 | A / H3N2
ggccccctcaaagccgaacgctcaccgtgcccagtgaggactgcagcgtagacg
>A/Sydney/1163/2017 | EPI_ISL_289879 | A / H3N2
ggccccctcaaagccgaacgctcaccgtgcccagtgaggactgcagcgtagacg
>A/Brisbane/1076/2017 | EPI_ISL_289882 | A / H3N2
ggccccctcaaagccgaacgctcaccgtgcccagtgaggactgcagcgtagacg
>A/Sydney/1177/2017 | EPI_ISL_289887 | A / H3N2
ggccccctcaaagccgaacgctcaccgtgcccagtgaggactgcagcgtagacg
>A/Sydney/1179/2017 | EPI_ISL_289888 | A / H3N2
ggccccctcaaagccgaacgctcaccgtgcccagtgaggactgcagcgtagacg
>A/Victoria/1037/2017 | EPI_ISL_289890 | A / H3N2
ggccccctcaaagccgaacgctcaccgtgcccagtgaggactgcagcgtagacg
>A/Victoria/857/2017 | EPI_ISL_291325 | A / H3N2
ggccccctcaaagccgaacgctcaccgtgcccagtgaggactgcagcgtagacg
>A/Victoria/862/2017 | EPI_ISL_291328 | A / H3N2
ggccccctcaaagccgaacgctcaccgtgcccagtgaggactgcagcgtagacg
>A/Victoria/882/2017 | EPI_ISL_291335 | A / H3N2
ggccccctcaaagccgaacgctcaccgtgcccagtgaggactgcagcgtagacg
>A/South Australia/253/2017 | EPI_ISL_291343 | A / H3N2
ggccccctcaaagccgaacgctcaccgtgcccagtgaggactgcagcgtagacg
>A/Tasmania/59/2017 | EPI_ISL_293757 | A / H3N2
ggccccctcaaagccgaacgctcaccgtgcccagtgaggactgcagcgtagacg
>A/South Australia/157/2017 | EPI_ISL_293831 | A / H3N2
ggccccctcaaagccgaacgctcaccgtgcccagtgaggactgcagcgtagacg
>A/Tasmania/1031/2017 | EPI_ISL_289883 | A / H3N2
ggccccctcaaagccgaacgctcaccgtgcccagtgaggactgcagcgtagacg
>A/Perth/233/2017 | EPI_ISL_291365 | A / H3N2
ggccccctcaaagccgaacgctcaccgtgcccagtgaggactgcagcgtagacg
>A/Tasmania/1032/2017 | EPI_ISL_289884 | A / H3N2
ggccccctcaaagccgaacgctcaccgtgcccagtgaggactgcagcgtagacg
>A/Tasmania/63/2017 | EPI_ISL_293759 | A / H3N2
ggccccctcaaagccgaacgctcaccgtgcccagtgaggactgcagcgtagacg
>A/Victoria/1033/2017 | EPI_ISL_289864 | A / H3N2
ggccccctcaaagccgaacgctcaccgtgcccagtgaggactgcagcgtagacg
>A/Tasmania/61/2017 | EPI_ISL_291333 | A / H3N2
ggccccctcaaagccgaacgctcaccgtgcccagtgaggactgcagcgtagacg
>A/Victoria/887/2017 | EPI_ISL_291360 | A / H3N2
ggccccctcaaagccgaacgctcaccgtgcccagtgaggactgcagcgtagacg
>A/Tasmania/58/2017 | EPI_ISL_293756 | A / H3N2
ggccccctcaaagccgaacgctcaccgtgcccagtgaggactgcagcgtagacg
>A/Victoria/204/2017 | EPI_ISL_293761 | A / H3N2
ggccccctcaaagccgaacgctcaccgtgcccagtgaggactgcagcgtagacg
>A/Victoria/734/2017 | EPI_ISL_289914 | A / H3N2
ggccccctcaaagccgaacgctcaccgtgcccagtgaggactgcagcgtagacg
>A/Victoria/2163/2017 | EPI_ISL_289902 | A / H3N2
ggccccctcaaagccgaacgctcaccgtgcccagtgaggactgcagcgtagacg
>A/Victoria/801/2016 | EPI_ISL_233323 | A / H3N2
ggccccctcaaagccgaacgctcaccgtgccaagtgaggactgcagcgtagacg
>A/Brisbane/127/2015 | EPI_ISL_198028 | A / H3N2
ggccccctcaaagccgaacgctcaccgtgcccagtgaggactgcagcgtagacg
>A/Sydney/54/2015 | EPI_ISL_198064 | A / H3N2
ggccccctcaaagccgaacgctcaccgtgcccagtgaggactgcagcgtagacg
>A/Victoria/856/2015 | EPI_ISL_198081 | A / H3N2
ggccccctcaaagccgaacgctcaccgtgcccagtgaggactgcagcgtagacg
>A/Sydney/1005/2015 | EPI_ISL_198083 | A / H3N2
ggccccctcaaagccgaacgctcaccgtgcccagtgaggactgcagcgtagacg
>A/Sydney/1013/2015 | EPI_ISL_202691 | A / H3N2
ggccccctcaaagccgaacgctcaccgtgcccagtgaggactgcagcgtagacg
>A/Tasmania/1007/2015 | EPI_ISL_202694 | A / H3N2
ggccccctcaaagccgaacgctcaccgtgcccagtgaggactgcagcgtagacg
>A/Sydney/337/2016 | EPI_ISL_249230 | A / H3N2
ggccccctcaaagccgaacgctcaccgtgcccagtgaggactgcagcgtagacg
>A/Macau/611810/2015 | EPI_ISL_202678 | A / H3N2
ggccccctcaaagccgaacgctcaccgtgcccagtgaggactgcagcgtagacg
>A/Brisbane/267/2016 | EPI_ISL_249227 | A / H3N2
ggccccctcaaagccgaacgctcaccgtgcccagtgaggactgcagcgtagacg
>A/Cambodia/Fss31694/2016 | EPI_ISL_249214 | A / H3N2
ggccccctcaaagccgaacgctcaccgtgcccagtgaggactgcagcgtagacg
>A/South Australia/163/2016 | EPI_ISL_249232 | A / H3N2
ggccccctcaaagccgaacgctcaccgtgcccagtgaggactgcagcgtagacg
>A/Victoria/818/2015 | EPI_ISL_198043 | A / H3N2
ggccccctcaaagccgaacgctcaccgtgcccagtgaggactgcagcgtagacg
>A/South Australia/12/2012 | EPI_ISL_172966 | A / H3N2
ggccccctcaaagccgaacgctcaccgtgcccagtgaggactgcagcgtagacg
>A/South Australia/45/2017 | EPI_ISL_269391 | A / H3N2
ggccccctcaaagccgaacgctcaccgtgcccagtgaggactgcagcgtagacg
>A/Myanmar/13M007/2013 | EPI_ISL_172196 | A / H3N2
-----------------acgctcaccgtgcccagtgaggactgcagcgtagacg
>A/Victoria/852/2015 | EPI_ISL_198066 | A / H3N2
ggccccctcaaagccgaacgctcaccgtgcccagtgaggactgcagcgtagacg
>A/Victoria/24/2015 | EPI_ISL_202642 | A / H3N2
ggccccctcaaagccgaacgctcaccgtgcccagtgaggactgcagcgtagacg
>A/Anhui-Bangshan/1976/2014 | EPI_ISL_168734 | A / H3N2
ggccccctcaaagccgaacgctcaccgtgcccagtgaggactgcagcgtagacg
>A/Bretagne/995/2013 | EPI_ISL_145230 | A / H3N2
ggccccctcaaagccgaacgctcaccgtgcccagtgaggactgcagcgtagacg
>A/Victoria/512/2016 | EPI_ISL_233279 | A / H3N2
ggccccctcaaagccgaacgctcaccgtgccaagtgaggactgcagcgtagacg
>A/Victoria/514/2016 | EPI_ISL_233280 | A / H3N2
ggccccctcaaagccgaacgctcaccgtgcccagtgaggactgcagcgtagacg
>A/Sydney/134/2016 | EPI_ISL_233281 | A / H3N2
ggccccctcaaagccgaacgctcaccgtgcccagtgaggactgcagcgtagacg
>A/Sydney/149/2016 | EPI_ISL_233332 | A / H3N2
ggccccctcaaagccgaacgctcaccgtgcccagtgaggactgcagcgtagacg
>A/Newcastle/87/2016 | EPI_ISL_233344 | A / H3N2
ggccccctcaaagccgaacgctcaccgtgcccagtgaggactgcagcgtagacg
>A/Sydney/153/2016 | EPI_ISL_233282 | A / H3N2
ggccccctcaaagccgaacgctcaccgtgcccagtgaggactgcagcgtagacg
>A/Sydney/1015/2016 | EPI_ISL_233293 | A / H3N2
ggccccctcaaagccgaacgctcaccgtgcccagtgaggactgcagcgtagacg
>A/Sydney/106/2016 | EPI_ISL_233297 | A / H3N2
ggccccctcaaagccgaacgctcaccgtgcccagtgaggactgcagcgtagacg
>A/Sydney/1013/2016 | EPI_ISL_233312 | A / H3N2
ggccccctcaaagccgaacgctcaccgtgcccagtgaggactgcagcgtagacg
>A/South Australia/60/2016 | EPI_ISL_233313 | A / H3N2
ggccccctcaaagccgaacgctcaccgtgcccagtgaggactgcagcgtagacg
>A/Brisbane/1001/2016 | EPI_ISL_233314 | A / H3N2
ggccccctcaaagccgaacgctcaccgtgcccagtgaggactgcagcgtagacg
>A/Sydney/124/2016 | EPI_ISL_233317 | A / H3N2
ggccccctcaaagccgaacgctcaccgtgcccagtgaggactgcagcgtagacg
>A/Victoria/522/2016 | EPI_ISL_233321 | A / H3N2
ggccccctcaaagccgaacgctcaccgtgcccagtgaggactgcagcgtagacg
>A/Sydney/139/2016 | EPI_ISL_233328 | A / H3N2
ggccccctcaaagccgaacgctcaccgtgcccagtgaggactgcagcgtagacg
>A/Sydney/154/2016 | EPI_ISL_233333 | A / H3N2
ggccccctcaaagccgaacgctcaccgtgcccagtgaggactgcagcgtagacg
>A/Canberra/25/2016 | EPI_ISL_233342 | A / H3N2
ggccccctcaaagccgaacgctcaccgtgcccagtgaggactgcagcgtagacg
>A/Sydney/167/2016 | EPI_ISL_233352 | A / H3N2
ggccccctcaaagccgaacgctcaccgtgcccagtgaggactgcagcgtagacg
>A/Victoria/2045/2016 | EPI_ISL_233290 | A / H3N2
ggccccctcaaagccgaacgctcaccgtgcccagtgaggactgcagcgtagacg
>A/Victoria/544/2016 | EPI_ISL_233359 | A / H3N2
ggccccctcaaagccgaacgctcaccgtgcccagtgaggactgcagcgtagacg
>A/Victoria/39/2016 | EPI_ISL_233367 | A / H3N2
ggccccctcaaagccgaacgctcaccgtgcccagtgaggactgcagcgtagacg
>A/Sydney/129/2016 | EPI_ISL_233298 | A / H3N2
ggccccctcaaagccgaacgctcaccgtgcccagtgaggactgcagcgtagacg
>A/Sydney/140/2016 | EPI_ISL_233329 | A / H3N2
ggccccctcaaagccgaacgctcaccgtgcccagtgaggactgcagcgtagacg
>A/Canberra/11/2016 | EPI_ISL_233341 | A / H3N2
ggccccctcaaagccgaacgctcaccgtgcccagtgaggactgcagcgtagacg
>A/South Africa/R4138/2016 | EPI_ISL_233350 | A / H3N2
ggccccctcaaagccgaacgctcaccgtgcccagtgaggactgcagcgtagacg
>A/Newcastle/72/2016 | EPI_ISL_233362 | A / H3N2
ggccccctcaaagccgaacgctcaccgtgcccagtgaggactgcagcgtagacg
>A/Tasmania/1001/2016 | EPI_ISL_233294 | A / H3N2
ggccccctcaaagccgaacgctcaccgtgcccagtgaggactgcagcgtagacg
>A/Victoria/42/2016 | EPI_ISL_233345 | A / H3N2
ggccccctcaaagccgaacgctcaccgtgcccagtgaggactgcagcgtagacg
>A/Sydney/144/2016 | EPI_ISL_233331 | A / H3N2
ggccccctcaaagccgaacgctcaccgtgcccagtgaggactgcagcgtagacg
>A/South Africa/R3157/2016 | EPI_ISL_233348 | A / H3N2
ggccccctcaaagccgaacgctcaccgtgcccagtgaggactgcagcgtagacg
>A/Victoria/35/2016 | EPI_ISL_233364 | A / H3N2
ggccccctcaaagccgaacgctcaccgtgcccagtgaggactgcagcgtagacg
>A/New Caledonia/23/2016 | EPI_ISL_233284 | A / H3N2
ggccccctcaaagccgaacgctcaccgtgcccagtgaggactgcagcgtagacg
>A/New Caledonia/56/2016 | EPI_ISL_233287 | A / H3N2
ggccccctcaaagccgaacgctcaccgtgcccagtgaggactgcagcgtagacg
>A/New Caledonia/51/2016 | EPI_ISL_233324 | A / H3N2
ggccccctcaaagccgaacgctcaccgtgcccagtgaggactgcagcgtagacg
>A/New Caledonia/26/2016 | EPI_ISL_233334 | A / H3N2
ggccccctcaaagccgaacgctcaccgtgcccagtgaggactgcagcgtagacg
>A/New Caledonia/28/2016 | EPI_ISL_233335 | A / H3N2
ggccccctcaaagccgaacgctcaccgtgcccagtgaggactgcagcgtagacg
>A/New Caledonia/29/2016 | EPI_ISL_233336 | A / H3N2
ggccccctcaaagccgaacgctcaccgtgcccagtgaggactgcagcgtagacg
>A/New Caledonia/43/2016 | EPI_ISL_233337 | A / H3N2
ggccccctcaaagccgaacgctcaccgtgcccagtgaggactgcagcgtagacg
>A/New Caledonia/46/2016 | EPI_ISL_233338 | A / H3N2
ggccccctcaaagccgaacgctcaccgtgcccagtgaggactgcagcgtagacg
>A/New Caledonia/53/2016 | EPI_ISL_233339 | A / H3N2
ggccccctcaaagccgaacgctcaccgtgcccagtgaggactgcagcgtagacg
>A/New Caledonia/38/2016 | EPI_ISL_233355 | A / H3N2
ggccccctcaaagccgaacgctcaccgtgcccagtgaggactgcagcgtagacg
>A/New Caledonia/48/2016 | EPI_ISL_233356 | A / H3N2
ggccccctcaaagccgaacgctcaccgtgcccagtgaggactgcagcgtagacg
>A/New Caledonia/49/2016 | EPI_ISL_233357 | A / H3N2
ggccccctcaaagccgaacgctcaccgtgcccagtgaggactgcagcgtagacg
>A/New Caledonia/52/2016 | EPI_ISL_233358 | A / H3N2
ggccccctcaaagccgaacgctcaccgtgcccagtgaggactgcagcgtagacg
>A/New Caledonia/34/2016 | EPI_ISL_233354 | A / H3N2
ggccccctcaaagccgaacgctcaccgtgcccagtgaggactgcagcgtagacg
>A/New Caledonia/55/2016 | EPI_ISL_233325 | A / H3N2
ggccccctcaaagccgaacgctcaccgtgcccagtgaggactgcagcgtagacg
>A/Tasmania/11/2016 | EPI_ISL_233310 | A / H3N2
ggccccctcaaagccgaacgctcaccgtgcccagtgaggactgcagcgtagacg
>A/Sydney/143/2016 | EPI_ISL_233330 | A / H3N2
ggccccctcaaagccgaacgctcaccgtgcccagtgaggactgcagcgtagacg
>A/South Australia/55/2016 | EPI_ISL_233291 | A / H3N2
ggccccctcaaagccgaacgctcaccgtgcccagtgaggactgcagcgtagacg
>A/South Auckland/17/2016 | EPI_ISL_233300 | A / H3N2
ggccccctcaaagccgaacgctcaccgtgcccagtgaggactgcagcgtagacg
>A/South Auckland/22/2016 | EPI_ISL_233301 | A / H3N2
ggccccctcaaagccgaacgctcaccgtgcccagtgaggactgcagcgtagacg
>A/Victoria/545/2016 | EPI_ISL_233360 | A / H3N2
ggccccctcaaagccgaacgctcaccgtgcccagtgaggactgcagcgtagacg
>A/South Australia/62/2016 | EPI_ISL_233322 | A / H3N2
ggccccctcaaagccgaacgctcaccgtgcccagtgaggactgcagcgtagacg
>A/Sydney/130/2016 | EPI_ISL_233319 | A / H3N2
ggccccctcaaagccgaacgctcaccgtgcccagtgaggactgcagcgtagacg
>A/Sydney/115/2016 | EPI_ISL_233327 | A / H3N2
ggccccctcaaagccgaacgctcaccgtgcccagtgaggactgcagcgtagacg
>A/Sydney/168/2016 | EPI_ISL_233353 | A / H3N2
ggccccctcaaagccgaacgctcaccgtgcccagtgaggactgcagcgtagacg
>A/New Caledonia/42/2016 | EPI_ISL_233285 | A / H3N2
ggccccctcaaagccgaacgctcaccgtgcccagtgaggactgcagcgtagacg
>A/New Caledonia/50/2016 | EPI_ISL_233286 | A / H3N2
ggccccctcaaagccgaacgctcaccgtgcccagtgaggactgcagcgtagacg
>A/New Caledonia/54/2016 | EPI_ISL_233340 | A / H3N2
ggccccctcaaagccgaacgctcaccgtgcccagtgaggactgcagcgtagacg
>A/New Caledonia/45/2016 | EPI_ISL_233343 | A / H3N2
ggccccctcaaagccgaacgctcaccgtgcccagtgaggactgcagcgtagacg
>A/South Australia/15/2017 | EPI_ISL_249168 | A / H3N2
ggccccctcaaagccgaacgctcaccgtgcccagtgaggactgcagcgtagacg
>A/TASMANIA/4/2010 | EPI_ISL_83901 | A / H3N2
ggccccctcaaagccgaacgctcaccgtgcccagtgaggactgcagcgtagacg
>A/FIJI/38/2010 | EPI_ISL_83902 | A / H3N2
ggccccctcaaagccgaacgctcaccgtgccaagtgaggactgcagcgtagacg
>A/Victoria/508/2016 | EPI_ISL_232805 | A / H3N2
ggccccctcaaagccgaacgctcaccgtgcccagtgaggactgcagcgtagacg
>A/Sydney/142/2016 | EPI_ISL_232807 | A / H3N2
ggccccctcaaagccgaacgctcaccgtgcccagtgaggactgcagcgtagacg
>A/Victoria/2080/2016 | EPI_ISL_237879 | A / H3N2
ggccccctcaaagccgaacgctcaccgtgcccagtgaggactgcagcgtagacg
>A/Townsville/51/2016 | EPI_ISL_246674 | A / H3N2
ggccccctcaaagccgaacgctcaccgtgcccagtgaggactgcagcgtagacg
>A/Victoria/669/2016 | EPI_ISL_243918 | A / H3N2
ggccccctcaaagccgaacgctcaccgtgcccagtgaggactgcagcgtagacg
>A/Victoria/2049/2016 | EPI_ISL_237881 | A / H3N2
ggccccctcaaagccgaacgctcaccgtgcccagtgaggactgcagcgtagacg
>A/Victoria/140/2016 | EPI_ISL_239847 | A / H3N2
ggccccctcaaagccgaacgctcaccgtgcccagtgaggactgcagcgtagacg
>A/Newcastle/205/2016 | EPI_ISL_239825 | A / H3N2
ggccccctcaaagccgaacgctcaccgtgcccagtgaggactgcagcgtagacg
>A/Perth/236/2016 | EPI_ISL_289835 | A / H3N2
ggccccctcaaagccgaacgctcaccgtgcccagtgaggactgcagcgtagacg
>A/Perth/141/2016 | EPI_ISL_289841 | A / H3N2
ggccccctcaaagccgaacgctcaccgtgcccagtgaggactgcagcgtagacg
>A/Perth/262/2016 | EPI_ISL_289853 | A / H3N2
ggccccctcaaagccgaacgctcaccgtgcccagtgaggactgcagcgtagacg
>A/Perth/187/2016 | EPI_ISL_289846 | A / H3N2
ggccccctcaaagccgaacgctcaccgtgcccagtgaggactgcagcgtagacg
>A/Perth/215/2016 | EPI_ISL_289849 | A / H3N2
ggccccctcaaagccgaacgctcaccgtgcccagtgaggactgcagcgtagacg
>A/Perth/261/2016 | EPI_ISL_289855 | A / H3N2
ggccccctcaaagccgaacgctcaccgtgcccagtgaggactgcagcgtagacg
>A/South Australia/41/2016 | EPI_ISL_233231 | A / H3N2
ggccccctcaaagccgaacgctcaccgtgcccagtgaggactgcagcgtagacg
>A/Newcastle/53/2016 | EPI_ISL_233242 | A / H3N2
ggccccctcaaagccgaacgctcaccgtgcccagtgaggactgcagcgtagacg
>A/Newcastle/67/2016 | EPI_ISL_233278 | A / H3N2
ggccccctcaaagccgaacgctcaccgtgcccagtgaggactgcagcgtagacg
>A/Wellington/4/2016 | EPI_ISL_233289 | A / H3N2
ggccccctcaaagccgaacgctcaccgtgcccagtgaggactgcagcgtagacg
>A/South Auckland/24/2016 | EPI_ISL_233302 | A / H3N2
ggccccctcaaagccgaacgctcaccgtgcccagtgaggactgcagcgtagacg
>A/Christchurch/3/2016 | EPI_ISL_233303 | A / H3N2
ggccccctcaaagccgaacgctcaccgtgcccagtgaggactgcagcgtagacg
>A/Christchurch/6/2016 | EPI_ISL_233304 | A / H3N2
ggccccctcaaagccgaacgctcaccgtgcccagtgaggactgcagcgtagacg
>A/Christchurch/7/2016 | EPI_ISL_233305 | A / H3N2
ggccccctcaaagccgaacgctcaccgtgcccagtgaggactgcagcgtagacg
>A/Christchurch/9/2016 | EPI_ISL_233306 | A / H3N2
ggccccctcaaagccgaacgctcaccgtgcccagtgaggactgcagcgtagacg
>A/Christchurch/11/2016 | EPI_ISL_233307 | A / H3N2
ggccccctcaaagccgaacgctcaccgtgcccagtgaggactgcagcgtagacg
>A/Christchurch/12/2016 | EPI_ISL_233308 | A / H3N2
ggccccctcaaagccgaacgctcaccgtgcccagtgaggactgcagcgtagacg
>A/Dunedin/2/2016 | EPI_ISL_233309 | A / H3N2
ggccccctcaaagccgaacgctcaccgtgcccagtgaggactgcagcgtagacg
>A/Canberra/13/2016 | EPI_ISL_233326 | A / H3N2
ggccccctcaaagccgaacgctcaccgtgcccagtgaggactgcagcgtagacg
>A/Christchurch/2/2016 | EPI_ISL_233346 | A / H3N2
ggccccctcaaagccgaacgctcaccgtgcccagtgaggactgcagcgtagacg
>A/Christchurch/10/2016 | EPI_ISL_233347 | A / H3N2
ggccccctcaaagccgaacgctcaccgtgcccagtgaggactgcagcgtagacg
>A/Victoria/539/2016 | EPI_ISL_233288 | A / H3N2
ggccccctcaaagccgaacgctcaccgtgcccagtgaggactgcagcgtagacg
>A/Victoria/504/2016 | EPI_ISL_233842 | A / H3N2
ggccccctcaaagccgaacgctcaccgtgcccagtgaggactgcagcgtagacg
>A/Victoria/505/2016 | EPI_ISL_233843 | A / H3N2
ggccccctcaaagccgaacgctcaccgtgcccagtgaggactgcagcgtagacg
>A/Brisbane/280/2016 | EPI_ISL_243989 | A / H3N2
ggccccctcaaagccgaacgctcaccgtgcccagtgaggactgcagcgtagacg
>A/Fujian/411/02 | EPI_ISL_9798 | A / H3N2
ggccccctcaaagccgaacgctcaccgtgcccagtgaggactgcagcgtagacg
>A/Malaysia/434/2004 | EPI_ISL_10423 | A / H3N2
ggccccctcaaagccgaacgctcaccgtgcccagtgaggactgcagcgtagacg
>A/Singapore/70/2005 | EPI_ISL_10424 | A / H3N2
ggccccctcaaagccgaacgctcaccgtgcccagtgaggactgcagcgtagacg
>A/Darwin/1/2005 | EPI_ISL_10428 | A / H3N2
ggccccctcaaagccgaacgctcaccgtgcccagtgaggactgcagcgtagacg
>A/Macau/578/2005 | EPI_ISL_10425 | A / H3N2
ggccccctcaaagccgaacgctcaccgtgcccagtgaggactgcagcgtagacg
>A/Brisbane/234/2005 | EPI_ISL_10427 | A / H3N2
ggccccctcaaagccgaacgctcaccgtgcccagtgaggactgcagcgtagacg
>A/Philippines/498/2005 | EPI_ISL_10429 | A / H3N2
ggccccctcaaagccgaacgctcaccgtgcccagtgaggactgcagcgtagacg
>A/Malaysia/778/2005 | EPI_ISL_10432 | A / H3N2
ggccccctcaaagccgaacgctcaccgtgcccagtgaggactgcagcgtagacg
>A/Wisconsin/67/2005 | EPI_ISL_10430 | A / H3N2
ggccccctcaaagccgaacgctcaccgtgcccagtgaggactgcagcgtagacg
>A/Thailand/263/2005 | EPI_ISL_10431 | A / H3N2
ggccccctcaaagccgaacgctcaccgtgcccagtgaggactgcagcgtagacg
>A/Perth/79/2005 | EPI_ISL_10426 | A / H3N2
ggccccctcaaagccgaacgctcaccgtgcccagtgaggactgcagcgtagacg
>A/Wisconsin/67/2005 | EPI_ISL_21213 | A / H3N2
ggccccctcaaagccgaacgctcaccgtgcccagtgaggactgcagcgtagacg
>A/Singapore/209/2007 | EPI_ISL_19156 | A / H3N2
ggccccctcaaagccgaacgctcaccgtgcccagtgaggactgcagcgtagacg
>A/Christchurch/1/2007 | EPI_ISL_19150 | A / H3N2
ggccccctcaaagccgaacgctcaccgtgcccagtgaggactgcagcgtagacg
>A/Malaysia/0540/2007 | EPI_ISL_19144 | A / H3N2
ggccccctcaaagccgaacgctcaccgtgcccagtgaggactgcagcgtagacg
>A/Christchurch/520/2016 | EPI_ISL_249155 | A / H3N2
ggccccctcaaagccgaacgctcaccgtgcccagtgaggactgcagcgtagacg
>A/Kenya/016/2017 | EPI_ISL_280162 | A / H3N2
ggccccctcaaagccgaacgctcaccgtgccaagtgaggactgcagcgtagacg
>A/Sydney/87/2017 | EPI_ISL_275578 | A / H3N2
ggccccctcaaagccgaacgctcaccgtgcccagtgaggactgcagcgtagacg
>A/Sydney/79/2017 | EPI_ISL_275580 | A / H3N2
ggccccctcaaagccgaacgctcaccgtgccaagtgaggactgcagcgtagacg
>A/Sydney/80/2017 | EPI_ISL_275581 | A / H3N2
ggccccctcaaagccgaacgctcaccgtgccaagtgaggactgcagcgtagacg
>A/Sydney/91/2017 | EPI_ISL_275587 | A / H3N2
ggccccctcaaagccgaacgctcaccgtgccaagtgaggactgcagcgtagacg
>A/Sydney/93/2017 | EPI_ISL_275589 | A / H3N2
ggccccctcaaagccgaacgctcaccgtgccaagtgaggactgcagcgtagacg
>A/Sydney/112/2017 | EPI_ISL_275597 | A / H3N2
ggccccctcaaagccgaacgctcaccgtgccaagtgaggactgcagcgtagacg
>A/Sydney/94/2017 | EPI_ISL_275590 | A / H3N2
ggccccctcaaagccgaacgctcaccgtgccaagtgaggactgcagcgtagacg
>A/Sydney/90/2017 | EPI_ISL_275586 | A / H3N2
ggccccctcaaagccgaacgctcaccgtgccaagtgaggactgcagcgtagacg
>A/Sydney/100/2017 | EPI_ISL_275593 | A / H3N2
ggccccctcaaagccgaacgctcaccgtgcccagtgaggactgcagcgtagacg
>A/VICTORIA/812/2011 | EPI_ISL_99733 | A / H3N2
ggccccctcaaagccgaacgctcaccgtgcccagtgaggactgcagcgtagacg
>A/New York/464/2005 | EPI_ISL_8688 | A / H3N2
ggccccctcaaagccgaacgctcaccgtgcccagtgaggactgcagcgtagacg
>A/Hangzhou/A155/2013 | EPI_ISL_156394 | A / H3N2
ggccccctcaaagccgaacgctcaccgtgcccagtgaggactgcagcgtagacg
>A/Hangzhou/A158/2013 | EPI_ISL_156395 | A / H3N2
ggccccctcaaagccgaacgctcaccgtgcccagtgaggactgcagcgtagacg
>A/Hangzhou/A511/2013 | EPI_ISL_156398 | A / H3N2
ggccccctcaaagccgaacgctcaccgtgcccagtgaggactgcagcgtagacg
>A/Hangzhou/A544/2013 | EPI_ISL_156399 | A / H3N2
ggccccctcaaagccgaacgctcaccgtgcccagtgaggactgcagcgtagacg
>A/Hangzhou/A601/2013 | EPI_ISL_156400 | A / H3N2
ggccccctcaaagccgaacgctcaccgtgcccagtgaggactgcagcgtagacg
>A/Hangzhou/A649/2013 | EPI_ISL_156401 | A / H3N2
ggccccctcaaagccgaacgctcaccgtgcccagtgaggactgcagcgtagacg
>A/Hangzhou/A691/2013 | EPI_ISL_156407 | A / H3N2
ggccccctcaaagccgaacgctcaccgtgcccagtgaggactgcagcgtagacg
>A/Hangzhou/A698/2013 | EPI_ISL_156408 | A / H3N2
ggccccctcaaagccgaacgctcaccgtgcccagtgaggactgcagcgtagacg
>A/Hangzhou/A666/2013 | EPI_ISL_156403 | A / H3N2
ggccccctcaaagccgaacgctcaccgtgcccagtgaggactgcagcgtagacg
>A/Hangzhou/A662/2013 | EPI_ISL_156402 | A / H3N2
ggccccctcaaagccgaacgctcaccgtgcccagtgaggactgcagcgtagacg
>A/Hangzhou/B599/2013 | EPI_ISL_156405 | A / H3N2
ggccccctcaaagccgaacgctcaccgtgcccagtgaggactgcagcgtagacg
>A/Hangzhou/B600/2013 | EPI_ISL_156406 | A / H3N2
ggccccctcaaagccgaacgctcaccgtgcccagtgaggactgcagcgtagacg
>A/Hangzhou/A683/2013 | EPI_ISL_156404 | A / H3N2
ggccccctcaaagccgaacgctcaccgtgcccagtgaggactgcagcgtagacg
>A/Hangzhou/B709/2013 | EPI_ISL_156416 | A / H3N2
ggccccctcaaagccgaacgctcaccgtgcccagtgaggactgcagcgtagacg
>A/Hangzhou/B690/2013 | EPI_ISL_156411 | A / H3N2
ggccccctcaaagccgaacgctcaccgtgcccagtgaggactgcagcgtagacg
>A/Hangzhou/A784/2013 | EPI_ISL_156414 | A / H3N2
ggccccctcaaagccgaacgctcaccgtgcccagtgaggactgcagcgtagacg
>A/Hangzhou/A789/2013 | EPI_ISL_156415 | A / H3N2
ggccccctcaaagccgaacgctcaccgtgcccagtgaggactgcagcgtagacg
>A/Hangzhou/A803/2013 | EPI_ISL_156421 | A / H3N2
ggccccctcaaagccgaacgctcaccgtgcccagtgaggactgcagcgtagacg
>A/Hangzhou/B718/2013 | EPI_ISL_156419 | A / H3N2
ggccccctcaaagccgaacgctcaccgtgcccagtgaggactgcagcgtagacg
>A/Hangzhou/A765/2013 | EPI_ISL_156409 | A / H3N2
ggccccctcaaagccgaacgctcaccgtgcccagtgaggactgcagcgtagacg
>A/Bilthoven/4311400345/2014 | EPI_ISL_163349 | A / H3N2
ggccccctcaaagccgaacgctcaccgtgcccagtgaggactgcagcgtagacg
>A/Hangzhou/B728/2013 | EPI_ISL_156423 | A / H3N2
ggccccctcaaagccgaacgctcaccgtgcccagtgaggactgcagcgtagacg
>A/Hangzhou/A469/2013 | EPI_ISL_156397 | A / H3N2
ggccccctcaaagccgaacgctcaccgtgcccagtgaggactgcagcgtagacg
>A/Nord Pas de Calais/2130/2012 | EPI_ISL_136436 | A / H3N2
ggccccctcaaagccgaacgctcaccgtgcccagtgaggactgcagcgtagacg
>A/Pays_de_Loire/2149/2011 | EPI_ISL_106651 | A / H3N2
ggccccctcaaagccgaacgctcaccgtgccaagtgaggactgcagcgtagacg
>A/Smolensk/CRIE-22/2014 | EPI_ISL_167394 | A / H3N2
ggccccctcaaagccgaacgctcaccgtgcccagtgaggactgcagcgtagacg
>A/Thailand/CU231/2006 | EPI_ISL_12850 | A / H3N2
ggccccctcaaagccgaacgctcaccgtgcccagtgaggactgcagcgtagacg
>A/WELLINGTON/024/2014 | EPI_ISL_168947 | A / H3N2
ggccccctcaaagccgaacgctcaccgtgcccagtgaggactgcagcgtagacg
>A/Kenya/225/2012 | EPI_ISL_131221 | A / H3N2
ggccccctcaaagccgaacgctcaccgtgcccagtgaggactgcagcgtagacg
>A/Moscow/343/2003 | EPI_ISL_8559 | A / H3N2
ggccccctcaaagccgaacgctcaccgtgcccagtgaggactgcagcgtagacg
>A/Moscow/346/2003 | EPI_ISL_8516 | A / H3N2
ggccccctcaaagccgaacgctcaccgtgcccagtgaggactgcagcgtagacg
>A/Moscow/343/2003 | EPI_ISL_8559 | A / H3N2
ggccccctcaaagccgaacgctcaccgtgcccagtgaggactgcagcgtagacg
>A/Moscow/328/2003 | EPI_ISL_8560 | A / H3N2
ggccccctcaaagccgaacgctcaccgtgcccagtgaggactgcagcgtagacg
>A/Hanoi/ISBM63/2005 | EPI_ISL_535 | A / H3N2
ggccccctcaaagccgaacgctcaccgtgcccagtgaggactgcagcgtagacg
>A/Thailand/CU-B4/2009 | EPI_ISL_66166 | A / H3N2
ggccccctcaaagccgaacgctcaccgtgcccagtgaggactgcagcgtagacg
>A/Macau/200/2007 | EPI_ISL_19139 | A / H3N2
ggccccctcaaagccgaacgctcaccgtgcccagtgaggactgcagcgtagacg
>A/South Australia/355/2007 | EPI_ISL_19154 | A / H3N2
ggccccctcaaagccgaacgctcaccgtgcccagtgaggactgcaacgtagacg
>A/Jiangxi-Zhushan/1659/2013 | EPI_ISL_153314 | A / H3N2
ggccccctcaaagccgaacgctcaccgtgcccagtgaggactgcagcgtagacg
>A/California/7/2004 | EPI_ISL_21211 | A / H3N2
ggccccctcaaagccgaacgctcaccgtgcccagtgaggactgcagcgtagacg
>A/Tambov/CRIE-20/2014 | EPI_ISL_167311 | A / H3N2
ggccccctcaaagccgaacgctcaccgtgcccagtgaggactgcagcgtagacg
>A/Norway/2516/2013 | EPI_ISL_146034 | A / H3N2
ggccccctcaaagccgaacgctcaccgtgcccagtgaggactgcagcgtagacg
>A/Norway/2514/2013 | EPI_ISL_146033 | A / H3N2
ggccccctcaaagccgaacgctcaccgtgcccagtgaggactgcagcgtagacg
>A/Norway/2418/2013 | EPI_ISL_146031 | A / H3N2
ggccccctcaaagccgaacgctcaccgtgcccagtgaggactgcagcgtagacg
>A/Norway/2369/2013 | EPI_ISL_146030 | A / H3N2
ggccccctcaaagccgaacgctcaccgtgcccagtgaggactgcagcgtagacg
>A/Netherlands/408/2014 | EPI_ISL_179467 | A / H3N2
ggccccctcaaagccgaacgctcaccgtgcccagtgaggactgcagcgtagacg
>A/Brisbane/602/2007 | EPI_ISL_19148 | A / H3N2
ggccccctcaaagccgaacgctcaccgtgcccagtgaggactgcagcgtagacg
>A/Bilthoven/4311400404/2014 | EPI_ISL_163351 | A / H3N2
ggccccctcaaagccgaacgctcaccgtgcccagtgaggactgcagcgtagacg
>A/Netherlands/409/2014 | EPI_ISL_179468 | A / H3N2
ggccccctcaaagccgaacgctcaccgtgcccagtgaggactgcagcgtagacg
>A/Netherlands/437/2014 | EPI_ISL_179500 | A / H3N2
ggccccctcaaagccgaacgctcaccgtgcccagtgaggactgcagcgtagacg
>A/Thailand/CU23/2006 | EPI_ISL_12842 | A / H3N2
ggccccctcaaagccgaacgctcaccgtgcccagtgaggactgcagcgtagacg
>A/Thailand/CU356/2008 | EPI_ISL_66174 | A / H3N2
ggccccctcaaagccgaacgctcaccgtgcccagtgaggactgcagcgtagacg
>A/PERTH/522/2014 | EPI_ISL_166130 | A / H3N2
ggccccctcaaagccgaacgctcaccgtgcccagtgaggactgcagcgtagacg
>A/Baltimore/0148/2016 | EPI_ISL_253785 | A / H3N2
ggccccctcaaagccgaacgctcaccgtgcccagtgaggactgcagcgtagacg
>A/Hanoi/1872/2002 | EPI_ISL_528 | A / H3N2
ggccccctcaaagccgaacgctcaccgtgcccagtgaggactgcagcgtagacg
>A/Texas/NHRC0001/2005 | EPI_ISL_90497 | A / H3N2
ggccccctcaaagccgaacgctcaccgtgcccagtgaggactgcagcgtagacg
>A/Singapore/NHRC0001/2003 | EPI_ISL_90499 | A / H3N2
ggccccctcaaagccgaacgctcaccgtgcccagtgaggactgcagcgtagacg
>A/Singapore/NHRC0012/2003 | EPI_ISL_90509 | A / H3N2
ggccccctcaaagccgaacgctcaccgtgcccagtgaggactgcagcgtagacg
>A/Singapore/NHRC0009/2003 | EPI_ISL_90511 | A / H3N2
ggccccctcaaagccgaacgctcaccgtgcccagtgaggactgcagcgtagacg
>A/Singapore/NHRC0008/2003 | EPI_ISL_90512 | A / H3N2
ggccccctcaaagccgaacgctcaccgtgcccagtgaggactgcagcgtagacg
>A/Singapore/NHRC0006/2003 | EPI_ISL_90540 | A / H3N2
ggccccctcaaagccgaacgctcaccgtgcccagtgaggactgcagcgtagacg
>A/Singapore/NHRC0003/2003 | EPI_ISL_90542 | A / H3N2
ggccccctcaaagccgaacgctcaccgtgcccagtgaggactgcagcgtagacg
>A/Malaysia/NHRC0003/2004 | EPI_ISL_90536 | A / H3N2
ggccccctcaaagccgaacgctcaccgtgcccagtgaggactgcagcgtagacg
>A/TayNguyen/TN152/2003 | EPI_ISL_103510 | A / H3N2
ggccccctcaaagccgaacgctcaccgtgcccagtgaggactgcagcgtagacg
>A/TayNguyen/TN170/2003 | EPI_ISL_103511 | A / H3N2
ggccccctcaaagccgaacgctcaccgtgcccagtgaggactgcagcgtagacg
>A/TayNguyen/TN83/2003 | EPI_ISL_103524 | A / H3N2
ggccccctcaaagccgaacgctcaccgtgcccagtgaggactgcagcgtagacg
>A/TayNguyen/TN85/2003 | EPI_ISL_103525 | A / H3N2
ggccccctcaaagccgaacgctcaccgtgcccagtgaggactgcagcgtagacg
>A/BacGiang/BG003/2004 | EPI_ISL_103568 | A / H3N2
ggccccctcaaagccgaacgctcaccgtgcccagtgaggactgcagcgtagacg
>A/NamDinh/HN30119/2004 | EPI_ISL_103570 | A / H3N2
ggccccctcaaagccgaacgctcaccgtgcccagtgaggactgcagcgtagacg
>A/TayNguyen/TN49/2004 | EPI_ISL_104101 | A / H3N2
ggccccctcaaagccgaacgctcaccgtgcccagtgaggactgcagcgtagacg
>A/Netherlands/132/2004 | EPI_ISL_110693 | A / H3N2
ggccccctcaaagccgaacgctcaccgtgcccagtgaggactgcagcgtagacg
>A/California/7/2004 | EPI_ISL_113070 | A / H3N2
ggccccctcaaagccgaacgctcaccgtgcccagtgaggactgcagcgtagacg
>A/TayNguyen/TN186/2003 | EPI_ISL_117113 | A / H3N2
ggccccctcaaagccgaacgctcaccgtgcccagtgaggactgcagcgtagacg
>A/TayNguyen/TN905/2003 | EPI_ISL_117161 | A / H3N2
ggccccctcaaagccgaacgctcaccgtgcccagtgaggactgcagcgtagacg
>A/HaNoi/HN30135/2004 | EPI_ISL_117211 | A / H3N2
ggccccctcaaagccgaacgctcaccgtgcccagtgaggactgcagcgtagacg
>A/HaNoi/HN30147/2004 | EPI_ISL_117304 | A / H3N2
ggccccctcaaagccgaacgctcaccgtgcccagtgaggactgcagcgtagacg
>A/HaNoi/HN3094/2004 | EPI_ISL_117512 | A / H3N2
ggccccctcaaagccgaacgctcaccgtgcccagtgaggactgcagcgtagacg
>A/Malaysia/26430/2003 | EPI_ISL_120369 | A / H3N2
ggccccctcaaagccgaacgctcaccgtgcccagtgaggactgcagcgtagacg
>A/Malaysia/28114/2004 | EPI_ISL_120375 | A / H3N2
ggccccctcaaagccgaacgctcaccgtgcccagtgaggactgcagcgtagacg
>A/HaNoi/HN3069/2004 | EPI_ISL_117509 | A / H3N2
ggccccctcaaagccgaacgctcaccgtgcccagtgaggactgcagcgtagacg
>A/TayNguyen/TN403/2005 | EPI_ISL_117955 | A / H3N2
ggccccctcaaagccgaacgctcaccgtgcccagtgaggactgcagcgtagacg
>A/California/NHRC0002/2005 | EPI_ISL_90535 | A / H3N2
ggccccctcaaagccgaacgctcaccgtgcccagtgaggactgcagcgtagacg
>A/TayNguyen/TN393/2005 | EPI_ISL_117954 | A / H3N2
ggccccctcaaagccgaacgctcaccgtgcccagtgaggactgcagcgtagacg
>A/HaNoi/ISBM16/2005 | EPI_ISL_104148 | A / H3N2
ggccccctcaaagccgaacgctcaccgtgcccagtgaggactgcagcgtagacg
>A/Malaysia/26682/2004 | EPI_ISL_120372 | A / H3N2
ggccccctcaaagccgaacgctcaccgtgcccagtgaggactgcagcgtagacg
>A/California/NHRC0003/2003 | EPI_ISL_90502 | A / H3N2
ggccccctcaaagccgaacgctcaccgtgcccagtgaggactgcagcgtagacg
>A/California/NHRC0004/2003 | EPI_ISL_90507 | A / H3N2
ggccccctcaaagccgaacgctcaccgtgcccagtgaggactgcagcgtagacg
>A/HaNoi/HN30240/2004 | EPI_ISL_117305 | A / H3N2
ggccccctcaaagccgaacgctcaccgtgcccagtgaggactgcagcgtagacg
>A/TayNguyen/TN381/2005 | EPI_ISL_104189 | A / H3N2
ggccccctcaaagccgaacgctcaccgtgcccagtgaggactgcagcgtagacg
>A/HaNoi/BM544/2004 | EPI_ISL_117522 | A / H3N2
ggccccctcaaagccgaacgctcaccgtgcccagtgaggactgcagcgtagacg
>A/TayNguyen/TN340/2005 | EPI_ISL_104166 | A / H3N2
ggccccctcaaagccgaacgctcaccgtgcccagtgaggactgcagcgtagacg
>A/Malaysia/29255/2004 | EPI_ISL_120379 | A / H3N2
ggccccctcaaagccgaacgctcaccgtgcccagtgaggactgcagcgtagacg
>A/Quebec/26-220405/2005 | EPI_ISL_195615 | A / H3N2
ggccccctcaaagccgaacgctcaccgtgcccagtgaggactgcagcgtagacg
>A/Quebec/26-100605/2005 | EPI_ISL_195617 | A / H3N2
ggccccctcaaagccgaacgctcaccgtgcccagtgaggactgcagcgtagacg
>A/Quebec/26-041105/2005 | EPI_ISL_195619 | A / H3N2
ggccccctcaaagccgaacgctcaccgtgcccagtgaggactgcagcgtagacg
>A/Quebec/26-191206/2006 | EPI_ISL_195626 | A / H3N2
ggccccctcaaagccgaacgctcaccgtgcccagtgaggactgcagcgtagacg
>A/Quebec/26-281106/2006 | EPI_ISL_195625 | A / H3N2
ggccccctcaaagccgaacgctcaccgtgcccagtgaggactgcagcgtagacg
>A/Quebec/26-041105/2005 | EPI_ISL_195618 | A / H3N2
ggccccctcaaagccgaacgctcaccgtgcccagtgaggactgcagcgtagacg
>A/Quebec/26-151105/2005 | EPI_ISL_195620 | A / H3N2
ggccccctcaaagccgaacgctcaccgtgcccagtgaggactgcagcgtagacg
>A/Quebec/26-031205/2005 | EPI_ISL_195621 | A / H3N2
ggccccctcaaagccgaacgctcaccgtgcccagtgaggactgcagcgtagacg
>A/Quebec/26-031205/2005 | EPI_ISL_195624 | A / H3N2
ggccccctcaaagccgaacgctcaccgtgcccagtgaggactgcagcgtagacg
>A/Quebec/26-270106/2006 | EPI_ISL_195623 | A / H3N2
ggccccctcaaagccgaacgctcaccgtgcccagtgaggactgcagcgtagacg
>A/Quebec/26-310106/2006 | EPI_ISL_195622 | A / H3N2
ggccccctcaaagccgaacgctcaccgtgcccagtgaggactgcagcgtagacg
>A/Quebec/26-070605/2005 | EPI_ISL_195616 | A / H3N2
ggccccctcaaagccgaacgctcaccgtgcccagtgaggactgcagcgtagacg
>A/Malaysia/1681079/2006 | EPI_ISL_120399 | A / H3N2
ggccccctcaaagccgaacgctcaccgtgcccagtgaggactgcagcgtagacg
>A/SOUTH AUCKLAND/15/2010 | EPI_ISL_79465 | A / H3N2
ggccccctcaaagccgaacgctcaccgtgccaagtgaggactgcagcgtagacg
>A/CAMBODIA/1/2010 | EPI_ISL_79466 | A / H3N2
ggccccctcaaagccgaacgctcaccgtgccaagtgaggactgcagcgtagacg
>A/BRISBANE/122/2010 | EPI_ISL_83867 | A / H3N2
ggccccctcaaagccgaacgctcaccgtgccaagtgaggactgcagcgtagacg
>A/NEW CALEDONIA/3/2011 | EPI_ISL_94834 | A / H3N2
ggccccctcaaagccgaacgctcaccgtgccaagtgaggactgcagcgtagacg
>A/NEW CALEDONIA/5/2011 | EPI_ISL_94835 | A / H3N2
ggccccctcaaagccgaacgctcaccgtgccaagtgaggactgcagcgtagacg
>A/DARWIN/14/2011 | EPI_ISL_94837 | A / H3N2
ggccccctcaaagccgaacgctcaccgtgccaagtgaggactgcagcgtagacg
>A/CHIANG RAI/21/2011 | EPI_ISL_94885 | A / H3N2
ggccccctcaaagccgaacgctcaccgtgccaagtgaggactgcagcgtagacg
>A/SYDNEY/223/2012 | EPI_ISL_128687 | A / H3N2
ggccccctcaaagccgaacgctcaccgtgccaagtgaggactgcagcgtagacg
>A/FIJI/8/2012 | EPI_ISL_128676 | A / H3N2
ggccccctcaaagccgaacgctcaccgtgccaagtgaggactgcagcgtagacg
>A/Victoria/721/2011 | EPI_ISL_172965 | A / H3N2
ggccccctcaaagccgaacgctcaccgtgcccagtgaggactgcaacgtagacg
>A/TOWNSVILLE/73/2011 | EPI_ISL_95093 | A / H3N2
ggccccctcaaagccgaacgctcaccgtgccaagtgaggactgcagcgtagacg
>A/SURAT THANI/23/2011 | EPI_ISL_94868 | A / H3N2
ggccccctcaaagccgaacgctcaccgtgccaagtgaggactgcagcgtagacg
>A/PERTH/41/2012 | EPI_ISL_122559 | A / H3N2
ggccccctcaaagccgaacgctcaccgtgccaagtgaggactgcagcgtagacg
>A/Hubei-Wuchang/1271/2010 | EPI_ISL_83691 | A / H3N2
ggccccctcaaagccgaacgctcaccgtgccaagtgaggactgcagcgtagacg
>A/Chongqing-Wanzhou/182/2011 | EPI_ISL_94614 | A / H3N2
ggccccctcaaagccgaacgctcaccgtgccaagtgaggactgcagcgtagacg
>A/Sydney/126/2016 | EPI_ISL_233318 | A / H3N2
ggccccctcaaagccgaacgctcaccgtgcccagtgaggactgcagcgtagacg
>A/Picardie/1572/2013 | EPI_ISL_145239 | A / H3N2
ggccccctcaaagccgaacgctcaccgtgcccagtgaggactgcagcgtagacg
>A/Jiangsu-Tianning/1707/2013 | EPI_ISL_153288 | A / H3N2
ggccccctcaaagccgaacgctcaccgtgcccagtgaggactgcagcgtagacg
>A/Johannesburg/130/2007 | EPI_ISL_19147 | A / H3N2
ggccccctcaaagccgaacgctcaccgtgcccagtgaggactgcagcgtagacg
>A/Thailand/568/2007 | EPI_ISL_19153 | A / H3N2
ggccccctcaaagccgaacgctcaccgtgcccagtgaggactgcagcgtagacg
>A/Cape Town/97/2007 | EPI_ISL_19146 | A / H3N2
ggccccctcaaagccgaacgctcaccgtgcccagtgaggactgcagcgtagacg
>A/Hong Kong/HKU17/2004 | EPI_ISL_29657 | A / H3N2
ggccccctcaaagccgaacgctcaccgtgcccagtgaggactgcagcgtagacg
>A/Hebei-Changan/111/2015 | EPI_ISL_178016 | A / H3N2
ggccccctcaaagccgaacgctcaccgtgcccagtgaggactgcagcgtagacg
>A/Bilthoven/4601300073/2013 | EPI_ISL_163359 | A / H3N2
ggccccctcaaagccgaacgctcaccgtgcccagtgaggactgcagcgtagacg
>A/Hanoi/TB285/2005 | EPI_ISL_540 | A / H3N2
[truncated: 3,515,741 more chars]
